# Supplementary material for: Multi Platforms Strategies and Metabolomics Approaches for the Investigation of Comprehensive Metabolite Profile in Dogs with Babesia canis Infection
Source: Int J Mol Sci. 2022 Jan 29;23(3):1575. doi: 10.3390/ijms23031575 (PMC8835742; doi:10.3390/ijms23031575)
Supplement: Supplementary file 1 [file ijms-23-01575-s001.zip]

Archive with 4 entries (4 files):
- Supplemental Table S1.xlsx
- Supplemental Table S2.xlsx
- Supplemental Table S3.xlsx
- Supplemental Table S4.xlsx
