# Supplementary material for: Multi Platforms Strategies and Metabolomics Approaches for the Investigation of Comprehensive Metabolite Profile in Dogs with Babesia canis Infection
Source: Int J Mol Sci. 2022 Jan 29;23(3):1575. doi: 10.3390/ijms23031575 (PMC8835742; doi:10.3390/ijms23031575)
Supplement: Supplementary file 1 [file ijms-23-01575-s001.zip › Supplemental Table S1.xlsx]

## Sheet: Peak intensity table (1A)
Supplemental Table S1. Untargeted metabolomics of serum in dogs infected with B.canis => Peak intensity table (1A)
Label	Disease	Control	Disease	Disease	Disease	Control	Disease	Disease	Control	Control	Control	Control	Disease	Control	Disease	Control	Disease	Control	Disease	Control	Disease	Control	Disease	Control
Peak ID	7B.mzXML	7Z.mzXML	8B.mzXML	9B.mzXML	10B.mzXML	10Z.mzXML	11B.mzXML	12B.mzXML	13Z.mzXML	22Z.mzXML	28Z.mzXML	30Z.mzXML	1B.mzXML	1Z.mzXML	2B.mzXML	2Z.mzXML	3B.mzXML	3Z.mzXML	4B.mzXML	4Z.mzXML	5B.mzXML	5Z.mzXML	6B.mzXML	6Z.mzXML	Polarity	FrAnK Annotation	PiMP Annotation	InChI Key	KEGG ID	Identification
1	851300416	860264960	2542167040	916408448	788529600	614435200	1596002944	978999808	1046804480	901007680	1752426880	986119872	1020424384	1375670528	1416460160	677670720	992081088	840110720	1283490176	956558080	1531289344	1363820416	475845440	964880192	positive	Glycine-Betaine (C5H11NO2) Prob = 95.4300000000	L-Valine;L-Valine;Betaine;Betaine;Betaine;Propylene glycol;Propane-1,2-diol;Vaporole;Amyl nitrite;Amyl Nitrite;N-Methyl-a-aminoisobutyric acid;(S)-Propane-1,2-diol;(S)-Propane-1,2-diol;Norvaline;D-Norvaline;5-Aminopentanoic acid;5-Aminopentanoate;5-amino-pentanoic acid;D-Valine;(R)-Propane-1,2-diol;L-Norvaline;2S-amino-pentanoic acid;4-Methylaminobutyrate;2-Amino-2-methylbutanoate;Propane-1,3-dio…	KZSNJWFQEVHDMF-BYPYZUCNSA-N,KZSNJWFQEVHDMF-BYPYZUCNSA-N,KWIUHFFTVRNATP-UHFFFAOYSA-N,KWIUHFFTVRNATP-UHFFFAOYSA-N,KWIUHFFTVRNATP-UHFFFAOYSA-N,DNIAPMSPPWPWGF-UHFFFAOYSA-N,DNIAPMSPPWPWGF-UHFFFAOYSA-N,OWFXIOWLTKNBAP-UHFFFAOYSA-N,OWFXIOWLTKNBAP-UHFFFAOYSA-N,CSDTZUBPSYWZDX-UHFFFAOYSA-N,DLAMVQGYEVKIRE-UHFFFAOYSA-N,DNIAPMSPPWPWGF-VKHMYHEASA-N,DNIAPMSPPWPWGF-VKHMYHEASA-N,SNDPXSYFESPGGJ-SCSAIBSYSA-N,SNDPXSY…	HMDB00883,C00183,HMDB00043,C00719,Std2_updated_16,HMDB01881,C00583,HMDB01382,C07457,HMDB15550,HMDB02141,HMDB06213,C02917,HMDB13716,C01799,HMDB03355,C00431,LMFA01100040,C06417,C02912,C01826,LMFA01100041,C15987,C03571,C02457,C16436,LMFA01100046,LMFA01100022,LMFA01100023,LMFA01100021	identified+fragment
2	405380928	538242624	329909952	480620256	493624608	494848800	477427008	468867392	502574752	420052736	664731520	548204672	425392736	399077408	439608192	389892672	384032608	491179680	381542144	458096416	390600608	474520288	201179408	444581248	positive	Glutamine (C5H10N2O3) Prob = 94.1400000000	L-Glutamine;L-Glutamine;L-Glutamine;L-Serine;L-Serine;Alanyl-Glycine;Alanylglycine;Ureidoisobutyric acid;3-Ureidoisobutyrate;Protein serine;DL-Serine;2-Amino-3-hydroxypropanoic acid;D-Glutamine;D-Glutamine;D-Serine;D-Serine;Glutamine;Isoglutamine	ZDXPYRJPNDTMRX-VKHMYHEASA-N,ZDXPYRJPNDTMRX-VKHMYHEASA-N,ZDXPYRJPNDTMRX-VKHMYHEASA-N,MTCFGRXMJLQNBG-REOHCLBHSA-N,MTCFGRXMJLQNBG-REOHCLBHSA-N,CXISPYVYMQWFLE-UHFFFAOYSA-N,CXISPYVYMQWFLE-UHFFFAOYSA-N,PHENTZNALBMCQD-UHFFFAOYSA-N,PHENTZNALBMCQD-UHFFFAOYSA-N,MTCFGRXMJLQNBG-UHFFFAOYSA-N,MTCFGRXMJLQNBG-UHFFFAOYSA-N,MTCFGRXMJLQNBG-UHFFFAOYSA-N,ZDXPYRJPNDTMRX-GSVOUGTGSA-N,ZDXPYRJPNDTMRX-GSVOUGTGSA-N,MTCFGRX…	HMDB00641,C00064,Std1_updated_25,HMDB00187,C00065,HMDB28687,HMDB06899,HMDB02031,C05100,HMDB62263,C00716,LMFA01100045,HMDB03423,C00819,HMDB03406,C00740,C00303,C16673	identified+fragment
3	8896234	11755916	8260748	10149668	10982958	10718622	11127531	9335552	10665770	9603646	13116721	12150713	9790473	9105157	10418448	8783151	8737252	11333753	8490000	10669629	7.99995e+06	10133869	4967443	10502536	positive	Annotate in FrAnK	Pyrrolidonecarboxylic acid;5-Oxoprolinate;Pyroglutamic acid;Pidolic acid;N-Acryloylglycine;Pyrroline hydroxycarboxylic acid;dimethadione;1-Pyrroline-4-hydroxy-2-carboxylate;1-Pyrroline-4-hydroxy-2-carboxylate;(3R,5S)-1-pyrroline-3-hydroxy-5-carboxylic Acid;L-1-Pyrroline-3-hydroxy-5-carboxylate;N-Nitrosoguvacoline;4-Oxoproline;5-Oxo-D-proline	ODHCTXKNWHHXJC-UHFFFAOYSA-N,ODHCTXKNWHHXJC-UHFFFAOYSA-N,ODHCTXKNWHHXJC-VKHMYHEASA-N,ODHCTXKNWHHXJC-VKHMYHEASA-N,LZCXCXDOGAEFQX-UHFFFAOYSA-N,WFOFKRKDDKGRIK-UHFFFAOYSA-N,JYJFNDQBESEHJQ-UHFFFAOYSA-N,AOMLMYXPXUTBQH-UHFFFAOYSA-N,AOMLMYXPXUTBQH-UHFFFAOYSA-N,WFOFKRKDDKGRIK-DMTCNVIQSA-N,WFOFKRKDDKGRIK-DMTCNVIQSA-N,NXEUEKXJAAVKCT-UHFFFAOYSA-N,HFXAFXVXPMUQCQ-BYPYZUCNSA-N,ODHCTXKNWHHXJC-GSVOUGTGSA-N	HMDB00805,HMDB60262,HMDB00267,C01879,HMDB01843,HMDB01369,HMDB61093,HMDB02234,C04282,HMDB62585,C04281,C19482,C01877,C02237	annotated
4	941913	1.35564e+06	682038	1.044e+06	1.11396e+06	1282004	1.27347e+06	1.01399e+06	1.07677e+06	1.07421e+06	1.33288e+06	1.13503e+06	876998	1.02278e+06	955377	889281	805043	1.09915e+06	842349	1.0321e+06	789736	1.04895e+06	552989	1.25795e+06	positive	No Fragments				annotated
5	441432256	438227808	355103296	169262272	355551584	330379840	449550240	554463616	437155840	400768672	510027872	475101504	240614160	440175136	410623168	298447104	437654912	261534384	479243168	363116864	342115104	610628352	270006208	433689664	positive	Creatinine (C4H7N3O) Prob = 91.4000000000	Creatinine;Creatinine;Creatinine;3-(N-Nitrosomethylamino)propionitrile	DDRJAANPRJIHGJ-UHFFFAOYSA-N,DDRJAANPRJIHGJ-UHFFFAOYSA-N,DDRJAANPRJIHGJ-UHFFFAOYSA-N,HZDLDFBKYBGNHG-UHFFFAOYSA-N	HMDB00562,C00791,Std1_updated_7,C19280	identified+fragment
6	11760061	9016502	6.54805e+06	1.82692e+06	6.76977e+06	5615452	11289088	15011299	9919172	7973216	11772105	10863761	3101512	10165015	8089782	3.11908e+06	12499504	3.60906e+06	12074569	6.20957e+06	6.34644e+06	17146836	2.75795e+06	9300344	positive	Annotate in FrAnK	3,7-Dimethyl-3-octene-1,2,6,7-tetrol;(1S,2S,4R,8R)-p-Menthane-1,2,8,9-tetrol;(1alpha,2alpha,4betaH,6alpha,8R)-p-Menthane-2,6,8,9-tetrol;(2xi,3xi,6E)-3,7-Dimethyl-6-octene-1,2,3,8-tetrol;(2xi,6xi)-7-Methyl-3-methylene-1,2,6,7-octanetetrol	QJGNMNVVLILWRD-QPJJXVBHSA-N,QEFNQQRVZDFDIJ-UHFFFAOYSA-N,NKYSPMJOKCOMFJ-UHFFFAOYSA-N,WLZNCAXWAFHRLP-XBXARRHUSA-N,GGDOZDCNLKHEMH-UHFFFAOYSA-N	HMDB35133,HMDB39974,HMDB39053,HMDB33642,HMDB33217	annotated
7	1.05848e+06	757103	650233	180282	706110	628101	985403	1.27374e+06	575310	828406	1.00684e+06	549815	323641	895119	677534	254704	1.03397e+06	393593	1.17938e+06	675060	596184	1.21521e+06	318005	836304	positive	Annotate in FrAnK				annotated
8	289409	285802	182266	131482	219547	269125	299603	366495	269454	245524	287601	297129	118776	293027	224357	102171	249585	97825.1	313634	182505	213381	440454	94326.6	362351	positive	No Fragments	5-Butyltetrahydro-2-oxo-3-furancarboxylic acid;5-(2-Methylpropyl)tetrahydro-2-oxo-3-furancarboxylic acid;cis-2-Carboxycyclohexyl-acetic acid	XCIYLBHMPNYNTF-UHFFFAOYSA-N,ODKYFEYTVOPOOV-UHFFFAOYSA-N,GCGCKIUIBPEAQE-BQBZGAKWSA-N	HMDB30992,HMDB30988,C14112	annotated
9	255272	259557	186095	105373	192537	138253	296732	309051	258160	200401	272312	252795	133699	210612	190228	157892	231172	126613	219540	178750	220353	306959	172295	281263	positive	No Fragments				annotated
10	258919104	343909664	211474256	128555816	526465312	297717600	75108064	174223504	116168656	127740408	295318976	149084912	176764512	276562464	201060320	255581392	258455072	281758560	303289664	222501024	123998624	211441376	159390352	176698832	positive	Annotate in FrAnK				annotated
11	7720722	10609451	3754408	2.09236e+06	7690171	10647958	1247469	4271775	2.63255e+06	2180794	7.41881e+06	2.41716e+06	4.54233e+06	9171701	4549478	7.7797e+06	8937369	9786519	8450680	5855430	2573575	5.00798e+06	4670149	4.09063e+06	positive	Annotate in FrAnK				annotated
12	6500374	7.85012e+06	6.17549e+06	3.70309e+06	10162035	7.85383e+06	2.96272e+06	6846192	3425604	4.10046e+06	7709040	3.94775e+06	5.76505e+06	7102351	5.6132e+06	6067741	7.73692e+06	6922354	8213930	6383603	4418201	6279052	3069355	6.168e+06	positive	Annotate in FrAnK				annotated
13	2.88244e+06	4.00018e+06	2.32734e+06	1.58971e+06	5041971	3.54683e+06	1.29334e+06	2.76588e+06	1256028	1.88383e+06	3117480	1.54288e+06	2.07946e+06	3.01536e+06	2.06521e+06	3.02346e+06	2.92328e+06	2.9454e+06	3.97142e+06	2.79119e+06	1.81125e+06	2.3597e+06	1348846	2.3423e+06	positive	Annotate in FrAnK				annotated
14	60270704	117165864	151617408	56298624	74730760	220291312	59408384	156904080	229565888	140913392	124042896	43420776	46378780	252912960	46721976	121453408	194999424	158709632	206309888	159955392	380345824	139424032	56276768	208396432	positive	L-Carnitine (C7H15NO3) Prob = 91.8100000000	L-Carnitine;L-Carnitine;L-Carnitine;Malonyl-Carnitin;(S)-Carnitine	PHIQHXFUZVPYII-ZCFIWIBFSA-N,PHIQHXFUZVPYII-ZCFIWIBFSA-N,PHIQHXFUZVPYII-ZCFIWIBFSA-N,PHIQHXFUZVPYII-UHFFFAOYSA-N,PHIQHXFUZVPYII-LURJTMIESA-N	HMDB00062,C00318,Std2_updated_24,HMDB62496,C15025	identified+fragment
15	62518612	129923712	103136520	77793688	105095264	111984616	108027032	153098512	110632360	126091184	150750896	100893448	105246832	273276128	70069688	88787792	101330904	81714568	197824960	125772176	151028848	157755920	85804640	280388832	positive	Pro (C5H9NO2) Prob = 96.4000000000	Pterolactam;L-Proline;L-Proline;L-Proline;Propionic acid;Propanoate;Propionic acid;4-Amino-2-methylenebutanoic acid;Acetamidopropanal;3-Acetamidopropanal;Hydroxyacetone;Hydroxyacetone;Ethyl formate;D-Lactaldehyde;(R)-Lactaldehyde;Methyl acetate;Methyl acetate;D-Proline;D-Proline;3-Hydroxypropanal;3-Hydroxypropanal;Lactaldehyde;(S)-Lactaldehyde;Glycidol;Proline;Lactaldehyde	VULIHENHKGDFAB-UHFFFAOYSA-N,ONIBWKKTOPOVIA-BYPYZUCNSA-N,ONIBWKKTOPOVIA-BYPYZUCNSA-N,ONIBWKKTOPOVIA-BYPYZUCNSA-N,XBDQKXXYIPTUBI-UHFFFAOYSA-N,XBDQKXXYIPTUBI-UHFFFAOYSA-N,XBDQKXXYIPTUBI-UHFFFAOYSA-N,FTWHFXMUJQRNBK-UHFFFAOYSA-N,ARJPPNFIEQKVBB-UHFFFAOYSA-N,ARJPPNFIEQKVBB-UHFFFAOYSA-N,XLSMFKSTNGKWQX-UHFFFAOYSA-N,XLSMFKSTNGKWQX-UHFFFAOYSA-N,WBJINCZRORDGAQ-UHFFFAOYSA-N,BSABBBMNWQWLLU-GSVOUGTGSA-N,BSABBBM…	HMDB34208,HMDB00162,C00148,Std1_updated_19,HMDB00237,C00163,LMFA01010003,HMDB30409,HMDB12880,C18170,HMDB06961,C05235,HMDB31229,HMDB06458,C00937,HMDB31523,C17530,HMDB03411,C00763,HMDB03453,C00969,HMDB03052,C00424,C10920,C16435,C05999	identified+fragment
16	200427	354923	225994	290128	281278	310623	292517	336732	268966	404129	361363	312858	342673	515514	179893	227933	269179	303507	376589	368792	338227	402892	198824	688404	positive	No Fragments				annotated
17	69941744	71133888	61973700	45168864	43275684	62250960	58807600	180308608	55247436	83049024	65769616	41518408	57687564	68411992	64691784	78855128	58970864	44970304	65006584	39532464	70221440	49974064	32880192	58988144	positive	Annotate in FrAnK	(3R,7R)-1,3,7-Octanetriol	NGACGNKKNNNNHK-UHFFFAOYSA-N	HMDB33625	annotated
18	575545	609819	503946	526304	456295	607133	848532	2.01141e+06	622349	1.09294e+06	459746	661870	603058	505917	434476	472041	503202	636625	616134	451917	1.17259e+06	523872	337431	458683	positive	No Fragments	alpha-Teresantalic acid;Perillic acid;Perillic acid;Perillic acid;6-Pentyl-2H-pyran-2-one;2,4,7-Decatrienoic acid;Perilla ketone;Epinepetalactone;4-Ethyl-1,2-dimethoxybenzene;(1xi,4xi,6xi)-Carvone oxide;Wine lactone;2-tert-Butyl-1,4-benzenediol;2-Methoxy-4-propylphenol;1,4-Epidioxy-p-mentha-2,8-diene;1,2:3,4-Diepoxy-p-menth-8-ene;Isomintlactone;Marmelolactone A;3-Hydroxy-p-mentha-1,8-dien-7-al;Ka…	QHDPITNBVDSMQH-UHFFFAOYSA-N,CDSMSBUVCWHORP-UHFFFAOYSA-N,CDSMSBUVCWHORP-UHFFFAOYSA-N,CDSMSBUVCWHORP-UHFFFAOYSA-N,MAUFTTLGOUBZNA-UHFFFAOYSA-N,VNIDZLOWFDROIW-SIRUGEDZSA-N,LVHLZMUFIYAEQB-UHFFFAOYSA-N,ZDKZHVNKFOXMND-UHFFFAOYSA-N,NEBQMYHKOREVAL-UHFFFAOYSA-N,YGMNGQDLUQECTO-UHFFFAOYSA-N,NQWBFQXRASPNLB-UHFFFAOYSA-N,BGNXCDMCOKJUMV-UHFFFAOYSA-N,PXIKRTCSSLJURC-UHFFFAOYSA-N,RWPXEQVVWFZXTC-UHFFFAOYSA-N,CJWLGOW…	HMDB34922,HMDB04586,C11924,LMPR0102090041,HMDB31085,HMDB35235,HMDB35328,HMDB35063,HMDB40176,HMDB39382,HMDB29691,HMDB32062,HMDB32135,HMDB36878,HMDB36879,HMDB36084,HMDB36042,HMDB41584,HMDB41000,HMDB62603,HMDB37011,HMDB37012,HMDB37044,HMDB32462,HMDB32615,C20320,C18352,C18343,C11940,LMPR0102120024,C09887,C09896,C09777,LMPR0102070037,C09791,LMPR0102070013,C09792,LMPR0102070014,C09841,LMPR0102090018,C1…	annotated
19	459600	581605	415509	252661	306561	675893	383262	619057	483989	322287	577512	505928	284222	148849024	506146	390996	449904	270064	289174	484059	422861	94833176	157112	113390984	positive	Annotate in FrAnK	S-Propyl-L-cysteine;L-2-Amino-5-(methylthio)pentanoic acid;Homomethionine;S-(2-carboxypropyl)-Cysteamine;Thiodiglycol;Ethionine	WAAGBMYUYFBZIW-UHFFFAOYSA-N,SFSJZXMDTNDWIX-UHFFFAOYSA-N,SFSJZXMDTNDWIX-UHFFFAOYSA-N,UFRVABODKAYFCB-UHFFFAOYSA-N,YODZTKMDCQEPHD-UHFFFAOYSA-N,GGLZPLKKBSSKCX-YFKPBYRVSA-N	HMDB34324,HMDB30406,C17213,HMDB02169,HMDB42033,C11227	annotated
20	25339024	50112160	58580664	47302596	115634184	89831912	50800628	45063124	81256528	54684080	38905752	46330852	127383152	62782600	63798664	54646620	13229331	42576676	75218776	51900052	63133696	52390184	18391974	57722844	positive	Annotate in FrAnK	LysoPC(16:0);PC(16:0/0:0);Rockogenin;23S,25,26-Trihydroxyvitamin D3;Neochlorogenin;3 beta,7 alpha-Dihydroxy-5-cholestenoate;24-Hydroxycalcitriol;calcitetrol;Docosa-4,7,10,13,16-pentaenoyl carnitine;23-Acetoxysoladulcidine;Clupanodonyl carnitine;3alpha,7beta-dihydroxy-5beta-cholest-24-en-26-oic Acid;3alpha,7beta-Dihydroxy-5beta-cholest-24-en-26-oic acid;4-cholesten-7α,12α,24-triol-3-one;7alpha,12a…	ASWBNKHCZGQVJV-HSZRJFAPSA-N,ASWBNKHCZGQVJV-HSZRJFAPSA-N,BQNMOLSYHYSCMS-UHFFFAOYSA-N,GDIBDBUYVICGLY-SAJDXCSNSA-N,PZNPHSFXILSZTM-UHFFFAOYSA-N,GYJSAWZGYQXRBS-BJGNZVHYSA-N,WFZKUWGUJVKMHC-UKBUZQLGSA-N,WFZKUWGUJVKMHC-UKBUZQLGSA-N,KRXOUZZWQXTUIB-IDERWEGCSA-N,HQJSCXYJQVACQR-UHFFFAOYSA-N,AOSDFVDGMYPTHD-NQXOOMTHSA-N,VEEPNZJORQZZNC-FLTYDXKWSA-N,VEEPNZJORQZZNC-FLTYDXKWSA-N,JZKUXZQOULZTIJ-GZQVFMGISA-N,JZKUXZQ…	HMDB10382,LMGP01050018,HMDB33769,HMDB60134,HMDB30702,HMDB12454,HMDB06228,LMST03020686,HMDB06321,HMDB31402,HMDB06496,HMDB62712,LMST04030142,HMDB62399,LMST04030171,HMDB62400,LMST04030158,HMDB62686,LMST03020292,HMDB62211,C17335,C08899,LMST01080010,C18231,C17003,C16494,LMST04030059,LMST04030060,LMST04030132,LMST04030148,LMST04030143,LMST04030105,LMGP01020019,LMGP01050074,LMGP01050113,LMST01010318,LMS…	annotated
21	6784431	12446453	11833027	9223338	16840038	19537440	13427783	13619749	21758764	14397066	15397858	13641457	19767694	14236756	16741847	17452406	2.7233e+06	11735881	15295015	16311521	17796146	14868865	5730692	17768862	positive	No Fragments	LysoPC(18:1(11Z));2-(Methoxycarbonyl)-5-methyl-2,4-bis(3-methyl-2-butenyl)-6-(2-methyl-1-oxopropyl)-5-(4-methyl-3-pentenyl)cyclohexanone;(3beta,17alpha,23S)-17,23-Epoxy-3,29-dihydroxy-27-norlanost-8-en-24-one;LysoPC(18:1(9Z));PC(18:1(9Z)/0:0);1-heneicosanoyl-glycero-3-phosphate;PA(21:0/0:0);2-oleoyl-sn-glycero-3-phosphocholine;PC(0:0/18:1(9Z));(3beta,5alpha,9alpha,22E,24R)-3,5,9-Trihydroxy-23-met…	PZRFVAHZNWPPAC-VBKSFVIKSA-N,QVUJYADKXQKJHK-UHFFFAOYSA-N,WKRCCXBCFBIWPN-UHFFFAOYSA-N,YAMUFBLWGFFICM-PTGWMXDISA-N,YAMUFBLWGFFICM-PTGWMXDISA-N,SPXKINNONQHLLM-HSZRJFAPSA-N,SPXKINNONQHLLM-HSZRJFAPSA-N,SULIDBRAXVDKBU-PTGWMXDISA-N,SULIDBRAXVDKBU-PTGWMXDISA-N,MRERMGPPCLQIPD-NBVRZTHBSA-N,JYZSWLOOMLRWOG-QJOASFLFSA-N,NHJWQKUVNWORED-UVOAWXSQSA-N,ZOFBAJKPGIIQFN-RASRKNKNSA-N,MULVVBYNDZRKPA-XCZWIQLXSA-N,YAMUFBL…	HMDB10385,HMDB35995,HMDB35142,HMDB02815,LMGP01050032,HMDB62317,LMGP10050032,HMDB62651,LMGP01050082,HMDB32669,LMST01060014,LMST01060015,LMGP01020147,LMGP01030009,LMGP01050030,LMGP01050029,LMGP01050080,LMGP01050079,LMGP01050114,LMST03020410,LMST03020411,LMST03020412,LMST03020413,LMST03020409	annotated
22	3789510	6208038	9494016	6244756	8442649	8576226	4.7849e+06	4867748	7629153	6.65253e+06	5984855	5621469	11979353	6807125	6720969	6.78441e+06	2.02635e+06	6.90501e+06	8.08878e+06	6.38665e+06	5.97641e+06	6324640	3.03162e+06	6095425	positive	No Fragments	LysoPC(18:0);PC(18:0/0:0);LysoPC(0:0/18:0);PC(0:0/18:0);2-acetyl-1-alkyl-sn-glycero-3-phosphocholine;PC(O-16:0/2:0);PE(21:0/0:0)	IHNKQIMGVNPMTC-RUZDIDTESA-N,IHNKQIMGVNPMTC-RUZDIDTESA-N,IQGPMZRCLCCXAG-RUZDIDTESA-N,IQGPMZRCLCCXAG-RUZDIDTESA-N,HVAUUPRFYPCOCA-AREMUKBSSA-N,HVAUUPRFYPCOCA-AREMUKBSSA-N,JPTRRYQAYCFMLQ-RUZDIDTESA-N	HMDB10384,LMGP01050026,HMDB11128,LMGP01050076,HMDB62195,LMGP01020046,LMGP02050026	annotated
23	329071	680893	660325	591610	953100	1.04907e+06	741566	989433	567243	693202	591442	617039	1658087	872653	584432	875665	242770	742454	1.13838e+06	731085	572395	786034	329889	796855	positive	Annotate in FrAnK				annotated
24	95008984	106065144	107915456	114847184	85981248	120905624	85295104	49409364	111367824	103045656	74226160	100160664	93902464	68786896	99886736	69246512	101341968	86988384	97110832	96372208	114520792	50165112	70106632	68167568	positive	Annotate in FrAnK	PE(24:1(15Z)/15:0);PE(15:0/24:1(15Z));PC(20:3(8Z,11Z,14Z)/18:1(9Z));PC(20:3(8Z,11Z,14Z)/18:1(9Z));PC(20:3(8Z,11Z,14Z)/18:1(11Z));PC(20:3(8Z,11Z,14Z)/18:1(11Z));PC(20:2(11Z,14Z)/18:2(9Z,12Z));PC(20:2(11Z,14Z)/18:2(9Z,12Z));PC(20:1(11Z)/18:3(9Z,12Z,15Z));PC(20:1(11Z)/18:3(9Z,12Z,15Z));PC(20:1(11Z)/18:3(6Z,9Z,12Z));PC(20:1(11Z)/18:3(6Z,9Z,12Z));PC(20:3(5Z,8Z,11Z)/18:1(9Z));PC(20:3(5Z,8Z,11Z)/18:1(9Z…	FLWFZAGAZMHZQM-IVWGLPAOSA-N,BKEXQZFCWMPQBK-IVWGLPAOSA-N,SLKDYSINLYWLQQ-IGMUWBMCSA-N,SLKDYSINLYWLQQ-IGMUWBMCSA-N,QFSNCHKAROIETO-SSTUGHORSA-N,QFSNCHKAROIETO-SSTUGHORSA-N,ZPAYLLVKQCNXOK-JEHIXBSSSA-N,ZPAYLLVKQCNXOK-JEHIXBSSSA-N,NOWQIXJSMOBJLS-LMJTUUMUSA-N,NOWQIXJSMOBJLS-LMJTUUMUSA-N,FHOBLZOUZRDCHR-VSYNYFESSA-N,FHOBLZOUZRDCHR-VSYNYFESSA-N,PUTMVZMHYSWRJX-PAQAJSBVSA-N,PUTMVZMHYSWRJX-PAQAJSBVSA-N,PIOANQA…	HMDB09747,HMDB08915,HMDB08401,LMGP01011878,HMDB08400,LMGP01012206,HMDB08336,LMGP01011848,HMDB08305,LMGP01011820,HMDB08304,LMGP01011819,HMDB08368,LMGP01012198,HMDB08367,LMGP01012197,HMDB08526,LMGP01011980,HMDB08431,LMGP01011907,HMDB08464,HMDB08626,LMGP01012072,HMDB08558,LMGP01012218,HMDB08010,LMGP01011488,HMDB08049,LMGP01012144,HMDB08048,LMGP01010802,HMDB08038,LMGP01012143,LMGP01010761,HMDB08037,L…	annotated
25	80453880	52424152	58511364	90759072	64018436	63628652	57539492	103297560	56824692	48907596	63156268	46976004	90685920	87728288	71772544	52941744	92988968	58523700	82851832	59824824	107409856	53291464	32752732	83044176	positive	Valine (C5H11NO2) Prob = 79.7500000000	L-Valine;L-Valine;L-Valine;Betaine;Betaine;Propylene glycol;Propane-1,2-diol;Vaporole;Amyl nitrite;Amyl Nitrite;N-Methyl-a-aminoisobutyric acid;(S)-Propane-1,2-diol;(S)-Propane-1,2-diol;Norvaline;D-Norvaline;5-Aminopentanoic acid;5-Aminopentanoate;5-amino-pentanoic acid;D-Valine;(R)-Propane-1,2-diol;L-Norvaline;2S-amino-pentanoic acid;4-Methylaminobutyrate;2-Amino-2-methylbutanoate;Propane-1,3-di…	KZSNJWFQEVHDMF-BYPYZUCNSA-N,KZSNJWFQEVHDMF-BYPYZUCNSA-N,KZSNJWFQEVHDMF-BYPYZUCNSA-N,KWIUHFFTVRNATP-UHFFFAOYSA-N,KWIUHFFTVRNATP-UHFFFAOYSA-N,DNIAPMSPPWPWGF-UHFFFAOYSA-N,DNIAPMSPPWPWGF-UHFFFAOYSA-N,OWFXIOWLTKNBAP-UHFFFAOYSA-N,OWFXIOWLTKNBAP-UHFFFAOYSA-N,CSDTZUBPSYWZDX-UHFFFAOYSA-N,DLAMVQGYEVKIRE-UHFFFAOYSA-N,DNIAPMSPPWPWGF-VKHMYHEASA-N,DNIAPMSPPWPWGF-VKHMYHEASA-N,SNDPXSYFESPGGJ-SCSAIBSYSA-N,SNDPXSY…	HMDB00883,C00183,Std1_updated_18,HMDB00043,C00719,HMDB01881,C00583,HMDB01382,C07457,HMDB15550,HMDB02141,HMDB06213,C02917,HMDB13716,C01799,HMDB03355,C00431,LMFA01100040,C06417,C02912,C01826,LMFA01100041,C15987,C03571,C02457,C16436,LMFA01100046,LMFA01100022,LMFA01100023,LMFA01100021	identified+fragment
26	685553	456058	459589	693645	552930	574012	452733	848546	514851	628112	543732	441639	641160	749096	590546	429992	691867	477790	619479	511274	812325	524860	294835	598247	positive	Annotate in FrAnK	Thiabendazole;Thiabendazole	WJCNZQLZVWNLKY-UHFFFAOYSA-N,WJCNZQLZVWNLKY-UHFFFAOYSA-N	HMDB14868,C07131	annotated
27	329771	197660	232625	294897	251566	277692	236171	333844	220585	194479	232019	190825	303734	289152	242757	240767	282409	223459	309931	260481	455931	234561	162045	344424	positive	No Fragments				annotated
28	90630744	66579988	84000992	73096592	58534912	67948872	80310304	98524072	65604872	71222824	54878200	57766936	72234928	73127472	22890626	33252106	41788968	98928448	78365672	69238664	97206632	74143312	25326086	70781912	positive	Arginine (C6H14N4O2) Prob = 98.9900000000	L-Arginine;L-Arginine;L-Arginine;D-Arginine;D-Arginine;Amino acid(Arg-)	ODKSFYDXXFIFQN-BYPYZUCNSA-N,ODKSFYDXXFIFQN-BYPYZUCNSA-N,ODKSFYDXXFIFQN-BYPYZUCNSA-N,ODKSFYDXXFIFQN-SCSAIBSYSA-N,ODKSFYDXXFIFQN-SCSAIBSYSA-N,ODKSFYDXXFIFQN-UHFFFAOYSA-N	HMDB00517,C00062,Std1_updated_36,HMDB03416,C00792,C02385	identified+fragment
29	524117	385589	468878	407106	248457	365027	527152	664902	441615	395084	306606	247331	437543	408217	69176.1	165060	166612	612213	523511	408694	623081	530591	123305	365737	positive	No Fragments	Formoterol;Formoterol;Arformoterol	BPZSYCZIITTYBL-UHFFFAOYSA-N,BPZSYCZIITTYBL-UHFFFAOYSA-N,BPZSYCZIITTYBL-YJYMSZOUSA-N	HMDB15118,C07805,HMDB15399	annotated
30	413462	300611	405155	365116	215284	285646	351958	476815	389545	318319	312343	372664	329835	384326	120435	241784	198567	509750	338504	343918	481382	373177	166609	382552	positive	Annotate in FrAnK				annotated
31	185815	137401	182625	159083	51727.5	107644	184709	288309	168452	116416	111322	84530.4	111130	143526	NA	32551	38549.4	276710	183263	107554	310104	184902	13521.9	131636	positive	No Fragments	3,3-Difluoro-17-methyl-5alpha-androstan-17beta-ol	CFOLMZDQBCZMCT-PHFHYRSDSA-N	C15140	annotated
32	142427	146006	180864	147645	89726.1	119524	148615	218776	121164	131129	143233	143324	121617	111311	40307	99553.5	77602.1	216939	140761	127062	222722	144742	63678.9	153178	positive	No Fragments	Tyramine-O-sulfate;Northienamycin	DYDUXGMDSXJQFT-UHFFFAOYSA-N,CORBMZCTOZNVHZ-PHDIDXHHSA-N	HMDB06409,C17369	annotated
33	70830.2	84321.3	70507.9	88235.3	53836.5	83988.7	70485.1	109120	71065.5	77877.4	54039.4	58791.4	67633.8	88782.6	21546.9	33721.3	48952.1	98155.4	84827	79744.7	96665.5	67018.3	26988	75780.8	positive	No Fragments				annotated
34	77416264	79983560	79155832	60426932	67515400	71262296	56228036	73070152	52395224	82927360	78438464	55935860	69021584	78509880	78338784	68648024	89789400	75191824	84797872	79262504	78145552	87500616	47986212	79435240	positive	Annotate in FrAnK	Hydroxyisonobilin;Pentamidine;Pentamidine;5-(3'-Hydroxyphenyl)-gamma-valerolactone-3'-O-glucuronide;Mepenzolate;Mepenzolate;3-Oxo-6b-angeloyloxy-8b-hydroxy-7(11)-eremophilen-12,8-olide;Methantheline;Methantheline;Gibberellin A19;Gibberellin A65;Gibberellin A38;Heliangin;Gibberellin A101;Gibberellin A98;Secoisolariciresinol;Secoisolariciresinol;Gibberellin A124;Gibberellin Ga115;(+)-Secoisolaricir…	SDFKKMBWIQKUOQ-RXDMEISQSA-N,XDRYMKDFEDOLFX-UHFFFAOYSA-N,XDRYMKDFEDOLFX-UHFFFAOYSA-N,GZLRAFFGSYXMES-UAISQINXSA-N,GKNPSSNBBWDAGH-UHFFFAOYSA-N,GKNPSSNBBWDAGH-UHFFFAOYSA-N,WKMBTXJFBQEZHO-POHAHGRESA-N,GZHFODJQISUKAY-UHFFFAOYSA-N,GZHFODJQISUKAY-UHFFFAOYSA-N,VNCQCPQAMDQEBY-UHFFFAOYSA-N,XIYAYYIGCSWTQO-UHFFFAOYSA-N,GAQSCLQIDHHPEE-UHFFFAOYSA-N,DZTWAOVNNLDWNH-QZTBCQRESA-N,TVHWJBUVLOSPPI-UHFFFAOYSA-N,MEKWLWH…	HMDB34475,HMDB14876,C07420,HMDB59991,HMDB15591,C07818,HMDB40759,HMDB15075,C07849,HMDB36896,HMDB36899,HMDB36902,HMDB36692,HMDB41408,HMDB41510,HMDB13692,C18167,HMDB37103,HMDB32820,C20456,C11862,LMPR0104170019,C19145,C09184,C09474,C09442,C09451,C09395,C09090,C02034,LMPR0104170039	annotated
35	15139826	12492576	2.89737e+06	10290469	9515245	14139921	10535780	88833800	16989314	21508884	23335762	19975686	10204499	16018865	6246159	13756211	6.44531e+06	13127256	7437636	15944449	11990987	27554078	6.42246e+06	28379224	positive	Annotate in FrAnK	L-Theanine;Glycyl-Valine;1,4-Dideoxy-1,4-imino-D-ribitol;Valyl-Glycine;N-Lactoyl ethanolamine;L-2-Amino-5-hydroxypentanoic acid;N(5)-ethyl-L-glutamine;N5-Ethyl-L-glutamine;N-Acetylornithine;N-Acetylornithine;N-Hydroxy-L-valine	DATAGRPVKZEWHA-UHFFFAOYSA-N,STKYPAFSDFAEPH-UHFFFAOYSA-N,OQEBIHBLFRADNM-UHFFFAOYSA-N,IOUPEELXVYPCPG-UHFFFAOYSA-N,RZCHTMXTKQHYDT-UHFFFAOYSA-N,CZWARROQQFCFJB-UHFFFAOYSA-N,DATAGRPVKZEWHA-YFKPBYRVSA-N,DATAGRPVKZEWHA-YFKPBYRVSA-N,JRLGPAXAGHMNOL-LURJTMIESA-N,JRLGPAXAGHMNOL-LURJTMIESA-N,PXEKBQAJOBYINU-BYPYZUCNSA-N	HMDB34365,HMDB28854,HMDB39499,HMDB29127,HMDB32356,HMDB31658,HMDB62764,C01047,HMDB03357,C00437,C20313	annotated
36	23804940	42633944	63291412	48276912	61054052	67988504	35294488	30567032	75652576	44747304	36735716	35046908	88505200	45009892	47542900	46674624	12479707	40418424	53388248	48936864	42506156	43268872	20098362	38961852	positive	PAF (Platelet Activating Factor) (C26H54NO7P) Prob = 82.5600000000	LysoPC(18:0);PC(18:0/0:0);LysoPC(0:0/18:0);PC(0:0/18:0);13'-Carboxy-alpha-tocopherol;(3beta,5alpha,6beta,9alpha,22E,24R)-23-Methylergosta-7,22-diene-3,5,6,9-tetrol;2-acetyl-1-alkyl-sn-glycero-3-phosphocholine;PC(O-16:0/2:0);1alpha-hydroxy-18-(5-hydroxy-5-methylhexyloxy)-23,24,25,26,27-pentanorvitamin D3 / 1alpha-hydroxy-18-(5-hydroxy-5-methylhexyloxy)-23,24,25,26,27-pentanorcholecalciferol; (20S,…	IHNKQIMGVNPMTC-RUZDIDTESA-N,IHNKQIMGVNPMTC-RUZDIDTESA-N,IQGPMZRCLCCXAG-RUZDIDTESA-N,IQGPMZRCLCCXAG-RUZDIDTESA-N,NJIUWSABAIXPGI-AXTKCOKSSA-N,OVIAMXWKHLHCOK-NBVRZTHBSA-N,HVAUUPRFYPCOCA-AREMUKBSSA-N,HVAUUPRFYPCOCA-AREMUKBSSA-N,JBRAFUPBKAAICS-LTNBWTJJSA-N,XNQNXOGLSLUYAX-BGHDTONKSA-N,VKHMTDRFULGMDP-IZSKNEKNSA-N,VQKYUKHGVNSMJF-JERFWYNDSA-N,MVPKMUCLENWDPH-GEJQTTJQSA-N,KLZOTDOJMRMLDX-BEZYGUFHSA-N,OENYRGH…	HMDB10384,LMGP01050026,HMDB11128,LMGP01050076,HMDB12555,HMDB33634,HMDB62195,LMGP01020046,LMST03020588,LMST01040175,LMST03020427,LMST03020428,LMST03020429,LMST03020430,LMST03020431,LMST03020432,LMST03020433,LMST03020434,LMST03020435,LMST03020436,LMST03020437,LMST03020438,LMST03020439,LMST03020475,LMGP02050026	annotated+fragment
37	1.11651e+06	1.85449e+06	2374149	2.12439e+06	2.4829e+06	2630823	1.80468e+06	1.33161e+06	2356718	2.01285e+06	1.9669e+06	1.59888e+06	3543195	1.97272e+06	2285183	2.02865e+06	665057	2.02529e+06	2.45642e+06	1.91114e+06	1.93809e+06	1.79163e+06	912319	1.78209e+06	positive	No Fragments				annotated
38	80967560	48130368	71769872	53931808	66326900	57558396	59679088	62458552	58788388	73687992	83396464	57541932	55399416	59756500	69729488	57226048	39364364	53777984	51088364	66540868	44722084	59040364	45462436	63931888	positive	Annotate in FrAnK	PC(18:1(9Z)/18:1(9Z)) ;DG(22:1n9/0:0/22:6n3);DG(22:2n6/0:0/22:5n6);DG(22:2n6/0:0/22:5n3);PC(20:2(11Z,14Z)/16:0);PC(20:2(11Z,14Z)/16:0);PC(22:1(13Z)/14:1(9Z));PC(22:1(13Z)/14:1(9Z));PC(22:2(13Z,16Z)/14:0);PC(22:2(13Z,16Z)/14:0);PC(16:1(9Z)/20:1(11Z));PC(16:1(9Z)/20:1(11Z));PC(18:0/18:2(9Z,12Z));PC(18:0/18:2(9Z,12Z));PC(18:1(11Z)/18:1(9Z));PC(18:1(11Z)/18:1(9Z));PC(18:1(11Z)/18:1(11Z));PC(18:1(11Z)…	SNKAWJBJQDLSFF-YEUCEMRASA-N,HDSRFVNGRONZRB-SMZPACEQSA-N,XNVMOKIGBVYLEC-QOFWSNICSA-N,RWDUUCQUZXPLEG-BHKPNDMTSA-N,JCABAGPMEUGRDK-UXSLIEDSSA-N,JCABAGPMEUGRDK-UXSLIEDSSA-N,CYQUGAJGPGKDFF-MHJIJCEHSA-N,CYQUGAJGPGKDFF-MHJIJCEHSA-N,POKOLAWNECNRHW-JHHJWKSXSA-N,POKOLAWNECNRHW-JHHJWKSXSA-N,RPEHVLWFOYUNMD-NPCYKUJHSA-N,RPEHVLWFOYUNMD-NPCYKUJHSA-N,FORFDCPQKJHEBF-VPUSDGANSA-N,FORFDCPQKJHEBF-VPUSDGANSA-N,FOECFSI…	HMDB00593,HMDB56266,HMDB56344,HMDB56349,HMDB08331,LMGP01011841,HMDB08559,LMGP01012219,HMDB08590,LMGP01012037,HMDB08011,LMGP01011489,HMDB08039,LMGP01010768,HMDB08071,LMGP01012148,HMDB08070,LMGP01010841,HMDB08135,LMGP01010935,HMDB08103,LMGP01012163,HMDB08299,LMGP01011812,HMDB62690,LMGP01012164,LMGP01010890,HMDB07920,LMGP01012133,HMDB07979,LMGP01011469,HMDB07643,LMGL02010297,HMDB07671,LMGL02010299,H…	annotated
39	50753204	33837648	37232912	82092392	43595364	34576656	31971450	57115172	47603136	39674728	45063968	47960112	54940444	43295144	49702892	31141968	51418524	43209740	50940304	44363152	74953896	35858660	20882694	53813204	positive	Annotate in FrAnK	L-Alloisoleucine;L-Leucine;L-Leucine;L-Leucine;L-Isoleucine;L-Isoleucine;2S-Amino-3S-methylpentanoic acid;(±)-erythro-Isoleucine;Isoleucine;N-(2-Hydroxyethyl)-morpholine;Aminocaproic acid;6-Aminohexanoate;6-amino-hexanoic acid;L-Norleucine;L-Norleucine;2S-amino-hexanoic acid;1,1-Dimethoxyethane;3-Aminocaproic acid;N-methylvaline;6-Deoxyfagomine;2-Ethoxyethanol;2-Ethoxyethanol;1,3-Butanediol;1,3-B…	AGPKZVBTJJNPAG-UHNVWZDZSA-N,ROHFNLRQFUQHCH-YFKPBYRVSA-N,ROHFNLRQFUQHCH-YFKPBYRVSA-N,ROHFNLRQFUQHCH-YFKPBYRVSA-N,AGPKZVBTJJNPAG-WHFBIAKZSA-N,AGPKZVBTJJNPAG-WHFBIAKZSA-N,AGPKZVBTJJNPAG-WHFBIAKZSA-N,AGPKZVBTJJNPAG-UHFFFAOYSA-N,AGPKZVBTJJNPAG-UHFFFAOYSA-N,KKFDCBRMNNSAAW-UHFFFAOYSA-N,SLXKOJJOQWFEFD-UHFFFAOYSA-N,SLXKOJJOQWFEFD-UHFFFAOYSA-N,SLXKOJJOQWFEFD-UHFFFAOYSA-N,LRQKBLKVPFOOQJ-YFKPBYRVSA-N,LRQKBLK…	HMDB00557,HMDB00687,C00123,Std1_updated_9,HMDB00172,C00407,LMFA01100047,HMDB33923,C16434,HMDB60650,HMDB01901,C02378,LMFA01100035,HMDB01645,C01933,LMFA01100042,HMDB30061,HMDB29168,HMDB61716,HMDB36382,HMDB31213,C14687,HMDB31320,C20335,HMDB33007,C03044,HMDB13773,C01570,HMDB03640,HMDB62203,C16439,LMFA01100048,HMDB03156,C06418,C08263,C02486,C03046,C16647,C20657	identified
40	4.3708e+06	2734503	4058817	5.92024e+06	3.72408e+06	3806707	3.71638e+06	4793765	4.00262e+06	4.00514e+06	3.40898e+06	3.28307e+06	4.33617e+06	4.14566e+06	3885088	2.54711e+06	5.38181e+06	3966880	3.99708e+06	4.88902e+06	5.22316e+06	3.3635e+06	2.66768e+06	4172173	positive	Annotate in FrAnK				annotated
41	282570	128490	168886	402759	259854	150362	178908	326437	213820	185663	190888	215344	253271	192755	253008	146582	264604	205467	192411	199205	422221	139315	118197	268433	positive	No Fragments				annotated
42	319857	210610	302169	387732	275158	294574	275310	340175	255317	268162	226169	228482	279641	291714	267398	183988	380052	268830	299101	328898	421283	222261	190962	251175	positive	No Fragments	(1xi,3S)-1,2,3,4-Tetrahydro-1-methyl-beta-carboline-1,3-dicarboxylic acid;Casimiroin;Casimiroin;2-Hydroxy-6-oxo-(2'-aminophenyl)-hexa-2,4-dienoate	ZKGAKYZRRFOFGK-UHFFFAOYSA-N,DPXXJCMMMXZVSW-UHFFFAOYSA-N,DPXXJCMMMXZVSW-UHFFFAOYSA-N,AFPIGEHQFVBSJA-TZFLZTJBSA-N	HMDB35115,HMDB33349,C10654,C08062	annotated
43	24880880	23464274	19415258	81168680	21435430	51455096	23562930	44254072	31994176	35191884	40022840	50831616	53414840	36658608	26343294	22860496	46869588	61796928	39711348	27562076	43162424	30957298	15932806	32242778	positive	Threonine (C4H9NO3) Prob = 97.8800000000	L-Homoserine;L-Homoserine;L-homoserine;L-Threonine;L-Threonine;L-Threonine;L-Allothreonine;L-Allothreonine;4-Amino-3-hydroxybutyrate;4-Amino-3-hydroxybutanoate;Hydroxyethyl glycine;D-Threonine;(-)-erythro-(2R,3R)-Dihydroxybutylamide;D-Allothreonine;2-Methylserine	UKAUYVFTDYCKQA-VKHMYHEASA-N,UKAUYVFTDYCKQA-VKHMYHEASA-N,UKAUYVFTDYCKQA-VKHMYHEASA-N,AYFVYJQAPQTCCC-GBXIJSLDSA-N,AYFVYJQAPQTCCC-GBXIJSLDSA-N,AYFVYJQAPQTCCC-GBXIJSLDSA-N,AYFVYJQAPQTCCC-HRFVKAFMSA-N,AYFVYJQAPQTCCC-HRFVKAFMSA-N,YQGDEPYYFWUPGO-UHFFFAOYSA-N,YQGDEPYYFWUPGO-UHFFFAOYSA-N,XSISQURPIRTMAY-UHFFFAOYSA-N,AYFVYJQAPQTCCC-STHAYSLISA-N,LTMJJNPVAMLQGV-UHFFFAOYSA-N,AYFVYJQAPQTCCC-PWNYCUMCSA-N,CDUUKBX…	HMDB00719,C00263,Std2_updated_34,HMDB00167,C00188,Std1_updated_21,HMDB04041,C05519,HMDB61877,C03678,HMDB61148,C00820,C11108,C12317,C02115	identified+fragment
44	241434	198814	248965	1.17433e+06	217893	659158	271216	337294	383828	295817	357165	486553	413809	351055	264399	214482	417475	449309	327923	241433	639065	234169	120341	387168	positive	No Fragments	ETF	RHQDFWAXVIIEBN-UHFFFAOYSA-N	HMDB59596	annotated
45	201805	250219	174108	726130	193197	434494	220329	358844	241051	324439	299036	433751	526312	333530	243332	192025	388693	498843	328934	230524	409660	245947	105837	300028	positive	Annotate in FrAnK				annotated
46	58185696	50992180	36158116	51938512	48845140	46860472	42492936	75430848	38471168	43951232	54285428	39307056	60390664	60175124	48872536	40475352	48091192	44192248	71356856	54780196	68908656	47607408	18804432	52137568	positive	Histidine (C6H9N3O2) Prob = 71.4600000000	L-2-Amino-3-(1-pyrazolyl)propanoic acid;Dihydrouracil;5,6-Dihydrouracil;L-Histidine;L-Histidine;L-3-Cyanoalanine;3-Cyano-L-alanine;N-Methylhydantoin;N-Methylhydantoin;D-Histidine;Muscimol;Histidine;2,5-Dioxopiperazine;3-(Pyrazol-1-yl)-L-alanine	PIGOPELHGLPKLL-UHFFFAOYSA-N,OIVLITBTBDPEFK-UHFFFAOYSA-N,OIVLITBTBDPEFK-UHFFFAOYSA-N,HNDVDQJCIGZPNO-YFKPBYRVSA-N,HNDVDQJCIGZPNO-YFKPBYRVSA-N,BXRLWGXPSRYJDZ-VKHMYHEASA-N,BXRLWGXPSRYJDZ-VKHMYHEASA-N,RHYBFKMFHLPQPH-UHFFFAOYSA-N,RHYBFKMFHLPQPH-UHFFFAOYSA-N,HNDVDQJCIGZPNO-RXMQYKEDSA-N,ZJQHPWUVQPJPQT-UHFFFAOYSA-N,HNDVDQJCIGZPNO-UHFFFAOYSA-N,BXRNXXXXHLBUKK-UHFFFAOYSA-N,PIGOPELHGLPKLL-YFKPBYRVSA-N	HMDB34267,HMDB00076,C00429,HMDB00177,C00135,HMDB60245,C02512,HMDB03646,C02565,C06419,C08311,C00768,C02777,C01162	annotated+fragment
47	64894140	42775712	47636800	58023480	64231424	46677060	72819088	59560664	57058700	63269752	55844548	53760996	55614048	56632256	65687332	49948012	48866716	44366464	52439528	53164872	40657924	47495028	43439572	66850032	positive	Annotate in FrAnK	PE-NMe(18:1(9Z)/18:1(9Z));PE-NMe(18:1(9Z)/18:1(9Z));PE(22:2(13Z,16Z)/15:0);PE(22:2(13Z,16Z)/15:0);PE(15:0/22:2(13Z,16Z));PE(15:0/22:2(13Z,16Z));DG(20:3n9/0:0/22:4n6);DG(20:1n9/0:0/22:6n3);DG(20:2(11Z,14Z)/22:5(7Z,10Z,13Z,16Z,19Z)/0:0);DG(20:2(11Z,14Z)/22:5(7Z,10Z,13Z,16Z,19Z)/0:0)[iso2];DG(20:2(11Z,14Z)/22:5(4Z,7Z,10Z,13Z,16Z)/0:0);DG(20:1(11Z)/22:6(4Z,7Z,10Z,13Z,16Z,19Z)/0:0);DG(20:1(11Z)/22:6(4…	LPXFOQGBESUDAX-NLEYBKGJSA-N,LPXFOQGBESUDAX-NLEYBKGJSA-N,KXVQBSORIXQSRP-UQZFHPPLSA-N,KXVQBSORIXQSRP-UQZFHPPLSA-N,ZHZTYDTVUSPVLX-UQZFHPPLSA-N,ZHZTYDTVUSPVLX-UQZFHPPLSA-N,YPPVKMCWNOTHQA-KGNRGHNXSA-N,KJMQVHBAQZZQIE-LJHHLTENSA-N,PHEAPUPNQBRDGI-ZUOQLFCRSA-N,PHEAPUPNQBRDGI-ZUOQLFCRSA-N,DUHDCLLOYPIOGP-NACBIEJTSA-N,DRIFQOGOCCKIPC-SEGWQOHBSA-N,DRIFQOGOCCKIPC-SEGWQOHBSA-N,IFKJKLZCVKHINU-NUTJIUMRSA-N,UFQWVBN…	HMDB10565,LMGP02010338,HMDB09549,LMGP02011075,HMDB08909,LMGP02010471,HMDB56243,HMDB56233,HMDB07439,LMGL02010263,HMDB07438,HMDB07411,LMGL02010264,HMDB56348,HMDB56324,HMDB08328,LMGP01011837,HMDB08005,LMGP01010688,HMDB08004,LMGP01010687,HMDB08068,LMGP01012147,HMDB08133,LMGP01010932,HMDB08101,LMGP01010887,HMDB08296,LMGP01011808,HMDB07912,LMGP01011398,HMDB07973,LMGP01010594,HMDB07466,HMDB07495,LMGL020…	annotated
48	22581304	47086336	20385478	66053548	39677640	20281860	23061380	28345642	28688162	26401664	34028212	34062664	22746558	24047164	21476208	19486878	33502782	18428900	51114228	24939472	66665124	41494504	17802580	34436664	positive	D-3-Methylhistidine (C7H11N3O2) Prob = 98.7500000000	3-Methylhistidine;N(pi)-Methyl-L-histidine;N(pi)-Methyl-L-histidine;Dihydrothymine;5,6-Dihydrothymine;1-Methylhistidine;Squamolone;L-Cyclo(alanylglycyl);pyroglutamine;gamma-Amino-gamma-cyanobutanoate;4-amino-4-cyano-butanoic acid;alpha-Amino-gamma-cyanobutanoate;2-amino-4-cyano-butanoic acid;Nalpha-Methylhistidine	JDHILDINMRGULE-LURJTMIESA-N,JDHILDINMRGULE-LURJTMIESA-N,JDHILDINMRGULE-LURJTMIESA-N,NBAKTGXDIBVZOO-UHFFFAOYSA-N,NBAKTGXDIBVZOO-UHFFFAOYSA-N,BRMWTNUJHUMWMS-LURJTMIESA-N,XYVMBSCIEDOIJQ-UHFFFAOYSA-N,ICCHEGCKVBMSTF-UHFFFAOYSA-N,NPWMTBZSRRLQNJ-UHFFFAOYSA-N,DXWQLTOXWVWMOH-UHFFFAOYSA-N,DXWQLTOXWVWMOH-UHFFFAOYSA-N,VZSTVUJXUYNIOQ-UHFFFAOYSA-N,VZSTVUJXUYNIOQ-UHFFFAOYSA-N,CYZKJBZEIFWZSR-LURJTMIESA-N	HMDB00479,C01152,Std2_updated_23,HMDB00079,C00906,HMDB00001,HMDB29874,HMDB31547,HMDB62558,C05715,LMFA01100037,C05717,LMFA01100038,C03298	identified+fragment
49	7865333	17734776	34234192	22689456	28934588	44258412	10577577	15782604	56710832	28853362	32489386	16518266	12091572	25945572	4.1584e+06	21512272	35294888	38265944	29304284	29588034	35972992	22791024	9214238	26971482	positive	Annotate in FrAnK	L-Acetylcarnitine;2-(1-Ethoxyethoxy)propanoic acid;Dimethicone;N-lactoyl-Leucine;Oleandrose;beta-Cymaropyranose;O-Acetylcarnitine	RDHQFKQIGNGIED-UHFFFAOYSA-N,FRGRNGNKLISCCU-UHFFFAOYSA-N,UQEAIHBTYFGYIE-UHFFFAOYSA-N,BUMIGZVUJKNXCO-BQBZGAKWSA-N,DBDJCJKVEBFXHG-AXMZGBSTSA-N,DBDJCJKVEBFXHG-XZBKPIIZSA-N,RDHQFKQIGNGIED-MRVPVSSYSA-O	HMDB00201,HMDB59918,HMDB33532,HMDB62176,C08237,C08234,Std3_updated_4	identified
50	1.42015e+06	1.27196e+06	1.83074e+06	1.93725e+06	1.95681e+06	1.32735e+06	1.41534e+06	1.68467e+06	856606	1.50887e+06	1.0142e+06	1.49624e+06	2.68532e+06	1.76371e+06	2358050	2.07973e+06	54617212	773103	706787	1.96602e+06	1.14604e+06	944824	1.03828e+06	1.63689e+06	positive	Urocanic acid (C6H6N2O2) Prob = 98.5400000000	(E)-Urocanic acid;Urocanic acid;Urocanate;2-Aminonicotinic acid;Nicotinamide N-oxide;5-Oxo-2(5H)-isoxazolepropanenitrile;para-Benzoquinone dioxime;Maleimide;4-Nitroaniline	LOIYMIARKYCTBW-UPHRSURJSA-N,LOIYMIARKYCTBW-OWOJBTEDSA-N,LOIYMIARKYCTBW-OWOJBTEDSA-N,KPIVDNYJNOPGBE-UHFFFAOYSA-N,USSFUVKEHXDAPM-UHFFFAOYSA-N,DNSSEQBYSHSUGR-UHFFFAOYSA-N,LNHURPJLTHSVMU-UHFFFAOYSA-N,PEEHTFAAVSWFBL-UHFFFAOYSA-N,TYMLOMAKGOJONV-UHFFFAOYSA-N	HMDB34174,HMDB00301,C00785,HMDB61680,HMDB02730,HMDB31338,C19345,C07272,C02126	annotated+fragment
51	19076520	26999916	27963974	14894204	13528687	31599058	13713081	15047070	29099124	20298216	19551616	28425386	17695944	54456628	21313284	25748820	18781270	22140044	20744134	29825988	17370494	30709992	8610943	34859820	positive	Methionine (C5H11NO2S) Prob = 94.8200000000	L-Methionine;L-Methionine;L-Methionine;Penicillamine;Racemethionine;Methionine;Penicillamine;D-Methionine	FFEARJCKVFRZRR-BYPYZUCNSA-N,FFEARJCKVFRZRR-BYPYZUCNSA-N,FFEARJCKVFRZRR-BYPYZUCNSA-N,VVNCNSJFMMFHPL-UHFFFAOYSA-N,FFEARJCKVFRZRR-UHFFFAOYSA-N,FFEARJCKVFRZRR-UHFFFAOYSA-N,VVNCNSJFMMFHPL-VKHMYHEASA-N,FFEARJCKVFRZRR-SCSAIBSYSA-N	HMDB00696,C00073,Std1_updated_12,HMDB14997,HMDB33951,C01733,C07418,C00855	identified+fragment
52	176617	156578	190698	174701	104614	252358	129037	188376	233783	156611	147144	239274	145493	380588	140441	158064	153933	177603	177079	257398	167457	240152	65084.8	305190	positive	No Fragments				annotated
53	145673	174589	172864	76589.1	94099.3	207064	95645	151762	198252	172293	143777	224037	113996	325009	134306	179873	118254	146218	136446	251703	124711	195951	67209.6	274996	positive	No Fragments				annotated
54	45683888	16960020	44075620	45669712	23389648	22286802	36569888	45746868	22665702	15184519	21511368	20012528	36261416	14705437	50069380	13383354	43970496	19553052	35408700	18921192	48351464	16828188	15955855	13385468	positive	Phe (C9H11NO2) Prob = 98.1700000000	2-Acetyl-3-methylfuran;4-Methylcatechol;4-Methylcatechol;Methyl N-methylanthranilate;L-Phenylalanine;L-Phenylalanine;L-Phenylalanine;4,6-Heptadiyne-1,3-diol;Benzocaine;Benzocaine;Benzyl glycinate;Norsalsolinol;2-Hydroxybenzyl alcohol;Salicyl alcohol;4-Hydroxybenzyl alcohol;p-Hydroxybenzyl alcohol;3-Hydroxybenzyl alcohol;3-Hydroxybenzyl alcohol;2-Acetyl-5-methylfuran;Guaiacol;o-Methoxyphenol;Guaia…	RJBGVAIXGHZIDY-UHFFFAOYSA-N,ZBCATMYQYDCTIZ-UHFFFAOYSA-N,ZBCATMYQYDCTIZ-UHFFFAOYSA-N,GVOWHGSUZUUUDR-UHFFFAOYSA-N,COLNVLDHVKWLRT-QMMMGPOBSA-N,COLNVLDHVKWLRT-QMMMGPOBSA-N,COLNVLDHVKWLRT-QMMMGPOBSA-N,VTFRDZFVCKUXNE-UHFFFAOYSA-N,BLFLLBZGZJTVJG-UHFFFAOYSA-N,BLFLLBZGZJTVJG-UHFFFAOYSA-N,JXYACYYPACQCDM-UHFFFAOYSA-N,MBFUSGLXKQWVDW-UHFFFAOYSA-N,CQRYARSYNCAZFO-UHFFFAOYSA-N,CQRYARSYNCAZFO-UHFFFAOYSA-N,BVJSUAQ…	HMDB34877,HMDB00873,C06730,HMDB34169,HMDB00159,C00079,Std1_updated_8,HMDB38963,HMDB04992,C07527,HMDB59934,HMDB06044,HMDB59709,C02323,HMDB11724,C17467,HMDB59712,C03351,HMDB35226,HMDB01398,C01502,C15572,HMDB01007,HMDB40280,HMDB29696,HMDB33485,HMDB33589,HMDB62402,C19565,HMDB62407,C19578,HMDB32917,C18747,C20488,C20487,C18090,C00727,C02923,C02265,C02057,LMFA01030782,LMFA01030781	identified+fragment
55	355396	120212	282049	290215	150967	148236	249720	359204	145803	93160.8	144404	116886	279320	109187	284729	102864	326578	138577	232779	144403	266164	155990	127622	118122	positive	No Fragments	Lactyltrimethylammonium betaine	UTNVEWHQVLDCMX-UHFFFAOYSA-N	HMDB32684	annotated
56	342542	75284.8	217562	263823	130759	118052	227218	253422	101994	106936	109949	111249	209157	59714.1	276604	76335.2	337437	116436	214892	103598	242021	85017.2	76488.6	82186.8	positive	No Fragments				annotated
57	264584	127108	285120	294649	131933	138631	246002	275705	136899	94802.2	138447	119841	194849	54228.2	254056	94990.4	293998	170112	237321	120870	286371	139324	107617	87077	positive	No Fragments	trans-Cinnamic acid;Cinnamic acid;trans-Cinnamate;Cinnamic acid;Phensuximide;Phensuximide;1-Phenyl-1,2-propanedione;Pyruvophenone;(E)-3-(4-Hydroxyphenyl)-2-propenal;4-Hydroxycinnamyl aldehyde;Indole-3-methyl acetate;3,4-Dihydro-2H-1-benzopyran-2-one;Dihydrocoumarin;3-Indolepropionic acid;(E)-3-(2-Hydroxyphenyl)-2-propenal;Di-2-furanylmethane;3-Isochromanone;3-Hydroxy-1-indanone;6,7-Dimethoxyisoqu…	WBYWAXJHAXSJNI-VOTSOKGWSA-N,WBYWAXJHAXSJNI-VOTSOKGWSA-N,WBYWAXJHAXSJNI-VOTSOKGWSA-N,WBYWAXJHAXSJNI-SREVYHEPSA-N,WLWFNJKHKGIJNW-UHFFFAOYSA-N,WLWFNJKHKGIJNW-UHFFFAOYSA-N,BVQVLAIMHVDZEL-UHFFFAOYSA-N,BVQVLAIMHVDZEL-UHFFFAOYSA-N,CJXMVKYNVIGQBS-OWOJBTEDSA-N,CJXMVKYNVIGQBS-OWOJBTEDSA-N,KTHADMDGDNYQRX-UHFFFAOYSA-N,VMUXSMXIQBNMGZ-UHFFFAOYSA-N,VMUXSMXIQBNMGZ-UHFFFAOYSA-N,GOLXRNDWAUTYKT-UHFFFAOYSA-N,BSDNZCQ…	HMDB00930,C10438,C00423,HMDB00567,HMDB14970,C07437,HMDB35243,C17268,HMDB40986,C05608,HMDB29738,HMDB36626,C02274,HMDB02302,HMDB31725,HMDB32947,C07728,C07720,C09348,C12345,C20635	annotated
58	30932032	23801818	29966516	12232439	12808328	22949226	16012062	30326840	24659102	18659260	13961708	17860426	14148715	44078460	26996710	21230266	28747972	20471682	39142704	27460592	25980734	43352808	9652728	26442242	positive	b-Ala (C3H7NO2) Prob = 82.4000000000	Beta-Alanine;beta-Alanine;beta-Alanine;L-Alanine;L-Alanine;L-Alanine;Sarcosine;Sarcosine;D-Alanine;D-Alanine;Ethyl carbamate;Urethane;(alpha-D-mannosyl)7-beta-D-mannosyl-diacetylchitobiosyl-L-asparagine, isoform A (protein);Alanine;HMMF;2-Nitropropane	UCMIRNVEIXFBKS-UHFFFAOYSA-N,UCMIRNVEIXFBKS-UHFFFAOYSA-N,UCMIRNVEIXFBKS-UHFFFAOYSA-N,QNAYBMKLOCPYGJ-REOHCLBHSA-N,QNAYBMKLOCPYGJ-REOHCLBHSA-N,QNAYBMKLOCPYGJ-REOHCLBHSA-N,FSYKKLYZXJSNPZ-UHFFFAOYSA-N,FSYKKLYZXJSNPZ-UHFFFAOYSA-N,QNAYBMKLOCPYGJ-UWTATZPHSA-N,QNAYBMKLOCPYGJ-UWTATZPHSA-N,JOYRKODLDBILNP-UHFFFAOYSA-N,JOYRKODLDBILNP-UHFFFAOYSA-N,QNAYBMKLOCPYGJ-UHFFFAOYSA-N,QNAYBMKLOCPYGJ-UHFFFAOYSA-N,KOCFTAD…	HMDB00056,C00099,Std1_updated_29,HMDB00161,C00041,Std2_updated_30,HMDB00271,C00213,HMDB01310,C00133,HMDB31219,C01537,HMDB62251,C01401,C11488,C02116	identified+fragment
59	19963756	19064554	15371407	24462316	13911414	24658698	19066702	20935830	23435322	19932986	21096270	23956232	21259268	14650352	16578943	17835980	15677139	18045302	16672026	22767656	20185676	41994168	21744246	19880462	positive	Annotate in FrAnK	PC(18:1(9Z)/18:1(9Z)) ;PC(20:3(8Z,11Z,14Z)/18:2(9Z,12Z));PC(20:3(8Z,11Z,14Z)/18:2(9Z,12Z));PC(20:2(11Z,14Z)/18:3(9Z,12Z,15Z));PC(20:2(11Z,14Z)/18:3(9Z,12Z,15Z));PC(20:2(11Z,14Z)/18:3(6Z,9Z,12Z));PC(20:2(11Z,14Z)/18:3(6Z,9Z,12Z));PC(20:2(11Z,14Z)/16:0);PC(20:2(11Z,14Z)/16:0);PC(20:1(11Z)/18:4(6Z,9Z,12Z,15Z));PC(20:1(11Z)/18:4(6Z,9Z,12Z,15Z));PC(20:3(5Z,8Z,11Z)/18:2(9Z,12Z));PC(20:3(5Z,8Z,11Z)/18:2…	SNKAWJBJQDLSFF-YEUCEMRASA-N,SUACBSWYGWBPFC-GPUJSUHJSA-N,SUACBSWYGWBPFC-GPUJSUHJSA-N,ZWBUMNLEWHYPRH-HTEBOPLQSA-N,ZWBUMNLEWHYPRH-HTEBOPLQSA-N,WTLVSDIWQGLEAN-MFMUPFOOSA-N,WTLVSDIWQGLEAN-MFMUPFOOSA-N,JCABAGPMEUGRDK-UXSLIEDSSA-N,JCABAGPMEUGRDK-UXSLIEDSSA-N,YDPVXGLBOPTMBY-SNMLGIRPSA-N,YDPVXGLBOPTMBY-SNMLGIRPSA-N,SKQBFCOATFWTGJ-GGVIMJHGSA-N,SKQBFCOATFWTGJ-GGVIMJHGSA-N,PJAVLQZDHFXHPI-IHBLHBMHSA-N,PJAVLQZ…	HMDB00593,HMDB08402,LMGP01011879,HMDB08338,LMGP01011850,HMDB08337,LMGP01011849,HMDB08331,LMGP01011841,HMDB08306,LMGP01011821,HMDB08369,LMGP01012199,HMDB08433,LMGP01011908,HMDB08432,LMGP01012208,HMDB08497,LMGP01011937,HMDB08466,HMDB08465,LMGP01012211,HMDB08659,HMDB08627,LMGP01012073,HMDB08559,LMGP01012219,HMDB08590,LMGP01012037,HMDB08692,HMDB08011,LMGP01011489,HMDB08050,LMGP01010805,HMDB08039,LMGP…	annotated
60	25677288	23455284	17451926	22281942	21465570	23479434	12238425	29297942	28212632	20205680	25887750	29643536	25072670	28205332	23141118	20142302	20772648	23326772	23066740	25671676	38140352	20221952	6503683	32306780	positive	D-Alloisoleucine (C6H13NO2) Prob = 98.8300000000	L-Alloisoleucine;L-Leucine;L-Leucine;L-Leucine;L-Isoleucine;L-Isoleucine;2S-Amino-3S-methylpentanoic acid;L-isoleucine;(±)-erythro-Isoleucine;Isoleucine;N-(2-Hydroxyethyl)-morpholine;Aminocaproic acid;6-Aminohexanoate;6-amino-hexanoic acid;L-Norleucine;L-Norleucine;2S-amino-hexanoic acid;1,1-Dimethoxyethane;3-Aminocaproic acid;N-methylvaline;6-Deoxyfagomine;2-Ethoxyethanol;2-Ethoxyethanol;1,3-But…	AGPKZVBTJJNPAG-UHNVWZDZSA-N,ROHFNLRQFUQHCH-YFKPBYRVSA-N,ROHFNLRQFUQHCH-YFKPBYRVSA-N,ROHFNLRQFUQHCH-YFKPBYRVSA-N,AGPKZVBTJJNPAG-WHFBIAKZSA-N,AGPKZVBTJJNPAG-WHFBIAKZSA-N,AGPKZVBTJJNPAG-WHFBIAKZSA-N,AGPKZVBTJJNPAG-WHFBIAKZSA-N,AGPKZVBTJJNPAG-UHFFFAOYSA-N,AGPKZVBTJJNPAG-UHFFFAOYSA-N,KKFDCBRMNNSAAW-UHFFFAOYSA-N,SLXKOJJOQWFEFD-UHFFFAOYSA-N,SLXKOJJOQWFEFD-UHFFFAOYSA-N,SLXKOJJOQWFEFD-UHFFFAOYSA-N,LRQKBLK…	HMDB00557,HMDB00687,C00123,Std1_updated_9,HMDB00172,C00407,LMFA01100047,Std2_updated_18,HMDB33923,C16434,HMDB60650,HMDB01901,C02378,LMFA01100035,HMDB01645,C01933,LMFA01100042,HMDB30061,HMDB29168,HMDB61716,HMDB36382,HMDB31213,C14687,HMDB31320,C20335,HMDB33007,C03044,HMDB13773,C01570,HMDB03640,HMDB62203,C16439,LMFA01100048,HMDB03156,C06418,C08263,C02486,C03046,C16647,C20657	identified+fragment
61	32875892	17425832	21459272	37654400	28967080	18137046	24049442	25910568	22541298	20634534	25232812	24038924	26989704	18047646	31489340	15555285	36274352	18707404	27651164	19536676	31865308	22831428	24019326	17520214	positive	No Fragments	PE(22:1(13Z)/15:0);PE(15:0/22:1(13Z));DG(20:0/0:0/22:6n3);DG(22:1n9/0:0/20:5n3);DG(20:1n9/0:0/22:5n6);DG(20:1n9/0:0/22:5n3);DG(20:1(11Z)/22:5(4Z,7Z,10Z,13Z,16Z)/0:0);DG(20:2(11Z,14Z)/22:4(7Z,10Z,13Z,16Z)/0:0);DG(20:2(11Z,14Z)/22:4(7Z,10Z,13Z,16Z)/0:0)[iso2];DG(20:1(11Z)/22:5(7Z,10Z,13Z,16Z,19Z)/0:0);DG(20:1(11Z)/22:5(7Z,10Z,13Z,16Z,19Z)/0:0)[iso2];DG(20:0/22:6(4Z,7Z,10Z,13Z,16Z,19Z)/0:0);DG(20:0/…	REDKBACMQCHVMH-LQOXNGKESA-N,MUWFEEOSXPAQIY-LQOXNGKESA-N,QPSNLPWVYBNPJW-ZVJYVBFZSA-N,UCLBTKIUEYXHID-BPVPNIAOSA-N,YXUJFYIEHNCMBL-WJEQYBRCSA-N,GPQVDPPUJOKHPS-QSOAFSPRSA-N,IXQXJHUJJUMUKV-VEVSMCONSA-N,PZPBNNFYTRYMLV-UZYSKLKTSA-N,PZPBNNFYTRYMLV-UZYSKLKTSA-N,TWCMTRCNZDNRCJ-VLFCHZRNSA-N,TWCMTRCNZDNRCJ-VLFCHZRNSA-N,WKXRCUYDMVQYFL-PZJJUGDGSA-N,WKXRCUYDMVQYFL-PZJJUGDGSA-N,NLBIPSBIDPZBDK-TXXVBLCZSA-N,BLLMMBH…	HMDB09516,HMDB08908,HMDB56086,HMDB56264,HMDB56227,HMDB56232,HMDB07409,HMDB07437,LMGL02010255,HMDB07410,LMGL02010256,HMDB07382,LMGL02010257,HMDB56347,HMDB56333,HMDB08003,LMGP01011483,HMDB08035,LMGP01010744,HMDB08067,LMGP01012146,HMDB08100,LMGP01010884,HMDB08295,LMGP01011807,HMDB08263,LMGP01011787,HMDB07911,LMGP01011397,HMDB07972,LMGP01010005,HMDB07971,LMGP01010576,HMDB07523,LMGL02010261,HMDB07552,…	annotated
62	2.1071e+06	1.0666e+06	1.96677e+06	2.23355e+06	2.09879e+06	1.56966e+06	1.18142e+06	1.51526e+06	1560879	1434998	1.93928e+06	1438073	1.79115e+06	1.24589e+06	1.88691e+06	1.23854e+06	2057733	1.49858e+06	1.62877e+06	1.42971e+06	1.99515e+06	1767998	2.07996e+06	1309964	positive	No Fragments				annotated
63	878212	660214	707015	1.11687e+06	1.11648e+06	534401	903397	716325	632372	541974	774643	604129	807288	575873	935459	405545	1.1074e+06	599576	792939	486348	856372	712823	770126	520696	positive	No Fragments				annotated
64	6828842	13919654	15291026	6187457	15496578	25803298	19847334	10659363	26262294	28474406	21051548	16814958	11081184	29540672	25250596	22897118	1.66031e+06	15853215	12135462	21457046	9664793	19298036	3.91045e+06	36735676	positive	Annotate in FrAnK	LysoPC(18:2(9Z,12Z));PC(18:2(9Z,12Z)/0:0);2-linoleoyl-sn-glycero-3-phosphocholine;Callystatin A;1alpha-hydroxy-18-(5-hydroxy-5-methyl-3-hexynyloxy)-23,24,25,26,27-pentanorvitamin D3 / 1alpha-hydroxy-18-(5-hydroxy-5-methyl-3-hexynyloxy)-23,24,25,26,27-pentanorcholecalciferol;1alpha-hydroxy-18-(5-hydroxy-5-methyl-2-hexynyloxy)-23,24,25,26,27-pentanorvitamin D3 / 1alpha-hydroxy-18-(5-hydroxy-5-methy…	SPJFYYJXNPEZDW-FTJOPAKQSA-N,SPJFYYJXNPEZDW-FTJOPAKQSA-N,LSUXCWJOIAWGOU-FZVXUVPBSA-N,QPJTWGLLJWBDQW-KMMMXHTBSA-N,HFSILROUTYIQKM-LTNBWTJJSA-N,VCLPJMLQLXISEJ-LTNBWTJJSA-N,KTOLWQCZNYCQTO-SHAFGOBASA-N,FQQBBMUNHBMJPB-QEYQUZSWSA-N,CLDXAAPENVNFAW-JRMAHNDFSA-N,ULVPOFJOULFKJV-CPVFFCQCSA-N,ULVPOFJOULFKJV-KXMXVMHSSA-N,QTQPODIWHQDUFX-NZTAYOLOSA-N,QTQPODIWHQDUFX-LOIPRMGTSA-N,CCQDDFQSXHNPBD-DZNVSCBGSA-N	HMDB10386,LMGP01050035,HMDB62711,C16891,LMST03020594,LMST03020593,LMST01040191,LMST01040192,LMGP01050034,LMST03020400,LMST03020401,LMST03020398,LMST03020399,LMST01100012	annotated
65	7.77288e+06	9326496	15080582	17631372	14673074	14581857	12753915	18574308	12871783	9005520	15772973	10718299	35585416	18678526	16006244	10835974	32025674	11480140	19072926	9865576	17909284	11974887	7290252	10248650	positive	Annotate in FrAnK	Neurine;Choline	NIPLIJLVGZCKMP-UHFFFAOYSA-M,OEYIOHPDSNJKLS-UHFFFAOYSA-N	HMDB31259,Std2_updated_38	identified
66	20610800	14462480	8755712	18619526	11416634	16410624	11780782	19295572	9445226	10887820	7.41494e+06	9505835	19563158	14924564	34438492	19277356	20856288	14013871	16966358	17288388	23454120	15894981	3.66641e+06	16928344	positive	Tryptophan (C11H12N2O2) Prob = 51.6900000000	L-Tryptophan;L-Tryptophan;L-Tryptophan;Ethotoin;Ethotoin;3-Methyldioxyindole;3-Methyldioxyindole;S-nirvanol;Nirvanol;Nirvanol;4-Hydroxyantipyrine;4-(3-Pyridyl)-3-butenoic acid;(±)-Tryptophan;Tryptophan;3-Hydroxymethylantipyrine;4-Oxo-1-(3-pyridyl)-1-butanone;4-Oxo-1-(3-pyridyl)-1-butanone;D-Tryptophan;D-Tryptophan;Idazoxan;Vasicinol	QIVBCDIJIAJPQS-VIFPVBQESA-N,QIVBCDIJIAJPQS-VIFPVBQESA-N,QIVBCDIJIAJPQS-VIFPVBQESA-N,SZQIFWWUIBRPBZ-UHFFFAOYSA-N,SZQIFWWUIBRPBZ-UHFFFAOYSA-N,XCHBYBKNFIOSBB-UHFFFAOYSA-N,XCHBYBKNFIOSBB-UHFFFAOYSA-N,UDTWZFJEMMUFLC-NSHDSACASA-N,UDTWZFJEMMUFLC-UHFFFAOYSA-N,UDTWZFJEMMUFLC-UHFFFAOYSA-N,SKVPTPMWXJSBTF-UHFFFAOYSA-N,MHVJWSPYMHAALE-HNQUOIGGSA-N,QIVBCDIJIAJPQS-UHFFFAOYSA-N,QIVBCDIJIAJPQS-UHFFFAOYSA-N,JBJKAGO…	HMDB00929,C00078,Std1_updated_14,HMDB14892,C07839,HMDB04186,C05834,HMDB60967,HMDB60533,C14916,HMDB60878,HMDB01424,HMDB30396,C00806,HMDB13840,HMDB62406,C19567,HMDB13609,C00525,C10968,C10743	identified+fragment
67	372263	276258	163797	344620	228260	288474	263561	314687	174761	197848	180702	216919	318777	297049	551135	300323	373395	235636	331910	284865	435126	354009	67685.9	276183	positive	No Fragments				annotated
68	265166	213879	120100	215734	150021	219991	196136	293614	147595	173808	107029	153140	268938	240922	380177	261201	288523	183601	233175	231006	328966	250250	76455.3	222622	positive	No Fragments	N-Desalkyl flurazepam;Monoglyceride citrate	UVCOILFBWYKHHB-UHFFFAOYSA-N,VQENOYXMFIFHCY-UHFFFAOYSA-N	HMDB61161,HMDB32437	annotated
69	166318	132760	81367.2	156377	102426	119753	113475	164660	83161.5	116419	80323.2	122736	169907	142671	268901	161077	145813	122603	173107	160322	181768	161469	57680.3	169747	positive	No Fragments	4'-Hydroxyclobazam;Chlomethoxyfen	NKSXJAYACJZMBM-UHFFFAOYSA-N,DXXVCXKMSWHGTF-UHFFFAOYSA-N	HMDB60771,C19066	annotated
70	4465932	7988884	9997939	1.17773e+06	918089	24175586	5872443	1.02939e+06	31652494	25796456	23285112	13219890	NA	13884246	583308	8481095	1.33484e+06	18605050	NA	20359688	963495	10843694	NA	8.33496e+06	positive	Annotate in FrAnK	Hypoxanthine;Hypoxanthine;Hypoxanthine;Allopurinol	FDGQSTZJBFJUBT-UHFFFAOYSA-N,FDGQSTZJBFJUBT-UHFFFAOYSA-N,FDGQSTZJBFJUBT-UHFFFAOYSA-N,OFCNXPDARWKPPY-UHFFFAOYSA-N	HMDB00157,C00262,Std2_updated_12,HMDB14581	identified
71	128975	156533	254434	NA	NA	508971	151818	35336.7	302919	557975	325774	172199	NA	240942	NA	126633	NA	469880	NA	501106	21588.2	212237	NA	159226	positive	No Fragments				annotated
72	11216920	15509110	8924589	16786276	12240037	21745026	4.56355e+06	15246602	16982720	14752278	9824220	10007733	14866598	12216599	2636800	11180398	6564669	17093642	3.95144e+06	16485874	4.80445e+06	30773268	8438080	12052119	positive	Annotate in FrAnK	PC(20:3(8Z,11Z,14Z)/20:3(8Z,11Z,14Z));PC(20:3(8Z,11Z,14Z)/20:3(8Z,11Z,14Z));PC(20:3(8Z,11Z,14Z)/20:3(5Z,8Z,11Z));PC(20:2(11Z,14Z)/18:1(9Z));PC(20:2(11Z,14Z)/18:1(9Z));PC(20:2(11Z,14Z)/18:1(11Z));PC(20:2(11Z,14Z)/18:1(11Z));PC(20:1(11Z)/20:5(5Z,8Z,11Z,14Z,17Z));PC(20:1(11Z)/20:5(5Z,8Z,11Z,14Z,17Z));PC(20:1(11Z)/18:2(9Z,12Z));PC(20:1(11Z)/18:2(9Z,12Z));PC(20:3(5Z,8Z,11Z)/20:3(8Z,11Z,14Z));PC(20:3(5…	UCQTXWKYRXXLSS-BLDRONNASA-N,UCQTXWKYRXXLSS-BLDRONNASA-N,STJMRHKIQNWSPV-HGWYWTLDSA-N,YULWBFNKMAKVNZ-UETRTARBSA-N,YULWBFNKMAKVNZ-UETRTARBSA-N,KNNHXKQRTYEWCA-HYYWERRFSA-N,KNNHXKQRTYEWCA-HYYWERRFSA-N,PQDQSVDTILKDMN-DBQSUDOFSA-N,PQDQSVDTILKDMN-DBQSUDOFSA-N,KJDCENXZHMAYTN-VHWCKNCUSA-N,KJDCENXZHMAYTN-VHWCKNCUSA-N,JHMWTEQGLBMSLG-DMHZMEFUSA-N,ZITMTGXPTAXDMQ-LGFSYLBFSA-N,ZQCXMBYHCICNPX-FIAOWNBRSA-N,ZQCXMBY…	HMDB08409,LMGP01011888,HMDB08408,HMDB08335,LMGP01011847,HMDB08334,LMGP01012190,HMDB08314,LMGP01011828,HMDB08303,LMGP01011818,HMDB08377,HMDB08376,HMDB08366,LMGP01012196,HMDB08346,HMDB08345,LMGP01011858,HMDB08399,LMGP01011877,HMDB08505,LMGP01011945,HMDB08440,LMGP01011917,HMDB08473,HMDB08601,LMGP01012051,HMDB08631,LMGP01012079,HMDB08594,LMGP01012042,HMDB08727,LMGP01012107,HMDB08696,HMDB08695,HMDB086…	annotated
73	14182323	29456924	12689197	17436614	10702381	19578284	17427064	12600231	21435870	15769297	28032008	26606626	10401710	21330236	11193794	19211042	8.3251e+06	18782002	14306106	14607706	6.66604e+06	29893610	5890696	20949130	positive	L-Citrulline (C6H13N3O3) Prob = 91.8100000000	Citrulline;L-Citrulline;L-Citrulline;L-Canaline;L-Canaline;Argininic acid;N-Nitrosodiethanolamine	RHGKLRLOHDJJDR-BYPYZUCNSA-N,RHGKLRLOHDJJDR-BYPYZUCNSA-N,RHGKLRLOHDJJDR-BYPYZUCNSA-N,FQPGMQABJNQLLF-VKHMYHEASA-N,FQPGMQABJNQLLF-VKHMYHEASA-N,BMFMQGXDDJALKQ-BYPYZUCNSA-N,YFCDLVPYFMHRQZ-UHFFFAOYSA-N	HMDB00904,C00327,Std1_updated_33,HMDB12251,C08270,HMDB03148,C19278	identified+fragment
74	329202	651650	330989	451104	236979	456538	419250	281642	480044	378023	601642	613777	238229	521503	278402	438297	228342	426232	299786	311430	165552	675979	127606	538569	positive	No Fragments	gamma-Glutamyl-beta-aminopropiononitrile;gamma-Glutamyl-beta-aminopropiononitrile;1-(Hydroxymethyl)-5,5-dimethyl-2,4-imidazolidinedione;4-Methylene-L-glutamine;5-Hydroxyectoine	VQPVVWAFTIFKDD-LURJTMIESA-N,VQPVVWAFTIFKDD-LURJTMIESA-N,SIQZJFKTROUNPI-UHFFFAOYSA-N,CEVQXWMPODOBRM-BYPYZUCNSA-N,KIIBBJKLKFTNQO-WHFBIAKZSA-N	HMDB60477,C06114,HMDB31670,C01109,C16432	annotated
75	166452	265743	148226	117972	101305	201699	124594	94797.6	203685	139281	219209	242209	146905	184773	136355	190724	87738	168531	123504	126401	72467.2	294044	64361.3	183995	positive	No Fragments				annotated
76	21346310	15585175	15596502	21933542	17595316	17244966	23841750	22988122	19638542	20035794	25623656	20556648	18058824	18612516	21367228	19027144	13619619	16692809	18243498	24752306	20433288	14788029	19170854	23619270	positive	No Fragments	PE(22:0/15:0);PE(22:0/15:0);PE(15:0/22:0);PE(15:0/22:0);DG(22:4n6/0:0/22:4n6);DG(22:2n6/0:0/22:6n3);PC(20:2(11Z,14Z)/16:1(9Z));PC(20:2(11Z,14Z)/16:1(9Z));PC(20:3(5Z,8Z,11Z)/16:0);PC(20:3(5Z,8Z,11Z)/16:0);PC(20:3(8Z,11Z,14Z)/16:0);PC(20:3(8Z,11Z,14Z)/16:0);PC(22:2(13Z,16Z)/14:1(9Z));PC(22:2(13Z,16Z)/14:1(9Z));PC(16:1(9Z)/20:2(11Z,14Z));PC(16:1(9Z)/20:2(11Z,14Z));PC(18:0/18:3(9Z,12Z,15Z));PC(18:0/1…	OHUXILVCUSQMMW-RRHRGVEJSA-N,OHUXILVCUSQMMW-RRHRGVEJSA-N,IXKGMCOCPZEZER-RRHRGVEJSA-N,IXKGMCOCPZEZER-RRHRGVEJSA-N,HNMOVOPMCRNSLJ-XCHUKFSYSA-N,WWEQBIYMZCTHIZ-XHUQOTJLSA-N,VPDVXUMWNZFISL-ZAEMQJNLSA-N,VPDVXUMWNZFISL-ZAEMQJNLSA-N,LLSOYDYFSWVKOU-ZOVMTBBQSA-N,LLSOYDYFSWVKOU-ZOVMTBBQSA-N,YKSVDDIMSQYNID-YYQUKWHJSA-N,YKSVDDIMSQYNID-YYQUKWHJSA-N,AHJIOIOFNHUXKJ-GXAHKNHCSA-N,AHJIOIOFNHUXKJ-GXAHKNHCSA-N,IIGHFID…	HMDB09483,LMGP02011017,HMDB08907,LMGP02010469,HMDB56351,HMDB56350,HMDB08332,LMGP01011842,HMDB08364,LMGP01012194,HMDB08397,LMGP01011872,HMDB08591,LMGP01012038,HMDB08012,LMGP01011490,HMDB08041,LMGP01011589,HMDB08040,LMGP01011588,HMDB08034,LMGP01010742,HMDB08072,LMGP01012149,HMDB08137,LMGP01011624,HMDB08136,LMGP01012168,HMDB08105,LMGP01010895,HMDB08168,LMGP01011651,HMDB08201,LMGP01011682,HMDB08262,L…	annotated
77	15984211	8137000	18035164	7722958	9824048	13966115	13240107	15167891	8.26685e+06	9138720	4.72908e+06	5.2653e+06	11799742	14290717	9624455	2.93064e+06	17565322	17814654	24752342	17540864	21995136	12177730	1.54187e+06	10645005	positive	Lysine (C6H14N2O2) Prob = 63.5300000000	L-Lysine;D-Lysine;L-Lysine;L-Lysine;Diethanolamine;Diethanolamine;(3S,5S)-3,5-Diaminohexanoate;(3S,5S)-3,5-Diaminohexanoate;(3S)-3,6-Diaminohexanoate;(3S)-3,6-Diaminohexanoate;2,5-Diaminohexanoate;(2R,3R)-3-Methylornithine;D-Lysine;2-Amino-2-methyl-1,3-propandiol;Lysine	KDXKERNSBIXSRK-YFKPBYRVSA-N,KDXKERNSBIXSRK-YFKPBYRVSA-N,KDXKERNSBIXSRK-YFKPBYRVSA-N,KDXKERNSBIXSRK-YFKPBYRVSA-N,ZBCBWPMODOFKDW-UHFFFAOYSA-N,ZBCBWPMODOFKDW-UHFFFAOYSA-N,NGDLSXMSQYUVSJ-WHFBIAKZSA-N,NGDLSXMSQYUVSJ-WHFBIAKZSA-N,QKEWQOJCHPFEAF-YFKPBYRVSA-N,QKEWQOJCHPFEAF-YFKPBYRVSA-N,CEVCRLBFUJAKOG-UHFFFAOYSA-N,HYUPFEBCCJWDJX-RFZPGFLSSA-N,KDXKERNSBIXSRK-RXMQYKEDSA-N,UXFQFBNBSPQBJW-UHFFFAOYSA-N,KDXKERN…	HMDB00182,HMDB03405,C00047,Std1_updated_35,HMDB04437,C06772,HMDB12115,C01186,HMDB12114,C01142,C05161,C20277,C00739,C11260,C16440	identified+fragment
78	791224	642941	911457	555835	548250	720792	694839	802170	857855	518260	583276	627264	645525	714569	754848	387629	1.05651e+06	943560	1.07426e+06	861716	1.00724e+06	835280	222257	743005	positive	Annotate in FrAnK				annotated
79	548862	401461	517104	407559	374594	466314	407375	479372	454780	330800	347325	372102	398016	450673	455662	301124	576474	610371	657979	466429	580403	600968	172063	448961	positive	Annotate in FrAnK	Thymol Sulfate	NODSEPOUFZPJEQ-UHFFFAOYSA-N	HMDB62720	annotated
80	262930	200636	249256	183566	163209	250995	199810	250274	254262	164732	165986	193132	186844	190578	244414	133616	270028	316410	263420	205652	271443	268711	95847.2	221336	positive	No Fragments	Lamotrigine;4-Hydroxy-5-(phenyl)-valeric acid-O-sulphate	PYZRQGJRPPTADH-UHFFFAOYSA-N,ZCVMPBGBUWWKNR-UHFFFAOYSA-N	HMDB14695,HMDB59981	annotated
81	100245	88392.9	82400.1	69476.7	63926.6	103602	75279.7	82055.6	81420.9	71751.9	66186.2	81982.7	65813.9	73400.2	66653.9	45782.7	104119	102135	102508	78035.1	118577	85239.5	30873.9	87710.3	positive	No Fragments				annotated
82	12570094	10188729	7096550	13706174	7.99371e+06	8.29334e+06	21113554	16632221	12342783	15186404	17789756	23917118	11947429	13978714	16058851	12452310	17286944	10759015	8216899	13220609	11177345	22443570	4.22646e+06	17508650	positive	Annotate in FrAnK	5-Hydroxypyrazinamide	XENWQEOTDAQROM-UHFFFAOYSA-N	HMDB01978	annotated
83	2.00692e+06	1.38686e+06	1.05964e+06	1959034	1.17966e+06	1329469	3133846	2.41922e+06	1.93595e+06	2.29968e+06	2565758	3.60981e+06	1.77872e+06	2.04402e+06	2471118	1.69336e+06	2.54137e+06	1.66002e+06	1.23842e+06	2.05284e+06	1537329	2792162	664992	2.62465e+06	positive	Annotate in FrAnK	(S)-ACPA	JDNMYUBSFDGCSX-YFKPBYRVSA-N	C13673	annotated
84	1725763	1.17243e+06	1.06029e+06	1.58138e+06	1.02284e+06	1.1822e+06	2.60226e+06	2270622	933227	2.18474e+06	1.6566e+06	1.84136e+06	1.61339e+06	1802561	1.5894e+06	1.25473e+06	2.068e+06	1.57911e+06	1283672	1.92644e+06	1.36567e+06	2.21712e+06	452515	2.11589e+06	positive	Annotate in FrAnK	(S)-ACPA;2-bromo-nonanoic acid;9-bromo-nonanoic acid	JDNMYUBSFDGCSX-YFKPBYRVSA-N,MELJYLJLJXTLGX-UHFFFAOYSA-N,XEGRKZRPTBNSMN-UHFFFAOYSA-N	C13673,LMFA01090025,LMFA01090026	annotated
85	385120	207917	247769	333133	223341	254745	549298	461708	173188	485840	369801	369568	395389	398159	360649	244855	456334	304433	245558	415611	290100	422260	111110	479868	positive	No Fragments				annotated
86	5473649	8.25546e+06	6.87113e+06	4781789	9531865	9562397	5.85349e+06	5.96095e+06	10214568	8.02057e+06	8773507	8867388	7823118	23223720	6016224	5.71937e+06	6026155	6.30133e+06	12348546	9461821	5.86022e+06	13244599	1362075	15520847	positive	Annotate in FrAnK	Monoethyl malonic acid;Ethylmalonic acid;Ethylmalonic acid;Glutaric acid;Glutarate;2-Deoxy-L-ribono-1,4-lactone;Methylsuccinic acid;Methylsuccinic acid;2-Hydroxy-4-oxopentanoic acid;2-C-Methyl-1,4-erythrono-D-lactone;(S)-Methylbutanethioic acid;Dimethylmalonic acid;dimethyl-malonic acid;2-Acetolactate ;2-Acetolactate;(S)-2-Acetolactate;(S)-2-Acetolactate;N-Acetyl-L-glutamate 5-semialdehyde;N-Acet…	HGINADPHJQTSKN-UHFFFAOYSA-N,UKFXDFUAPNAMPJ-UHFFFAOYSA-N,UKFXDFUAPNAMPJ-UHFFFAOYSA-N,JFCQEDHGNNZCLN-UHFFFAOYSA-N,JFCQEDHGNNZCLN-UHFFFAOYSA-N,YIXDEYPPAGPYDP-UHFFFAOYSA-N,WXUAQHNMJWJLTG-UHFFFAOYSA-N,WXUAQHNMJWJLTG-UHFFFAOYSA-N,QTSNVMMGKAPSRT-UHFFFAOYSA-N,OHTGZAWPVDWARE-UHFFFAOYSA-N,JDRMYOQETPMYQX-UHFFFAOYSA-N,OREAFAJWWJHCOT-UHFFFAOYSA-N,OREAFAJWWJHCOT-UHFFFAOYSA-N,NMDWGEGFJUBKLB-UHFFFAOYSA-N,NMDWGEG…	HMDB00576,HMDB00622,LMFA01170105,HMDB00661,C00489,HMDB33958,HMDB01844,LMFA01170119,HMDB40531,HMDB29884,HMDB61879,HMDB02001,LMFA01170103,HMDB06833,C00900,HMDB06855,C06010,HMDB06488,C01250,C17366,C04181,LMFA01020277,C04106,C11838,C02674,C12121,C03589	annotated
87	3.44053e+06	6.95362e+06	5633572	4.28929e+06	7330477	21084782	9105542	4290738	14451677	8600616	17114244	4.68735e+06	4.39645e+06	13365210	2.59436e+06	9713278	6982846	21108790	3352941	19125498	13336328	13465253	706951	11964949	positive	Nicotinamide (C6H6N2O) Prob = 98.9900000000	Niacinamide;Nicotinamide;2-Acetylpyrazine;Picolinamide;Isonicotineamide	DFPAKSUCGFBDDF-UHFFFAOYSA-N,DFPAKSUCGFBDDF-UHFFFAOYSA-N,DBZAKQWXICEWNW-UHFFFAOYSA-N,IBBMAWULFFBRKK-UHFFFAOYSA-N,VFQXVTODMYMSMJ-UHFFFAOYSA-N	HMDB01406,C00153,HMDB31861,C01950,C02421	annotated+fragment
88	8773134	9864227	10811570	7.27434e+06	8367336	7686511	9803272	16966930	10110950	7.80402e+06	11957112	7434758	7995373	8601320	2.6976e+06	6.38229e+06	3.63984e+06	9530508	15316485	8435325	20596814	9890575	4.86211e+06	9786773	positive	Annotate in FrAnK	L-Acetopine;4-Hydroxycitrulline	LJNDQMBPIQGDNB-UHFFFAOYSA-N,WSFLFFUIEVIDJY-UHFFFAOYSA-N	HMDB39111,HMDB29384	annotated
89	19928554	11193938	16918240	17518944	17205044	12488614	12243574	14112430	14087844	15289778	20061644	14911419	15238576	12238985	16699207	12891585	14434173	12596295	14463107	15401139	14665372	16013008	14571562	12591826	positive	No Fragments				annotated
90	12967522	8865968	8606261	9378799	8027992	9069206	9971024	13400433	10896675	9439749	10423932	8867869	13411529	12325283	18632540	7.81162e+06	15995688	10177748	11925750	10608737	12544075	10999947	3.5856e+06	11201313	positive	Tyr (C9H11NO3) Prob = 59.7800000000	Furfuryl acetate;L-Tyrosine;L-Tyrosine;o-Tyrosine;Meta-Tyrosine;Ethyl 3-furoate;Ethyl furoate;4,6,7-Trihydroxy-1,2,3,4-tetrahydroisoquinoline;4-Hydroxy-4-(3-pyridyl)-butanoic acid;gamma-Hydroxy-3-pyridinebutanoate;L-Threo-3-Phenylserine;Ethyl maltol;Ethyl maltol;Beta-Tyrosine;3-Amino-3-(4-hydroxyphenyl)propanoate;N-Hydroxy-L-phenylalanine;D-Tyrosine;2,4,5-Trihydroxytoluene;Gentisyl alcohol;DL-Tyr…	CKOYRRWBOKMNRG-UHFFFAOYSA-N,OUYCCCASQSFEME-QMMMGPOBSA-N,OUYCCCASQSFEME-QMMMGPOBSA-N,WRFPVMFCRNYQNR-UHFFFAOYSA-N,JZKXXXDKRQWDET-QMMMGPOBSA-N,LOFDXZJSDVCYAS-UHFFFAOYSA-N,NHXSTXWKZVAVOQ-UHFFFAOYSA-N,RNIMUEXSLJYHIE-UHFFFAOYSA-N,STZOZPPVGWNSMC-UHFFFAOYSA-N,STZOZPPVGWNSMC-UHFFFAOYSA-N,VHVGNTVUSQUXPS-JAMMHHFISA-N,YIKYNHJUKRTCJL-UHFFFAOYSA-N,YIKYNHJUKRTCJL-UHFFFAOYSA-N,JYPHNHPXFNEZBR-UHFFFAOYSA-N,JYPHNHP…	HMDB34246,HMDB00158,Std2_updated_26,HMDB06050,HMDB59720,HMDB59880,HMDB59862,HMDB60280,HMDB01119,C19579,HMDB02184,HMDB31735,C20362,HMDB03831,C04368,C19712,C06420,C18317,C10792,C01536,C14110,C16401,C03338,C03290,C00082	identified+fragment
91	3.79571e+06	11484206	10211335	6842971	8374819	16395226	9177375	5054419	17301588	12480767	8342321	10412841	9661838	10717664	13992091	11235583	1.76781e+06	10168472	10168367	11652849	10367205	6.78059e+06	2.62689e+06	10781654	positive	Annotate in FrAnK	LysoPC(20:4(8Z,11Z,14Z,17Z));LysoPC(20:4(5Z,8Z,11Z,14Z));PC(20:4(5Z,8Z,11Z,14Z)/0:0);Borreverine;EB 1213;PC(0:0/20:4(5Z,8Z,11Z,14Z))	GOMVPVRDBLLHQC-VEJNOCSESA-N,LAXQYRRMGGEGOH-JXRLJXCWSA-N,LAXQYRRMGGEGOH-JXRLJXCWSA-N,PHMBUGRSZKDHNS-QGEDZZHQSA-N,VGFVBXSHQJLSKO-FNHUCILJSA-N,IGJKYDBBINVMLH-JXRLJXCWSA-N	HMDB10396,HMDB10395,LMGP01050048,C09082,LMST03020682,LMGP01050121	annotated
92	106720	1274650	688484	390013	478579	1.14043e+06	472115	431628	1.18562e+06	697262	775838	931857	734953	742132	627009	608485	104775	815386	521818	834370	365838	864173	268737	956567	positive	No Fragments	LysoPC(22:5(4Z,7Z,10Z,13Z,16Z));LysoPC(22:5(7Z,10Z,13Z,16Z,19Z))	YBUXFQUGNPBZPS-YNBHEIDWSA-N,BIEOSECQPGGZMF-NAIWXXGBSA-N	HMDB10402,HMDB10403	annotated
93	4.04065e+06	4273482	3.12261e+06	3691355	2360749	3.94568e+06	6.17986e+06	16088548	4.12811e+06	6.1805e+06	4466977	3.99852e+06	5.12458e+06	3.11181e+06	3.37023e+06	2.59245e+06	3.93412e+06	3.91793e+06	3869335	2.24125e+06	7304407	2.55645e+06	2.17637e+06	2.61649e+06	positive	Annotate in FrAnK	6-Hydroxy-2,6-dimethyl-2,7-octadien-4-one;5,6-Dihydro-6-pentyl-2H-pyran-2-one;Epoxyartemisia ketone;Ascaridole;Ascaridole;Dihydronepetalactone;(xi)-(Z)-5-(3-Hexenyl)dihydro-2(3H)-furanone;(+/-)-Dihydromintlactone;2,4-Hexadienyl isobutyrate;2,4-Hexadienyl butyrate;2,4-Hexadienyl butyrate;cis-3-Hexenyl crotonate;Epoxycampholenic aldehyde;Geranic acid;Ethyl (4Z)-4,7-octadienoate;Methyl octynecarboxy…	ILDAKDTXKZPGJC-UHFFFAOYSA-N,NEDIAPMWNCQWNW-UHFFFAOYSA-N,VDWHYKNCKVKWIG-UHFFFAOYSA-N,MGYMHQJELJYRQS-UHFFFAOYSA-N,MGYMHQJELJYRQS-UHFFFAOYSA-N,LSRNBGXEEKNZHN-UHFFFAOYSA-N,NKNGVPNCSFZRSM-ARJAWSKDSA-N,FGDINYRLQOKVQS-UHFFFAOYSA-N,CVYBRMSQMLJGOI-YTXTXJHMSA-N,PTJGYWXDEDRLPB-TWTPFVCWSA-N,PTJGYWXDEDRLPB-TWTPFVCWSA-N,KITGYVIOYOCIIE-QNMAEOQASA-N,OSNRGQATWCHICL-UHFFFAOYSA-N,ZHYZQXUYZJNEHD-UHFFFAOYSA-N,LNOWXPK…	HMDB34670,HMDB34452,HMDB35714,HMDB35766,C09836,HMDB35829,HMDB40639,HMDB32219,HMDB32313,HMDB32312,LMFA07010639,HMDB32319,HMDB36067,HMDB36103,HMDB31156,HMDB31273,HMDB33700,HMDB37821,C02108,LMPR0102120043,HMDB37014,HMDB13105,HMDB37175,HMDB32434,C07512,C18019,C20323,C20322,C06069,C19731,C19083,C11937,LMPR0102090042,C11944,C11943,C08546,C20223,LMFA06000130,C20222,C20221,C09786,C09785,LMPR0102070011,C0…	annotated
94	383328	455617	345770	580186	331997	497541	859931	1.53291e+06	511866	571302	367952	429374	485472	280893	354330	352208	471527	350816	383062	362786	1.07591e+06	380696	380480	314107	positive	No Fragments	3-Oxooctanoic acid;3-keto-n-caprylic acid;trans-4-Hydroxycyclohexylacetic acid;cis-4-Hydroxycyclohexylacetic acid;3-Methylbutyl 2-oxopropanoate;5-Butyl-1,4-dioxan-2-one;6-Butyl-1,4-dioxan-2-one;2-n-Propyl-4-oxopentanoic acid;2-n-Propyl-4-oxopentanoic acid;3-Oxovalproic acid;3-Oxovalproic acid;N-Methylnicotinium;Butyl acetoacetate;6-Ethyl-1-methyl-2,7,8-trioxabicyclo[3.2.1]octane;1-Methyl-2-oxopro…	FWNRRWJFOZIGQZ-UHFFFAOYSA-N,FWNRRWJFOZIGQZ-UHFFFAOYSA-N,ALTAAUJNHYWOGS-LJGSYFOKSA-N,ALTAAUJNHYWOGS-UHFFFAOYSA-N,LBKWGGFVEDOVEP-UHFFFAOYSA-N,DVBUFRRUKPQWBU-UHFFFAOYSA-N,XTCQDNHLNWLJMO-UHFFFAOYSA-N,HJRMYVTYHORJKC-UHFFFAOYSA-N,HJRMYVTYHORJKC-UHFFFAOYSA-N,PPYHXKUZTSZTQU-UHFFFAOYSA-N,PPYHXKUZTSZTQU-UHFFFAOYSA-N,HIOROZIUERMMRQ-UHFFFAOYSA-N,REIYHFWZISXFKU-UHFFFAOYSA-N,CWTQYXSFDFSPQG-UHFFFAOYSA-N,LJDWJXU…	HMDB10721,LMFA01060017,HMDB00909,HMDB00451,HMDB38305,HMDB59938,HMDB59939,HMDB60683,C16655,HMDB60685,C16652,HMDB01009,HMDB40447,HMDB30303,HMDB36230,HMDB36395,HMDB41616,HMDB31820,HMDB31177,HMDB31307,C02975,HMDB06406,C12448,HMDB62788,HMDB13211,LMFA01060016,C10411,LMFA01060019,LMFA01060018,LMFA01060020,LMFA01060021	annotated
95	955788	554091	554715	832771	737954	698744	623685	1.47684e+06	670183	831881	692389	844923	665239	386002	496211	452187	756161	794885	576516	401964	690087	521474	536375	478249	positive	No Fragments				annotated
96	219465	231619	211644	266939	149648	158809	329462	441136	240775	329513	246561	327136	223246	240403	243628	249267	215202	194697	200000	185610	280919	167420	169167	162058	positive	No Fragments	cis-3-Hexenyl pyruvate;1,4-Ipomeadiol;Furfural diethyl acetal	LKNXTZXOBHAYSR-PLNGDYQASA-N,AORCXYMSPVAQIZ-UHFFFAOYSA-N,SEILDMUKBMYIEZ-UHFFFAOYSA-N	HMDB38276,HMDB30471,C14280	annotated
97	6.58095e+06	3100283	8977361	8401732	2.30446e+06	4.95411e+06	15297696	13014248	8486688	8.03792e+06	3.0247e+06	8180797	6857623	4.63966e+06	4612912	3.65879e+06	4468068	1.90882e+06	6955312	7008816	14951105	4651975	1993748	6260518	positive	CocamidoprpylBetaine (C19H38N2O3) Prob = 55.3700000000				annotated+fragment
98	1.54094e+06	1910035	1867746	2.71933e+06	1.66059e+06	2.54307e+06	14826083	4765399	5747340	3.80574e+06	4027194	4704172	3505372	3.96511e+06	1.41046e+06	2.09676e+06	2.32635e+06	3.48745e+06	2.54486e+06	2.60421e+06	6.42425e+06	3.1041e+06	742386	2.54404e+06	positive	No Fragments				annotated
99	1.81351e+06	2.149e+06	1.83284e+06	1.43247e+06	1.92074e+06	2.82224e+06	13568009	4.48859e+06	3.0665e+06	3.28268e+06	4.29047e+06	4482235	3446107	4.66269e+06	1.35104e+06	2.19023e+06	2.53171e+06	4.29025e+06	2.81925e+06	2661929	4805420	3930938	562922	2.94096e+06	positive	Annotate in FrAnK				annotated
100	7493286	11517396	8.22584e+06	10357532	8928839	7.34379e+06	9702758	9667035	8169563	6958094	14174725	14704889	8438899	6.74605e+06	7.8037e+06	5.26041e+06	11707515	7.96261e+06	8.31856e+06	8.37526e+06	11743771	9367256	3124219	6.82237e+06	positive	Annotate in FrAnK	Asymmetric dimethylarginine;NG,NG-Dimethyl-L-arginine;Symmetric dimethylarginine;Arg-OEt	YDGMGEXADBMOMJ-LURJTMIESA-N,YDGMGEXADBMOMJ-LURJTMIESA-N,HVPFXCBJHIIJGS-LURJTMIESA-N,AKGWUHIOEVNNPC-LURJTMIESA-N	HMDB01539,C03626,HMDB03334,C01404	annotated
101	8647947	10071627	8694783	12875874	13710422	11575482	11912399	10593807	12247856	10365183	9936048	11209287	10121093	7.77836e+06	8889662	7318816	9880065	8487694	9001314	8569028	14488454	8509108	8256335	9065098	positive	Annotate in FrAnK	Palmitoyl sphingomyelin;SM(d18:1/16:0);SM(d18:0/16:1(9Z));PE-Cer(d15:1(4E)/22:0);PE-Cer(d14:1(4E)/23:0);PE-Cer(d16:1(4E)/21:0);SM(d17:1/17:0);SM(d16:1/18:0)	RWKUXQNLWDTSLO-GWQJGLRPSA-N,RWKUXQNLWDTSLO-GWQJGLRPSA-N,CGVOQSQIYSUXAT-PPLFXBRHSA-N,PUNOWDWXDFVUSY-GWQJGLRPSA-N,DAJDHSUNMLBGKS-GWQJGLRPSA-N,MQVMZFUXVSTHHM-GWQJGLRPSA-N,VJLGWXPICWQEGB-GWQJGLRPSA-N,OQCPQFVKIYWGRP-GWQJGLRPSA-N	HMDB61712,LMSP03010003,HMDB13464,LMSP03020017,LMSP03020010,LMSP03020023,LMSP03010043,LMSP03010042	annotated
102	7847243	6201708	2.081e+06	13918674	6353422	8322191	8032716	14371057	7.62681e+06	10126428	9806663	7.1718e+06	8.22783e+06	10418674	5437949	4.56077e+06	9434702	9420541	12962726	5173057	14194991	7.09427e+06	5451559	12374715	positive	Annotate in FrAnK				annotated
103	6.4258e+06	5702163	6.01859e+06	7.8605e+06	8101193	6.6269e+06	6412062	7409924	8776557	7695119	6.77133e+06	8031619	6618276	14242261	9845814	5005796	7152194	8590509	6599554	4292994	6.17712e+06	10044259	4.05603e+06	9374875	positive	Annotate in FrAnK	2,2-Dimethyloxirane;Butanone;Methyl ethyl ketone;Butan-2-one ;Tetrahydrofuran;2-Buten-1-ol;1-Piperidinecarboxaldehyde;2,5-Dihydro-2,4,5-trimethyloxazole;2-Methylpropanal;3-Buten-1-ol;Epsilon-caprolactam;epsilon-Caprolactam;Butanal;Butanal;2-Acetylpyrrolidine;1,2-Epoxybutane;Isobutanal (Isobutyraldehyde)	GELKGHVAFRCJNA-UHFFFAOYSA-N,ZWEHNKRNPOVVGH-UHFFFAOYSA-N,ZWEHNKRNPOVVGH-UHFFFAOYSA-N,ZWEHNKRNPOVVGH-UHFFFAOYSA-N,WYURNTSHIVDZCO-UHFFFAOYSA-N,WCASXYBKJHWFMY-IHWYPQMZSA-N,FEWLNYSYJNLUOO-UHFFFAOYSA-N,YFSGRMONVCFYTC-UHFFFAOYSA-N,AMIMRNSIRUDHCM-UHFFFAOYSA-N,ZSPTYLOMNJNZNG-UHFFFAOYSA-N,JBKVHLHDHHXQEQ-UHFFFAOYSA-N,JBKVHLHDHHXQEQ-UHFFFAOYSA-N,ZTQSAGDEMFDKMZ-UHFFFAOYSA-N,ZTQSAGDEMFDKMZ-UHFFFAOYSA-N,FYCFJMP…	HMDB34431,HMDB00474,C02845,LMFA12000043,HMDB00246,HMDB33858,HMDB31702,HMDB31199,HMDB31243,HMDB31324,HMDB62769,C06593,HMDB03543,C01412,HMDB37293,C19237,PC6561	annotated
104	6.81373e+06	7.44083e+06	9217111	12201706	6.99189e+06	8021151	6.83919e+06	9012569	9083930	9174343	12957475	13561743	7.28554e+06	7168956	6661545	5.16024e+06	8105929	6985698	9434586	7065595	11505161	8.00455e+06	4.52306e+06	10194596	positive	L-Carnosine (C9H14N4O3) Prob = 98.8800000000	(S)-N-(4,5-Dihydro-1-methyl-4-oxo-1H-imidazol-2-yl)alanine;Carnosine;Carnosine;Histidinyl-Alanine;Alanyl-Histidine;(6R)-6-(L-Erythro-1,2-Dihydroxypropyl)-5,6,7,8-tetrahydro-4a-hydroxypterin	SKIVBBIKOOPRPR-UHFFFAOYSA-N,CQOVPNPJLQNMDC-ZETCQYMHSA-N,CQOVPNPJLQNMDC-ZETCQYMHSA-N,FRJIAZKQGSCKPQ-UHFFFAOYSA-N,XZWXFWBHYRFLEF-UHFFFAOYSA-N,XHZMOKNFPZDZBZ-CNGBTNQNSA-N	HMDB34912,HMDB00033,C00386,HMDB28878,HMDB28689,HMDB12482	annotated+fragment
105	6.25592e+06	9086875	7707359	3.97832e+06	5176710	6010221	4606585	13490665	5622527	6797282	7.37321e+06	4907423	7.82072e+06	5.12578e+06	6.01331e+06	5934617	5953943	5378283	6652745	5394654	4691306	6114694	3.2113e+06	7302207	positive	Annotate in FrAnK				annotated
106	467489	639122	464755	292379	365605	479620	316706	884753	305081	605482	422713	319314	526351	449319	377400	341152	415961	335723	442673	347983	410750	381373	253462	516613	positive	No Fragments	(R)-3-Hydroxydodecanoic acid;3R-hydroxy-dodecanoic acid;3-Hydroxydodecanoic acid;beta-hydroxylauric acid;xi-5-Hydroxydodecanoic acid;12-Hydroxydodecanoic acid;12-Hydroxydodecanoic acid;12-hydroxy lauric acid;4-hydroxy lauric acid;alpha-hydroxy lauric acid;9-hydroxy-dodecanoic acid;7-hydroxy-dodecanoic acid;11-hydroxy-dodecanoic acid;11R-hydroxy-dodecanoic acid;3S-hydroxy-dodecanoic acid;4R-hydrox…	MUCMKTPAZLSKTL-LLVKDONJSA-N,MUCMKTPAZLSKTL-LLVKDONJSA-N,MUCMKTPAZLSKTL-UHFFFAOYSA-N,MUCMKTPAZLSKTL-UHFFFAOYSA-N,LXNOENXQFNYMGT-UHFFFAOYSA-N,ZDHCZVWCTKTBRY-UHFFFAOYSA-N,ZDHCZVWCTKTBRY-UHFFFAOYSA-N,ZDHCZVWCTKTBRY-UHFFFAOYSA-N,UZNDHCZORMBARB-UHFFFAOYSA-N,YDZIJQXINJLRLL-UHFFFAOYSA-N,XKNUGGWMUJBFJT-UHFFFAOYSA-N,BNWKMHUFFKDAMV-UHFFFAOYSA-N,KQGAHNAFXMVSGY-UHFFFAOYSA-N,KQGAHNAFXMVSGY-LLVKDONJSA-N,MUCMKTP…	HMDB10728,LMFA01050251,HMDB00387,LMFA01050037,HMDB40169,HMDB02059,C08317,LMFA01050039,LMFA01050038,LMFA01050036,LMFA01050167,LMFA01050166,LMFA01050165,LMFA01050253,LMFA01050252,LMFA01050364,LMFA01050363,LMFA01050362,LMFA01050361	annotated
107	7.16134e+06	9412381	10938721	5.90685e+06	13188808	10702919	9558615	10197951	9541359	7.99706e+06	5775148	7259481	8.12338e+06	9193281	8949258	4.66954e+06	6.55035e+06	7287704	8061549	6606723	10743757	8083195	5.10746e+06	10878893	positive	Annotate in FrAnK	Phosphoagmatine	UYYDRBKHPQBWOH-UHFFFAOYSA-N	C02726	annotated
108	3.61322e+06	5124879	4060578	3.49583e+06	3.738e+06	3.03978e+06	2.26254e+06	13183391	3.47369e+06	6073113	4268037	3464683	5.35234e+06	278534	3.03934e+06	439392	4.20646e+06	4845943	4.09845e+06	4.75455e+06	4969733	3.67391e+06	1.77266e+06	4202247	positive	Annotate in FrAnK	Polypropylene glycol (m w 1,200-3,000);1,2,6-Hexanetriol	DUFKCOQISQKSAV-UHFFFAOYSA-N,ZWVMLYRJXORSEP-UHFFFAOYSA-N	HMDB32478,C20334	annotated
109	868846	1.325e+06	922652	905768	827302	987698	695624	2.06364e+06	1.16559e+06	1293960	961197	1.14569e+06	1202038	271052	644838	255865	650463	1.06271e+06	1.09365e+06	550706	905963	598820	690135	706704	positive	No Fragments	p-Mentha-1(6),8-dien-3-ol;cis-2-Thujen-4-ol;(+)-Fenchone;Fenchone;(1S,4R)-(+)-Fenchone;Fenchone;(R)-Campholenic aldehyde;(R)-Carvotanacetone;Piperitone;Photocitral A;xi-Pinol;xi-3,6-Dihydro-4-methyl-2-(2-methyl-1-propenyl)-2H-pyran;(S)-Phellandral;(R)-p-Menth-4(8)-en-3-one;(+)-cis-Carveol;(4S,6S)-cis-Carveol;(+)-trans-Carveol;(-)-trans-Carveol;(-)-trans-Carveol;(-)-trans-Carveol;3-Pinanone;(-)-tr…	ZTDBSRAQWPKHIO-UHFFFAOYSA-N,MSEVJTQZWWZGMP-UHFFFAOYSA-N,LHXDLQBQYFFVNW-UHFFFAOYSA-N,LHXDLQBQYFFVNW-UHFFFAOYSA-N,LHXDLQBQYFFVNW-UHFFFAOYSA-N,LHXDLQBQYFFVNW-UHFFFAOYSA-N,OGCGGWYLHSJRFY-UHFFFAOYSA-N,WPGPCDVQHXOMQP-UHFFFAOYSA-N,YSTPAHQEHQSRJD-UHFFFAOYSA-N,JCDLXWAYWSJVTP-UHFFFAOYSA-N,SKBXVAOMEVOTGJ-UHFFFAOYSA-N,FRISMOQHTLZZRP-UHFFFAOYSA-N,AEVLWICMAHGAMS-UHFFFAOYSA-N,NZGWDASTMWDZIW-UHFFFAOYSA-N,BAVONGH…	HMDB34715,HMDB34916,HMDB34985,C09859,C11387,LMPR0102120016,HMDB34973,HMDB34974,HMDB34975,HMDB38290,HMDB38251,HMDB38557,HMDB35600,HMDB35604,HMDB35622,C11408,HMDB59608,HMDB03450,C00964,LMPR0102090005,HMDB35656,HMDB35741,HMDB35743,C11941,LMPR0102120025,HMDB35744,HMDB35737,HMDB35738,C09885,LMPR0102090024,HMDB35706,HMDB59761,HMDB59827,HMDB59875,HMDB59885,HMDB59838,HMDB35158,HMDB35120,HMDB35125,HMDB351…	annotated
110	5.49943e+06	7.53584e+06	3.73507e+06	5883660	6.72451e+06	7227990	5857965	4.4937e+06	9460686	9510362	6.78199e+06	8996490	6844240	6212027	6753880	7088946	9414675	9039026	8.29629e+06	7.58202e+06	13163308	5116267	3.69999e+06	8182710	positive	Annotate in FrAnK	PC(P-18:1(11Z)/18:0);PC(P-18:1(11Z)/18:0);PC(P-18:1(11Z)/20:3(5Z,8Z,11Z));PC(P-18:1(11Z)/20:3(8Z,11Z,14Z));PC(P-18:0/18:1(9Z));PC(P-18:0/18:1(9Z));PC(P-18:0/18:1(11Z));PC(P-18:0/18:1(11Z));PC(P-18:0/20:4(8Z,11Z,14Z,17Z));PC(P-18:0/20:4(5Z,8Z,11Z,14Z));PC(P-18:0/20:4(5Z,8Z,11Z,14Z));PC(P-16:0/20:1(11Z));PC(P-16:0/20:1(11Z));PC(P-16:0/22:4(7Z,10Z,13Z,16Z));PC(P-18:1(9Z)/18:0);PC(P-18:1(9Z)/18:0);PC…	JYHADTSONAUXLU-NMAVXMHBSA-N,JYHADTSONAUXLU-NMAVXMHBSA-N,DYFGXBAIDOATAE-DSLLYOFSSA-N,DBQMOXDLWKVKKG-REWQMPQJSA-N,DSWOVBIRJNAJAF-NVJOKYTBSA-N,DSWOVBIRJNAJAF-NVJOKYTBSA-N,JDTHSYITWRQVSV-CESBNGMCSA-N,JDTHSYITWRQVSV-CESBNGMCSA-N,YPAPIRJFGNBODV-AMFPDOHCSA-N,FHHVIBPVBBRLOR-IYACIECVSA-N,FHHVIBPVBBRLOR-IYACIECVSA-N,WXILBCFZIXHZIG-KOUVQCMKSA-N,WXILBCFZIXHZIG-KOUVQCMKSA-N,DQZNSYOOQMCBDC-PZVMGWTJSA-N,ZOTYCHI…	HMDB11274,LMGP01030136,HMDB11284,HMDB11285,HMDB11243,LMGP01030013,HMDB11242,LMGP01030130,HMDB11254,HMDB11253,LMGP01030012,HMDB11216,LMGP01030037,HMDB11226,HMDB11307,LMGP01030146,HMDB11317,HMDB11318,HMDB11450,HMDB01060,HMDB08324,HMDB08393,HMDB08392,HMDB08456,HMDB08425,HMDB08424,HMDB08489,HMDB08652,HMDB08094,HMDB08063,HMDB08062,HMDB08127,HMDB13418,LMGP01020203,HMDB13428,LMGP01030112,HMDB13432,LMGP0…	annotated
111	7114295	12112294	10780231	10403283	7.04937e+06	13046803	4.98766e+06	6.41087e+06	10462909	8426480	7694105	9126291	9202766	6953705	5.28835e+06	5.97243e+06	8410242	8883747	7052621	9394818	6446591	9689866	9393431	7020757	positive	No Fragments	PC(24:1(15Z)/14:1(9Z));PC(20:3(8Z,11Z,14Z)/20:2(11Z,14Z));PC(20:3(8Z,11Z,14Z)/20:2(11Z,14Z));PC(20:2(11Z,14Z)/18:0);PC(20:2(11Z,14Z)/18:0);PC(20:1(11Z)/20:4(8Z,11Z,14Z,17Z));PC(20:1(11Z)/20:4(8Z,11Z,14Z,17Z));PC(20:1(11Z)/20:4(5Z,8Z,11Z,14Z));PC(20:1(11Z)/20:4(5Z,8Z,11Z,14Z));PC(20:1(11Z)/18:1(9Z));PC(20:1(11Z)/18:1(9Z));PC(20:1(11Z)/18:1(11Z));PC(20:3(5Z,8Z,11Z)/20:2(11Z,14Z));PC(20:3(5Z,8Z,11Z)…	COGOLIYHSHRPKP-BERHWORVSA-N,ORJYHUZZUPRLIN-UJBKIRDYSA-N,ORJYHUZZUPRLIN-UJBKIRDYSA-N,BRSRLMBMUIZSFE-UHKGRJRRSA-N,BRSRLMBMUIZSFE-UHKGRJRRSA-N,SFSJJONFWFZOGW-UBCJTPMWSA-N,SFSJJONFWFZOGW-UBCJTPMWSA-N,LJFKFKIYUJNFPZ-ZLFSCUDPSA-N,LJFKFKIYUJNFPZ-ZLFSCUDPSA-N,QLEJPADMSQQACL-WWUFLCHTSA-N,QLEJPADMSQQACL-WWUFLCHTSA-N,REDZPICSZQVKFH-FKBBVPNWSA-N,AJNZABHWCGUHSJ-MSCOLSPSSA-N,AJNZABHWCGUHSJ-MSCOLSPSSA-N,GANPUNU…	HMDB08789,HMDB08407,LMGP01011887,HMDB08333,LMGP01011846,HMDB08313,LMGP01012188,HMDB08312,LMGP01011827,HMDB08302,LMGP01011817,HMDB08301,HMDB08375,LMGP01012204,HMDB08344,LMGP01011857,HMDB08343,LMGP01012191,HMDB08504,LMGP01011944,HMDB08439,LMGP01011916,HMDB08472,LMGP01012214,HMDB08600,LMGP01012050,HMDB08630,LMGP01012078,HMDB08629,LMGP01012231,HMDB08568,LMGP01012225,HMDB08562,HMDB08599,LMGP01012049,H…	annotated
112	2248174	1.45968e+06	2.44622e+06	1.01197e+06	1.88544e+06	2.78672e+06	3321349	3.37627e+06	1.05383e+06	2.59497e+06	1.30697e+06	1.18735e+06	6.32069e+06	2.20577e+06	12799026	817706	10280814	3.08803e+06	1.96029e+06	2.30537e+06	3.2337e+06	1474599	421700	2.44223e+06	positive	L-ORNITHINE (C5H12N2O2) Prob = 80.3700000000	Ornithine;L-Ornithine;L-Ornithine;D-Ornithine;D-Ornithine;L-Ornithine monochlorohydrate/ornithine;Ornithine;2,5-Diaminopentanoic acid;3-Aminopropane-1,2-diol;(2R,4S)-2,4-Diaminopentanoate	AHLPHDHHMVZTML-BYPYZUCNSA-N,AHLPHDHHMVZTML-BYPYZUCNSA-N,AHLPHDHHMVZTML-BYPYZUCNSA-N,AHLPHDHHMVZTML-SCSAIBSYSA-N,AHLPHDHHMVZTML-SCSAIBSYSA-N,AHLPHDHHMVZTML-UHFFFAOYSA-N,AHLPHDHHMVZTML-UHFFFAOYSA-N,AHLPHDHHMVZTML-UHFFFAOYSA-N,KQIGMPWTAHJUMN-VKHMYHEASA-N,PCEJMSIIDXUDSN-IUYQGCFVSA-N	HMDB00214,C00077,Std2_updated_39,HMDB03374,C00515,HMDB32455,C01602,LMFA01100057,C06057,C03943	identified+fragment
113	49009.6	41936	47536.3	30510.6	41158	45080.6	60265	59578.7	47850.7	43137.6	45000.2	45655.9	151920	45413.7	399920	45552	281779	47744.5	40746.1	45634.5	60853.5	63392.8	24095.8	67521.9	positive	No Fragments				annotated
114	10601587	9587233	7869388	9759790	9071240	12406525	8990226	8151946	8484173	8.29721e+06	10757218	8054029	6913592	8.3828e+06	8495812	5.7139e+06	6099962	9968773	7.91135e+06	9473637	9501524	8325049	2.63076e+06	9642687	positive	Annotate in FrAnK	L-Glutamine;L-Glutamine;L-Serine;L-Serine;Alanyl-Glycine;Alanylglycine;Ureidoisobutyric acid;3-Ureidoisobutyrate;Protein serine;DL-Serine;2-Amino-3-hydroxypropanoic acid;D-Glutamine;D-Glutamine;D-Serine;D-Serine;Glutamine;Isoglutamine	ZDXPYRJPNDTMRX-VKHMYHEASA-N,ZDXPYRJPNDTMRX-VKHMYHEASA-N,MTCFGRXMJLQNBG-REOHCLBHSA-N,MTCFGRXMJLQNBG-REOHCLBHSA-N,CXISPYVYMQWFLE-UHFFFAOYSA-N,CXISPYVYMQWFLE-UHFFFAOYSA-N,PHENTZNALBMCQD-UHFFFAOYSA-N,PHENTZNALBMCQD-UHFFFAOYSA-N,MTCFGRXMJLQNBG-UHFFFAOYSA-N,MTCFGRXMJLQNBG-UHFFFAOYSA-N,MTCFGRXMJLQNBG-UHFFFAOYSA-N,ZDXPYRJPNDTMRX-GSVOUGTGSA-N,ZDXPYRJPNDTMRX-GSVOUGTGSA-N,MTCFGRXMJLQNBG-UWTATZPHSA-N,MTCFGRX…	HMDB00641,C00064,HMDB00187,C00065,HMDB28687,HMDB06899,HMDB02031,C05100,HMDB62263,C00716,LMFA01100045,HMDB03423,C00819,HMDB03406,C00740,C00303,C16673	annotated
115	691846	859554	480444	678061	863266	1.09744e+06	732606	743544	708456	571814	996484	608626	624606	658127	601720	460505	640036	937353	639703	998631	696508	933812	299392	801195	positive	No Fragments	Thien-2-ylacetonitrile	CLSHQIDDCJTHAJ-UHFFFAOYSA-N	C03311	annotated
116	1.66942e+06	4.19866e+06	5.79912e+06	2.70332e+06	6440424	7.65716e+06	3.84384e+06	4.82897e+06	11188291	4841926	9495393	3659506	12334701	6514824	4.59821e+06	5.33396e+06	1.15962e+06	10700954	6881160	5566502	5.21478e+06	4486370	1.3019e+06	5719373	positive	Annotate in FrAnK	4-Methoxybenzyl propanoate;Ethyl 4-methylphenoxyacetate;Glycerophosphocholine;Miglustat;[2-(2-Methylphenyl)-1,3-dioxolan-4-yl]methanol;[2-(3-Methylphenyl)-1,3-dioxolan-4-yl]methanol;2-(3-Methylphenyl)-1,3-dioxan-5-ol;2-(4-Methylphenyl)-1,3-dioxan-5-ol;[2-(4-Methylphenyl)-1,3-dioxolan-4-yl]methanol;2-(2-Methylphenyl)-1,3-dioxan-5-ol;Ethyl 4-ethoxybenzoate;Butyl salicylate;Isobutyl salicylate;2-Ben…	YWIJRJQYADFRTL-UHFFFAOYSA-N,UMNOIMVMNARUSB-UHFFFAOYSA-N,SUHOQUVVVLNYQR-QMMMGPOBSA-N,UQRORFVVSGFNRO-UTINFBMNSA-N,SZESZZKBJJPMKG-UHFFFAOYSA-N,XLVLEVXYDLRZDW-UHFFFAOYSA-N,VJNNBKUHHBZIRK-UHFFFAOYSA-N,IIDQVIGMKXQUDM-UHFFFAOYSA-N,DPJJKJUHERNDSZ-UHFFFAOYSA-N,NCMQNBRXQZBDML-UHFFFAOYSA-N,HRAQMGWTPNOILP-UHFFFAOYSA-N,YFDUWSBGVPBWKF-UHFFFAOYSA-N,PTXDBYSCVQQBNF-UHFFFAOYSA-N,ZPENOSKWEKGDCX-UHFFFAOYSA-N,SCBQUBI…	HMDB34990,HMDB34206,HMDB00086,HMDB14563,HMDB59940,HMDB59941,HMDB59944,HMDB59945,HMDB59942,HMDB59943,HMDB59898,HMDB40730,HMDB36432,HMDB41506,HMDB41505,HMDB41666,HMDB41194,HMDB31984,HMDB31517,HMDB33610,HMDB37271,HMDB32575,HMDB32590,C17497,C20342,C09573,Std1_updated_20	identified
117	1.95075e+06	4.43099e+06	3126823	4511878	1.64466e+06	6.71731e+06	4.10367e+06	4947131	6.93715e+06	7.93062e+06	5.56042e+06	6368112	3.71871e+06	7.23156e+06	2.01674e+06	5583214	1.72527e+06	7.30721e+06	2572920	5.73053e+06	4.01095e+06	6506499	2.07867e+06	11791549	positive	Annotate in FrAnK	(2R*,3R*)-1,2,3-Butanetriol;1-Methylpyrrolinium;1-Methylpyrrolinium;(2R,3R,4R)-2-Amino-4-hydroxy-3-methylpentanoic acid;Trihydroxybutane;N-(2-Hydroxyethyl)-morpholine N-oxide;Fagomine;N-Hydroxy-L-isoleucine;Fagomine;Diethylene glycol	YAXKTBLXMTYWDQ-UHFFFAOYSA-N,FDWZAOGDOVQOLD-UHFFFAOYSA-N,FDWZAOGDOVQOLD-UHFFFAOYSA-N,OSCCDBFHNMXNME-UHFFFAOYSA-N,GTTSNKDQDACYLV-UHFFFAOYSA-N,WTPGFRPRHSDKNE-UHFFFAOYSA-N,YZNNBIPIQWYLDM-UHFFFAOYSA-N,YEGAKLYOVHUQIJ-WHFBIAKZSA-N,YZNNBIPIQWYLDM-HSUXUTPPSA-N,MTHSVFCYNBDYFN-UHFFFAOYSA-N	HMDB34778,HMDB60253,C06178,HMDB29449,HMDB61944,HMDB61157,HMDB33453,C20310,C10144,C14689	annotated
118	64128.2	86037.8	46903.7	30949.9	46040.7	140752	53568.7	85763.5	69996.9	131255	89151.9	107682	88289.7	156427	62357.1	95882.2	26425.6	117283	98329.8	103825	81500.8	110111	57790.2	227184	positive	No Fragments	L-Histidine trimethylbetaine;Nitrilacarb	GPPYTCRVKHULJH-UHFFFAOYSA-N,FWISWWONCDDGEX-KPKJPENVSA-N	HMDB29422,C18954	annotated
119	498444	698122	860349	785344	1.13929e+06	1.19183e+06	796783	1.31917e+06	1014327	1.4419e+06	1.33204e+06	3046923	482129	1259605	391918	938713	620786	900234	1.87497e+06	909515	1.00236e+06	1.36151e+06	573624	11355788	positive	No Fragments	L-Pipecolic acid;L-Pipecolate;Butyric acid;Butanoic acid;Butyric acid;Pipecolic acid;N4-Acetylaminobutanal;N4-Acetylaminobutanal;3-Acetamidobutanal;Isobutyric acid;2-Methylpropanoate;Isobutyric acid;Isopropyl formate;Vigabatrin;Vigabatrin;Propyl formate;D-Pipecolic acid;L-trans-4-Methyl-2-pyrrolidinecarboxylic acid;2-Pyrrolidineacetic acid;Methyl propionate;formyl propionate;Ethyl acetate;Ethyl a…	HXEACLLIILLPRG-YFKPBYRVSA-N,HXEACLLIILLPRG-YFKPBYRVSA-N,FERIUCNNQQJTOY-UHFFFAOYSA-N,FERIUCNNQQJTOY-UHFFFAOYSA-N,FERIUCNNQQJTOY-UHFFFAOYSA-N,HXEACLLIILLPRG-UHFFFAOYSA-N,DDSLGZOYEPKPSJ-UHFFFAOYSA-N,DDSLGZOYEPKPSJ-UHFFFAOYSA-N,SOYLQPBXNGCSNB-UHFFFAOYSA-N,KQNPFQTWMSNSAP-UHFFFAOYSA-N,KQNPFQTWMSNSAP-UHFFFAOYSA-N,KQNPFQTWMSNSAP-UHFFFAOYSA-N,RMOUBSOVHSONPZ-UHFFFAOYSA-N,PJDFLNIOAUIZSL-UHFFFAOYSA-N,PJDFLNI…	HMDB00716,C00408,HMDB00039,C00246,LMFA01010004,HMDB00070,HMDB04226,C05936,HMDB59649,HMDB01873,C02632,LMFA01020071,HMDB40579,HMDB15212,C07500,HMDB40253,HMDB05960,HMDB29435,HMDB29444,HMDB30062,LMFA07010410,HMDB31217,C00849,HMDB31507,HMDB62225,C03969,HMDB03243,C00466,LMFA12000020,C00810,LMFA12000064,C01769,C13696,C14440	annotated
120	7.05715e+06	7854004	11115062	8275199	6779361	7.60553e+06	6616595	7550731	5713680	6906491	5674073	5.16028e+06	7.89447e+06	6809509	6870749	4.94251e+06	6698419	6970082	8436681	6981752	6.97276e+06	7.21557e+06	5.69446e+06	6204379	positive	Annotate in FrAnK				annotated
121	1.5616e+06	2.18829e+06	1.79206e+06	1.31869e+06	2.17041e+06	3.1291e+06	11104698	3.09694e+06	3.18226e+06	3.06401e+06	4.78321e+06	4.08497e+06	3.57912e+06	3885669	1.59043e+06	1.57084e+06	2530853	4.04889e+06	2.55105e+06	2.51427e+06	3.60273e+06	4064970	535332	2.74214e+06	positive	Annotate in FrAnK	Netilmicin;Netilmicin	ZBGPYVZLYBDXKO-HILBYHGXSA-N,CIDUJQMULVCIBT-MQDUPKMGSA-N	HMDB15090,C07657	annotated
122	6.21252e+06	8698781	9399000	6.2204e+06	8438859	5.57036e+06	7.06523e+06	10959360	6.40231e+06	6.85616e+06	8829836	8001648	7064299	7.96208e+06	8529105	7.61297e+06	7521182	6974409	8469596	8.15401e+06	8967016	7927780	4.15591e+06	9747368	positive	Annotate in FrAnK	Didodecyl thiobispropanoate	GHKOFFNLGXMVNJ-UHFFFAOYSA-N	HMDB40172	annotated
123	2.46142e+06	4.61448e+06	4892442	7977198	9695273	8980196	4.65926e+06	2875625	9259202	6840326	10704805	7.71707e+06	7705889	8667549	4244818	5906769	7.02869e+06	7901823	4.1084e+06	7.94704e+06	3.09504e+06	7948864	2.46736e+06	8742992	positive	Annotate in FrAnK	L-Alpha-aminobutyric acid;(S)-2-Aminobutanoate;2S-amino-butanoic acid;D-Alpha-aminobutyric acid;D-2-Aminobutyrate;2R-amino-butanoic acid;Dimethylglycine;N,N-Dimethylglycine;Gamma-Aminobutyric acid;4-Aminobutanoate;4-amino-butanoic acid;O-Acetylethanolamine;2-Aminoisobutyric acid;2-Amino-2-methylpropanoate;2-amino-isobutyric acid;Ethylene oxide/propylene oxide copolymer (avg m w 9,760 - 13,200);Et…	QWCKQJZIFLGMSD-VKHMYHEASA-N,QWCKQJZIFLGMSD-VKHMYHEASA-N,QWCKQJZIFLGMSD-VKHMYHEASA-N,QWCKQJZIFLGMSD-GSVOUGTGSA-N,QWCKQJZIFLGMSD-GSVOUGTGSA-N,QWCKQJZIFLGMSD-GSVOUGTGSA-N,FFDGPVCHZBVARC-UHFFFAOYSA-N,FFDGPVCHZBVARC-UHFFFAOYSA-N,BTCSSZJGUNDROE-UHFFFAOYSA-N,BTCSSZJGUNDROE-UHFFFAOYSA-N,BTCSSZJGUNDROE-UHFFFAOYSA-N,HBVZRPAKZOLBPL-UHFFFAOYSA-N,FUOOLUPWFVMBKG-UHFFFAOYSA-N,FUOOLUPWFVMBKG-UHFFFAOYSA-N,FUOOLUP…	HMDB00452,C02356,LMFA01100034,HMDB00650,C02261,LMFA01100043,HMDB00092,C01026,HMDB00112,C00334,LMFA01100039,HMDB38394,HMDB01906,C03665,LMFA01100053,HMDB32262,C01380,C15588,HMDB02299,C01205,LMFA01100049,HMDB41945,C11735,HMDB02166,C03284,LMFA01100050,HMDB31654,HMDB31329,HMDB31430,HMDB03911,C05145,LMFA01100054,C19514,C11109,C02721	annotated
124	5718465	1.50417e+06	8184912	8556208	7.15674e+06	2.16393e+06	9273984	9524708	2.24513e+06	3.2055e+06	3.326e+06	2.19891e+06	6606529	1.65279e+06	9147844	1.3517e+06	6425669	910815	7609532	2.12344e+06	10375457	1.92881e+06	4.06474e+06	2.46842e+06	positive	Annotate in FrAnK				annotated
125	8390880	8737190	9047071	8499331	8463354	9466251	7460198	8.1315e+06	8678031	9067541	9535534	8.28771e+06	8515435	8769717	9164599	10235350	8517796	8972728	9156811	9620703	9521006	9049208	10083903	8453202	positive	Annotate in FrAnK	(Z)-11-Eicosen-1-ol;11E-Eicosen-1-ol;Phytol;Phytol;Phytol;Thromboxane;15Z-Eicosen-1-ol;Eicosanal;11Z-eicosen-1-ol;6,14-Dimethyloctadecan-2-one;Phytanal	QYOZAXQSDUAPDS-MDZDMXLPSA-N,QYOZAXQSDUAPDS-MDZDMXLPSA-N,BOTWFXYSPFMFNR-PYDDKJGSSA-N,BOTWFXYSPFMFNR-PYDDKJGSSA-N,BOTWFXYSPFMFNR-PYDDKJGSSA-N,RZWIIPASKMUIAC-VQTJNVASSA-N,YFYDQSFDJVMUOJ-WAYWQWQTSA-N,FWBUWJHWAKTPHI-UHFFFAOYSA-N,QYOZAXQSDUAPDS-KTKRTIGZSA-N,HKRYKDQSFPAHCR-UHFFFAOYSA-N,LISGFRBQPTUNBA-LEAGNCFPSA-N	HMDB34933,LMFA05000219,HMDB02019,C01389,LMPR0104010002,HMDB03208,LMFA05000220,LMFA06000250,LMFA05000051,LMFA12000201,LMPR0104010027	annotated
126	996794	1.06298e+06	998877	928447	1.06167e+06	998726	880273	941911	1.00385e+06	972766	985455	938025	929066	987223	1.03478e+06	1.02362e+06	1.07938e+06	1.00574e+06	1190719	937972	994522	933646	1.02702e+06	973314	positive	Annotate in FrAnK	Dihydroceramide;Palmitoyl Serinol ;Penaresidin B;Penaresidin A	XSDVOEIEBUGRQX-RBUKOAKNSA-N,MZUNFYMZKTWADX-UHFFFAOYSA-N,GOJDAUFFWJKIPB-CADBVGFASA-N,VVMSPNITCDMCDP-IQYADAHOSA-N	HMDB06752,HMDB13654,LMSP01080046,LMSP01080045	annotated
127	631058	707509	627899	542076	654527	610056	527529	599504	641934	607197	822618	716774	594818	645868	689470	793695	663971	571254	590648	664263	562934	611703	717849	590366	positive	No Fragments	Acetyl tributyl citrate;5S-HETE di-endoperoxide	QZCLKYGREBVARF-UHFFFAOYSA-N,DOXGUXRZAOCYPM-IPIAXWAYSA-N	HMDB34159,LMFA03000011	annotated
128	621030	628096	583764	517445	553265	615068	577686	598097	537345	554505	653843	468921	554836	577076	592999	588719	639891	522808	554642	644601	570427	487399	567609	596496	positive	Annotate in FrAnK	Ethanolamine Oleate	KGWDUNBJIMUFAP-KVVVOXFISA-N	HMDB15638	annotated
129	562982	604687	539403	558665	534184	575608	528024	540902	606280	523333	619811	540614	591142	552655	600413	597643	646251	625102	574151	535991	557728	517561	595318	578427	positive	Annotate in FrAnK	Cerotic acid(d3)	XMHIUKTWLZUKEX-FIBGUPNXSA-N	LMFA01010052	annotated
130	631420	594259	559518	550364	554694	622330	488058	488482	571158	549542	584038	516546	521018	556569	557115	590992	595399	596877	592485	553522	606737	571634	567037	523694	positive	No Fragments				annotated
131	484922	565832	461836	511590	482047	465448	456082	425461	570392	458315	599927	547976	519169	491585	613104	535365	520184	487018	531433	538938	475035	483432	453123	467908	positive	Annotate in FrAnK				annotated
132	425842	474591	449524	427483	472081	397532	385525	392040	498160	387783	475608	484755	421151	482202	482503	442928	440398	377228	469431	448871	382436	447972	442312	469821	positive	No Fragments				annotated
133	372611	419844	422925	341598	400879	368140	348903	344451	350283	408607	417261	324880	391704	321008	389501	404155	352787	344138	375732	397020	418391	336916	386501	343866	positive	No Fragments	Doxapram;Danazol;Danazol;Lobeline	XFDJYSQDBULQSI-UHFFFAOYSA-N,POZRVZJJTULAOH-LHZXLZLDSA-N,POZRVZJJTULAOH-LHZXLZLDSA-N,MXYUKLILVYORSK-HBMCJLEFSA-N	HMDB14701,HMDB02835,C06938,C07475	annotated
134	353453	412203	356105	393519	372836	334258	337260	332173	351177	331548	368107	393355	367340	391914	387543	368667	410788	385114	397732	391782	416513	334465	364944	342630	positive	No Fragments				annotated
135	348318	380650	321816	349418	318865	322748	323657	314559	394049	326349	384695	361268	339560	356533	376045	384782	359736	315768	348320	364150	355933	354497	357820	360826	positive	No Fragments				annotated
136	325821	386262	323215	312024	323871	345932	355562	392543	361020	307094	361676	383380	338692	334960	370740	342497	331580	305651	330561	338182	345098	327337	343580	331339	positive	No Fragments				annotated
137	269590	320366	280175	278291	302250	262471	232242	264063	285368	282436	301659	300510	354890	300526	311926	319761	294307	254840	294273	318842	261275	296293	264334	260496	positive	No Fragments				annotated
138	284258	301646	278482	292414	282967	264737	285218	266525	276366	271867	308919	302932	309265	274802	294720	286288	298286	295142	280501	294190	312987	300436	325190	285155	positive	No Fragments				annotated
139	256032	240216	238206	203661	197819	237185	196571	209635	268080	263374	278288	192178	215334	281198	223782	247179	221853	218011	270112	254161	231840	213682	256307	212298	positive	No Fragments	Secasterone;(3beta,5alpha,6beta,7alpha,22E,24R)-Ergosta-8,22-diene-3,5,6,7-tetrol;(3beta,5alpha,6alpha,9alpha,22E,24R)-Ergosta-7,22-diene-3,5,6,9-tetrol;13'-Carboxy-gamma-tocopherol;3-Dehydroteasterone;3,5,9-Trihydroxyergost-7-en-6-one;Di-n-decyl phthalate;Diisodecyl phthalate;Stylisterol B;3-Dehydroteasterone;KH 1049;2beta-methoxy-1alpha,25-dihydroxyvitamin D3;1alpha-hydroxy-18-(4-hydroxy-4-meth…	WDGGOKUICSKRHH-UHFFFAOYSA-N,JYZONTNDJOOGSM-BQYQJAHWSA-N,NYMHFYDQBMRBMB-BQYQJAHWSA-N,WPZHQZIUOXUCOK-PXUFRVCMSA-N,SVBMASFUJDIDJC-UHFFFAOYSA-N,WNCDXWLLIJDSNA-UHFFFAOYSA-N,PGIBJVOPLXHHGS-UHFFFAOYSA-N,ZVFDTKUVRCTHQE-UHFFFAOYSA-N,SYIBODKBOJFRIS-AZEALQJHSA-N,SVBMASFUJDIDJC-QPPSPHNCSA-N,MEJNJVYTSDEKIO-OMVYWNHHSA-N,IYVWHAHWFGFFIF-ZWBLGGIOSA-N,HGAXPRRONVFXKS-NBCLANQFSA-N,SVBMASFUJDIDJC-XFJIFGBKSA-N,BYZUAVK…	HMDB40999,HMDB32107,HMDB32123,HMDB12557,HMDB41527,HMDB32875,C14505,C14578,C14158,C15792,LMST03060004,LMST03020603,LMST03020586,LMST01030131,LMST03020326,LMST03020380,LMST03020381,LMST03020382,LMST03020383,LMST03020384,LMST03020385,LMST03020387,LMST03020389,LMST03020375,LMST03020376,LMST03020377,LMST03020378,LMST03020379,LMST01031097,LMST01031099,LMST01031075,LMST01031077,LMST01031076,LMST01080063	annotated
140	179722	220517	193046	174214	221973	189857	158931	197324	222135	199081	239940	164866	245105	168526	228914	183241	196613	177064	184048	208405	220751	182971	221985	199031	positive	No Fragments				annotated
141	179722	220517	193046	174214	221973	189857	185011	197324	222135	199081	239940	164866	245105	168526	228914	183241	196613	177064	184048	208405	220751	182971	221985	199031	positive	No Fragments				annotated
142	219274	236938	183372	168288	179496	221589	178828	193314	180948	194643	215090	201847	191736	165707	177727	209983	174649	204848	180026	198735	184637	183637	208454	185814	positive	No Fragments	Acetylintermedine;Acetyllycopsamine	RKDOFSJTBIDAHX-CYHLAULCSA-N,RKDOFSJTBIDAHX-OFSOMGBPSA-N	C16750,C16751	annotated
143	215073	195234	201388	159270	199009	181506	177421	168370	188743	199721	203572	175261	166641	195976	179906	190103	178011	194051	183093	223529	213305	191164	176528	176796	positive	No Fragments	Etonogestrel;5,8,11,14-Docosatetraynoic acid;4,7,10,13-Docosatetraynoic acid;7,10,13,16-Docosatetraynoic acid	GCKFUYQCUCGESZ-BPIQYHPVSA-N,GVGOPWDYQYWCIZ-UHFFFAOYSA-N,IPQYPILHQXQNIZ-UHFFFAOYSA-N,VRQJCBQYXJISJK-UHFFFAOYSA-N	HMDB14439,LMFA01030681,LMFA01030680,LMFA01030682	annotated
144	182383	203741	186006	160152	183920	139019	185904	153730	169619	155536	180076	171415	178396	178357	196163	179478	190112	155329	201153	153030	175920	177867	174734	157224	positive	No Fragments				annotated
145	139101	134474	179015	144131	129257	152091	143020	176120	156515	138185	153581	134421	122442	147284	114322	152650	184133	156044	147709	130807	134610	116992	142871	116528	positive	No Fragments				annotated
146	125032	114566	101826	122540	110862	119443	97319	120756	101614	113766	108778	111920	137835	150476	99013.4	111994	124832	134095	129048	109986	128828	136293	105347	111369	positive	No Fragments	(-)-11-Hydroxy-9,15,16-trioxooctadecanoic acid;Monic acid;2,3-Dinor-TXB2;2,3-Dinor-TXB2;2,3-Dinor-6-keto-prostaglandin F1 a;2,3-dinor-6-oxoprostaglandin F1alpha;2,3-dinor, 6-keto-PGF1alpha	DRPDZKNSZVIOQR-UHFFFAOYSA-N,MUWNEQMGMLXEFO-CXSJRMNRSA-N,RJHNVFKNIJQTQF-LMIBIYGPSA-N,RJHNVFKNIJQTQF-LMIBIYGPSA-N,DNKGWNLXBRCUCF-FNQTXCPHSA-N,DNKGWNLXBRCUCF-NLOSNHEGSA-N,DNKGWNLXBRCUCF-NLOSNHEGSA-N	HMDB38940,HMDB61154,HMDB02904,LMFA03030003,HMDB02277,HMDB62618,LMFA03010089	annotated
147	129543	119447	114659	105451	122318	138135	96366.8	95641.7	107265	106322	108826	116716	121913	97054.9	117183	115519	115898	95612.6	107009	110915	115642	110633	102484	115270	positive	No Fragments				annotated
148	79968.3	93919.2	70289	77909.2	72565.8	75645.5	67732.6	76542.1	100619	62871.5	88899.4	93878.6	70776.1	77479.7	107396	98725.3	86376.6	83883.1	96112.9	63627.4	77371.1	85571.7	94877.8	69021.6	positive	No Fragments				annotated
149	3.45723e+06	1.82576e+06	3904858	9764609	1.22838e+06	493980	2.19542e+06	1.39846e+06	1.02382e+06	2.06947e+06	1.27182e+06	1.48564e+06	861717	701333	687297	1.73864e+06	1.42354e+06	1.10524e+06	5.85297e+06	1.20335e+06	1206793	921738	2.74583e+06	1.1167e+06	positive	Annotate in FrAnK	5-Hydroxylysine;L-Hydroxylysine;Glycyl-Lysine;Lysyl-Glycine;2-Deoxystreptamine;allo-Hydroxy-L-lysine;N6-Hydroxy-L-lysine	YSMODUONRAFBET-UHNVWZDZSA-N,YSMODUONRAFBET-UHNVWZDZSA-N,IKAIKUBBJHFNBZ-UHFFFAOYSA-N,HGNRJCINZYHNOU-UHFFFAOYSA-N,DTFAJAKTSMLKAT-JDCCYXBGSA-N,YSMODUONRAFBET-WHFBIAKZSA-N,FZQOIMPLZAYIKU-YFKPBYRVSA-N	HMDB00450,C16741,HMDB28846,HMDB28951,C02627,C16742,C01028	annotated
150	5361880	4.49926e+06	3.73025e+06	5.26814e+06	4929378	3.17253e+06	6020026	5159673	4839620	3.892e+06	5019998	5.7289e+06	4.86805e+06	4740270	3.21077e+06	2.17329e+06	7.81426e+06	3.695e+06	7.88256e+06	3657253	9552294	4445791	2413923	4.96745e+06	positive	"NEPSILON,NEPSILON,NEPSILON-TRIMETHYLLYSINE" (C9H20N2O2) Prob = 91.6300000000	N6,N6,N6-Trimethyl-L-lysine;N6,N6,N6-Trimethyl-L-lysine;Propamocarb;7,8-Diaminononanoate	MXNRLFUSFKVQSK-QMMMGPOBSA-N,MXNRLFUSFKVQSK-QMMMGPOBSA-N,WZZLDXDUQPOXNW-UHFFFAOYSA-N,KCEGBPIYGIWCDH-UHFFFAOYSA-N	HMDB01325,C03793,C18885,C01037	annotated+fragment
151	3.05064e+06	2.60609e+06	2.0475e+06	743419	1.56782e+06	2022947	1.71782e+06	2811374	3070915	1748853	4.03691e+06	2.99997e+06	878081	2.64393e+06	7.19801e+06	1.77971e+06	6020681	2073230	5.05234e+06	2.53562e+06	9460537	3.40542e+06	1.49883e+06	1.87389e+06	positive	Annotate in FrAnK	Isoleucyl-Proline;L-isoleucyl-L-proline ;Leucyl-Proline;L-leucyl-L-proline ;Polyethylene glycol;8-Amino-7-oxononanoate;7-oxo-8-amino-nonanoic acid;N-Heptanoylglycine;(E)-2-Butenyl-4-methyl-threonine	BBIXOODYWPFNDT-UHFFFAOYSA-N,BBIXOODYWPFNDT-UHFFFAOYSA-N,VTJUNIYRYIAIHF-UHFFFAOYSA-N,VTJUNIYRYIAIHF-UHFFFAOYSA-N,GUAHPAJOXVYFON-UHFFFAOYSA-N,GUAHPAJOXVYFON-UHFFFAOYSA-N,GUAHPAJOXVYFON-UHFFFAOYSA-N,RNFCYFVPNIXAHP-UHFFFAOYSA-N,RPALEGQGCGCFCX-FIWMUJSFSA-N	HMDB28915,HMDB11174,HMDB28937,HMDB11175,HMDB37790,C01092,LMFA01060168,HMDB13010,C12029	annotated
152	2.62277e+06	742502	2.08526e+06	1.73694e+06	2.84238e+06	1.14233e+06	2.08043e+06	2.50858e+06	2.61229e+06	1920439	3205859	1.2585e+06	2.87089e+06	1271684	3.26759e+06	1.98272e+06	9439791	2.40265e+06	4.1339e+06	1.39019e+06	3.03556e+06	1.29729e+06	1.26394e+06	1.23191e+06	positive	Annotate in FrAnK	Ureidopropionic acid;3-Ureidopropionate;L-Asparagine;L-Asparagine;D-Asparagine;D-Asparagine;Glycyl-glycine;Glycylglycine;N-Carbamoylsarcosine;N-Carbamoylsarcosine;Methylazoxymethanol acetate;N-Nitroso-N-methylurethane;Asparagine	JSJWCHRYRHKBBW-UHFFFAOYSA-N,JSJWCHRYRHKBBW-UHFFFAOYSA-N,DCXYFEDJOCDNAF-REOHCLBHSA-N,DCXYFEDJOCDNAF-REOHCLBHSA-N,DCXYFEDJOCDNAF-UWTATZPHSA-N,DCXYFEDJOCDNAF-UWTATZPHSA-N,YMAWOPBAYDPSLA-UHFFFAOYSA-N,YMAWOPBAYDPSLA-UHFFFAOYSA-N,SREKYKXYSQMOIB-UHFFFAOYSA-N,SREKYKXYSQMOIB-UHFFFAOYSA-N,BELPJCDYWUCHKF-WAYWQWQTSA-N,CAUBWLYZCDDYEF-UHFFFAOYSA-N,DCXYFEDJOCDNAF-UHFFFAOYSA-N	HMDB00026,C02642,HMDB00168,C00152,HMDB33780,C01905,HMDB11733,C02037,HMDB12265,C01043,C19258,C19301,C16438	annotated
153	3.53229e+06	2710107	5.16938e+06	3.85674e+06	3.45696e+06	6358585	7.50897e+06	8511327	3982044	7520406	9160842	4.22022e+06	5789015	3.75352e+06	5577114	3.85212e+06	4.85461e+06	4.6176e+06	3.36666e+06	5330306	4524401	7163249	3417406	8163521	positive	Hexamethylene tetramine (C6H12N4) Prob = 98.3600000000	Metenamine	VKYKSIONXSXAKP-UHFFFAOYSA-N	HMDB29598	annotated+fragment
154	2.20344e+06	3.88962e+06	2839640	639473	4363240	3.81005e+06	6.62421e+06	4273906	2.47522e+06	2292039	5.283e+06	3.31998e+06	5245041	9018006	4447057	3247386	5.83256e+06	2777194	5123107	3.72304e+06	5407670	4402960	1593774	1.9456e+06	positive	Annotate in FrAnK				annotated
155	7.24541e+06	8624612	5710286	5.41471e+06	8077497	8840292	5.31352e+06	7.60657e+06	4331374	7516472	7186760	5739453	7827585	8358902	6935664	7.3557e+06	6543836	7.4362e+06	7.24554e+06	7.73792e+06	7.51744e+06	7743034	7.11121e+06	6.67694e+06	positive	Annotate in FrAnK				annotated
156	545673	736892	483001	440887	661428	594911	432172	605505	346183	545751	604191	448564	607580	645740	627452	629217	518298	654329	673677	560048	567512	537277	584020	504007	positive	Annotate in FrAnK	(Z)-But-1-ene-1,2,4-tricarboxylate;(Z)-But-1-ene-1,2,4-tricarboxylate;Furfuryl propyl disulfide;cis-2-Methylaconitate;(Z)-But-2-ene-1,2,3-tricarboxylate;2-Methyl-3-(propyldithio)furan;(E)-2-(Methoxycarbonylmethyl)butenedioate;(E)-3-(Methoxycarbonyl)pent-2-enedioate;4-(L-Alanin-3-yl)-2-hydroxy-cis,cis-muconate 6-semialdehyde;4,5-seco-Dopa;5-(L-Alanin-3-yl)-2-hydroxy-cis,cis-muconate 6-semialdehyde…	BJYPZFUWWJSAKC-ARJAWSKDSA-N,BJYPZFUWWJSAKC-ARJAWSKDSA-N,YCXWJNAAXGVFED-UHFFFAOYSA-N,NUZLRKBHOBPTQV-ARJAWSKDSA-N,NUZLRKBHOBPTQV-ARJAWSKDSA-N,YFPPCUTVJGGSQC-UHFFFAOYSA-N,MRNZYUAGJLJQAM-DUXPYHPUSA-N,BRYKYSQCLNCYQW-DUXPYHPUSA-N,FNEGJFDTWWXQES-QTWONPPNSA-N,FNEGJFDTWWXQES-QTWONPPNSA-N,OAPFPZKGGMKELA-WEBQFGJISA-N,OAPFPZKGGMKELA-WEBQFGJISA-N,BJYPZFUWWJSAKC-ONEGZZNKSA-N	HMDB60320,C04002,HMDB32289,HMDB06357,C04225,HMDB37157,C11515,C11514,C04796,C17758,C04797,LMFA01170073,C16579	annotated
157	1.10599e+06	2.59355e+06	1594396	2.20503e+06	2.921e+06	3.2383e+06	896043	1.36136e+06	2953710	2.17325e+06	5230050	4918766	1.25066e+06	3.07515e+06	780353	1.61973e+06	542272	1.21591e+06	8.03263e+06	1.97225e+06	2188828	3.44166e+06	3.90234e+06	3636103	positive	Annotate in FrAnK	Homocitrulline;L-Homocitrulline;N(tele)-methylhistaminium	XIGSAGMEBXLVJJ-YFKPBYRVSA-N,XIGSAGMEBXLVJJ-YFKPBYRVSA-N,FHQDWPCFSJMNCT-UHFFFAOYSA-O	HMDB00679,C02427,HMDB62574	annotated
158	2.55501e+06	3.1427e+06	5.82434e+06	4513755	3.33281e+06	4.11432e+06	3848643	6261787	3.91798e+06	3.23012e+06	3.8107e+06	3.01173e+06	7331370	5.66373e+06	5.69301e+06	2.80692e+06	7949602	4030205	5119543	3.88615e+06	4.9717e+06	4.81103e+06	1.78151e+06	4.82809e+06	positive	L-Glutamic acid (C5H9NO4) Prob = 58.2100000000	L-Glutamic acid;L-Glutamate;L-Glutamate;Glyceric acid;D-Glycerate;DL-Glutamate;DL-Glutamate;N-Acetylserine;N-Methyl-D-aspartic acid;N-Methyl-D-aspartic acid;D-2,3-Dihydroxypropanoic acid;L-Glyceric acid;L-4-Hydroxyglutamate semialdehyde;L-4-Hydroxyglutamate semialdehyde;3-(Carboxymethylamino)propanoic acid;N-lactoyl-Glycine;D-Glutamic acid;D-Glutamate;O-Acetylserine;O-Acetyl-L-serine;O-Acetyl-L-s…	WHUUTDBJXJRKMK-VKHMYHEASA-N,WHUUTDBJXJRKMK-VKHMYHEASA-N,WHUUTDBJXJRKMK-VKHMYHEASA-N,RBNPOMFGQQGHHO-UWTATZPHSA-N,RBNPOMFGQQGHHO-UWTATZPHSA-N,WHUUTDBJXJRKMK-UHFFFAOYSA-N,WHUUTDBJXJRKMK-UHFFFAOYSA-N,JJIHLJJYMXLCOY-BYPYZUCNSA-N,HOKKHZGPKSLGJE-GSVOUGTGSA-N,HOKKHZGPKSLGJE-GSVOUGTGSA-N,RBNPOMFGQQGHHO-UHFFFAOYSA-N,RBNPOMFGQQGHHO-REOHCLBHSA-N,XCXUZPXOFFRGGP-DMTCNVIQSA-N,XCXUZPXOFFRGGP-DMTCNVIQSA-N,GAUBNQM…	HMDB00148,C00025,Std1_updated_54,HMDB00139,C00258,HMDB60475,C00302,HMDB02931,HMDB02393,C12269,HMDB31818,HMDB06372,HMDB06556,C05938,HMDB33550,HMDB62183,HMDB03339,C00217,HMDB03011,C00979,Std3_updated_5,C05574,C03790,C03618,C05941	identified+fragment
159	6453570	7042612	4314360	4.44783e+06	6.47375e+06	4.69187e+06	4.18993e+06	5.45573e+06	4.40371e+06	3721517	6281974	4.12629e+06	6191996	5.31602e+06	5676127	5.88825e+06	4.02976e+06	5.2407e+06	7817770	6572895	5.69428e+06	5190692	3.05734e+06	4504378	positive	No Fragments	L-alpha-Amino-5-oxo-2(5H)-isoxazolepropanoic acid;Hydantoin-5-propionic acid;Hydantoin-5-propionate;L-argininium(1+);(R)-AMAA	BDHFFHBFJUZSBF-UHFFFAOYSA-N,VWFWNXQAMGDPGG-UHFFFAOYSA-N,VWFWNXQAMGDPGG-UHFFFAOYSA-N,ODKSFYDXXFIFQN-BYPYZUCNSA-O,XIHYCWZNHQMZSX-SCSAIBSYSA-N	HMDB34322,HMDB01212,C05565,HMDB62762,C13739	annotated
160	3.27223e+06	6378344	2.79425e+06	3.34916e+06	5438740	5265633	3.37452e+06	2652405	4685695	2826812	7407332	4952628	3.31635e+06	3.31923e+06	3.89241e+06	4629821	2.07625e+06	4555868	3.65018e+06	5074963	2.81718e+06	4.69515e+06	2.05381e+06	3.79396e+06	positive	Annotate in FrAnK	Alanyl-Aspartate;Aspartyl-Alanine;5-L-Glutamylglycine;L-beta-aspartyl-L-alanine ;L-N-Carboxymethylserine;3-Hydroxy-L-glutamate;4-Hydroxy-L-glutamate;L-erythro-4-Hydroxyglutamate	XAEWTDMGFGHWFK-UHFFFAOYSA-N,DVUFTQLHHHJEMK-UHFFFAOYSA-N,ACIJGUBIMXQCMF-BYPYZUCNSA-N,ARSVRKCVNFIICJ-UHFFFAOYSA-N,NAALTSITEQTADZ-UHFFFAOYSA-N,LKZIEAUIOCGXBY-AOIFVJIMSA-N,HBDWQSHEVMSFGY-SCQFTWEKSA-N,HBDWQSHEVMSFGY-STHAYSLISA-N	HMDB28683,HMDB28746,HMDB11667,HMDB11162,HMDB30393,C03066,C03079,C05947	annotated
161	2955977	2.79984e+06	4.13881e+06	5.02558e+06	3.6301e+06	2.10688e+06	7.11433e+06	5403005	6.21103e+06	5670081	4.3915e+06	5788866	4.76324e+06	4.53042e+06	4.18633e+06	2.95946e+06	3.35696e+06	2959739	3.0573e+06	2.90455e+06	5.94367e+06	4.99061e+06	3.85336e+06	3.92647e+06	positive	Annotate in FrAnK	L-Alloisoleucine;L-Leucine;L-Leucine;L-Isoleucine;L-Isoleucine;2S-Amino-3S-methylpentanoic acid;(±)-erythro-Isoleucine;Isoleucine;N-(2-Hydroxyethyl)-morpholine;Aminocaproic acid;6-Aminohexanoate;6-amino-hexanoic acid;L-Norleucine;L-Norleucine;2S-amino-hexanoic acid;1,1-Dimethoxyethane;3-Aminocaproic acid;N-methylvaline;6-Deoxyfagomine;2-Ethoxyethanol;2-Ethoxyethanol;1,3-Butanediol;1,3-Butanediol;…	AGPKZVBTJJNPAG-UHNVWZDZSA-N,ROHFNLRQFUQHCH-YFKPBYRVSA-N,ROHFNLRQFUQHCH-YFKPBYRVSA-N,AGPKZVBTJJNPAG-WHFBIAKZSA-N,AGPKZVBTJJNPAG-WHFBIAKZSA-N,AGPKZVBTJJNPAG-WHFBIAKZSA-N,AGPKZVBTJJNPAG-UHFFFAOYSA-N,AGPKZVBTJJNPAG-UHFFFAOYSA-N,KKFDCBRMNNSAAW-UHFFFAOYSA-N,SLXKOJJOQWFEFD-UHFFFAOYSA-N,SLXKOJJOQWFEFD-UHFFFAOYSA-N,SLXKOJJOQWFEFD-UHFFFAOYSA-N,LRQKBLKVPFOOQJ-YFKPBYRVSA-N,LRQKBLKVPFOOQJ-YFKPBYRVSA-N,LRQKBLK…	HMDB00557,HMDB00687,C00123,HMDB00172,C00407,LMFA01100047,HMDB33923,C16434,HMDB60650,HMDB01901,C02378,LMFA01100035,HMDB01645,C01933,LMFA01100042,HMDB30061,HMDB29168,HMDB61716,HMDB36382,HMDB31213,C14687,HMDB31320,C20335,HMDB33007,C03044,HMDB13773,C01570,HMDB03640,HMDB62203,C16439,LMFA01100048,HMDB03156,C06418,C08263,C02486,C03046,C16647,C20657	annotated
162	301750	283235	487545	491120	331732	303502	484717	536788	625132	416471	403165	587501	456719	416405	399199	323346	279087	233038	284591	402288	526102	401760	259304	440654	positive	No Fragments	Acetaldehyde hexyl isoamyl acetal;Valeraldehyde dibutyl acetal	PUXHYFFHRDAFHP-UHFFFAOYSA-N,LDJYPEMHNQONGS-UHFFFAOYSA-N	HMDB32154,HMDB32550	annotated
163	195120	177745	265411	293486	180586	189846	303345	244003	408503	346027	171522	298324	262619	290641	197588	228260	203228	206819	201871	196039	324216	250663	157533	256996	positive	No Fragments	6-Hydroxy-2,6-dimethyl-2,7-octadien-4-one;5,6-Dihydro-6-pentyl-2H-pyran-2-one;Epoxyartemisia ketone;Ascaridole;Ascaridole;Dihydronepetalactone;(xi)-(Z)-5-(3-Hexenyl)dihydro-2(3H)-furanone;(+/-)-Dihydromintlactone;2,4-Hexadienyl isobutyrate;2,4-Hexadienyl butyrate;2,4-Hexadienyl butyrate;cis-3-Hexenyl crotonate;Epoxycampholenic aldehyde;Geranic acid;Ethyl (4Z)-4,7-octadienoate;Methyl octynecarboxy…	ILDAKDTXKZPGJC-UHFFFAOYSA-N,NEDIAPMWNCQWNW-UHFFFAOYSA-N,VDWHYKNCKVKWIG-UHFFFAOYSA-N,MGYMHQJELJYRQS-UHFFFAOYSA-N,MGYMHQJELJYRQS-UHFFFAOYSA-N,LSRNBGXEEKNZHN-UHFFFAOYSA-N,NKNGVPNCSFZRSM-ARJAWSKDSA-N,FGDINYRLQOKVQS-UHFFFAOYSA-N,CVYBRMSQMLJGOI-YTXTXJHMSA-N,PTJGYWXDEDRLPB-TWTPFVCWSA-N,PTJGYWXDEDRLPB-TWTPFVCWSA-N,KITGYVIOYOCIIE-QNMAEOQASA-N,OSNRGQATWCHICL-UHFFFAOYSA-N,ZHYZQXUYZJNEHD-UHFFFAOYSA-N,LNOWXPK…	HMDB34670,HMDB34452,HMDB35714,HMDB35766,C09836,HMDB35829,HMDB40639,HMDB32219,HMDB32313,HMDB32312,LMFA07010639,HMDB32319,HMDB36067,HMDB36103,HMDB31156,HMDB31273,HMDB33700,HMDB37821,C02108,LMPR0102120043,HMDB37014,HMDB13105,HMDB37175,HMDB32434,C18019,C20323,C20322,C06069,C19731,C19083,C11937,LMPR0102090042,C11944,C11943,C08546,C20223,LMFA06000130,C20222,C20221,C09786,C09785,LMPR0102070011,C08489,C0…	annotated
164	5.55116e+06	5.37878e+06	4645469	5.18756e+06	5.61838e+06	6387940	4745501	7.09979e+06	4.16415e+06	6.10796e+06	5.32543e+06	4672328	6.30282e+06	6.68598e+06	4923249	4887792	5843153	5608182	6.3628e+06	5.20445e+06	7.09283e+06	5.75879e+06	5695194	5126875	positive	Annotate in FrAnK				annotated
165	5.47307e+06	4.67436e+06	5497295	4.77992e+06	3772100	5308693	4.79904e+06	5187373	3.64832e+06	3981211	3.27379e+06	3654197	3.96622e+06	4.18466e+06	4.48343e+06	3.4396e+06	3.81127e+06	4.18256e+06	4.22629e+06	3.88048e+06	6.72978e+06	4.0287e+06	1.79137e+06	4.23958e+06	positive	Annotate in FrAnK	Levoinositol;D-chiro-Inositol;Beta-D-Glucose;beta-D-Glucose;D-Fructose;beta-D-Fructose;D-Mannose;D-Mannose;D-Galactose;alpha-D-Galactose;D-Glucose;D-Glucose;Myoinositol;myo-Inositol;3-Deoxyarabinohexonic acid;Scyllitol;Allose;L-Sorbose;alpha-L-Sorbopyranose;Dihydroxyacetone (dimer);Alpha-D-Glucopyranoside;L-Gulose;L-Gulose;L-Galactose;D-Galactose;Glycoprotein-phospho-D-mannose;Fructose-1P;D-Fruct…	CDAISMWEOUEBRE-LKPKBOIGSA-N,CDAISMWEOUEBRE-LKPKBOIGSA-N,WQZGKKKJIJFFOK-VFUOTHLCSA-N,WQZGKKKJIJFFOK-VFUOTHLCSA-N,RFSUNEUAIZKAJO-ARQDHWQXSA-N,RFSUNEUAIZKAJO-ARQDHWQXSA-N,WQZGKKKJIJFFOK-QTVWNMPRSA-N,WQZGKKKJIJFFOK-QTVWNMPRSA-N,WQZGKKKJIJFFOK-PHYPRBDBSA-N,WQZGKKKJIJFFOK-PHYPRBDBSA-N,WQZGKKKJIJFFOK-GASJEMHNSA-N,WQZGKKKJIJFFOK-GASJEMHNSA-N,CDAISMWEOUEBRE-GPIVLXJGSA-N,CDAISMWEOUEBRE-GPIVLXJGSA-N,YGMNHEP…	HMDB34220,C19891,HMDB00516,C00221,HMDB00660,C02336,HMDB00169,C00159,HMDB00143,C00984,HMDB00122,C00031,HMDB00211,C00137,HMDB00346,HMDB06088,HMDB01151,HMDB01266,C08356,HMDB32222,HMDB61922,HMDB12326,C15923,HMDB33704,C00124,HMDB62473,HMDB62538,C10906,HMDB62202,HMDB62170,C00738,HMDB03345,C00267,HMDB03449,C00962,HMDB03418,C06153,C06152,C06465,C06466,C06464,C06467,C06468,C05003,C08351,C00936,C00795,C007…	annotated
166	1.38362e+06	2.52615e+06	1.02055e+06	1.26353e+06	246901	2172606	627414	1.11327e+06	2.04966e+06	4331311	6.68897e+06	5.23695e+06	767091	2.77212e+06	977680	2.53779e+06	2e+06	1.83717e+06	1.78531e+06	2789407	660444	5.38585e+06	712562	5362576	positive	Annotate in FrAnK	Pi-Methylimidazoleacetic acid;(R)-Dihydromaleimide;Methylimidazoleacetic acid;Methylimidazoleacetic acid;Imidazolepropionic acid;1,3-Dimethyluracil;Succinimide;Hymexazol;4,5,6,7-Tetrahydroisoxazolo(5,4-c)pyridin-3-ol;Dihydrourocanate	UJCGYTCAMOHYCG-UHFFFAOYSA-N,CIGXGWDUXOBPIO-UHFFFAOYSA-N,ZHCKPJGJQOPTLB-UHFFFAOYSA-N,ZHCKPJGJQOPTLB-UHFFFAOYSA-N,ZCKYOWGFRHAZIQ-UHFFFAOYSA-N,JSDBKAHWADVXFU-UHFFFAOYSA-N,KZNICNPSHKQLFF-UHFFFAOYSA-N,KGVPNLBXJKTABS-UHFFFAOYSA-N,ZXRVKCBLGJOCEE-UHFFFAOYSA-N,MOSFIJXAXDLOML-UHFFFAOYSA-N	HMDB04988,HMDB30276,HMDB02820,C05828,HMDB02271,HMDB02144,C07273,C11103,C13693,C20522	annotated
167	1.96795e+06	6529418	2.85204e+06	392604	1097609	6.06081e+06	4.73082e+06	1.2703e+06	5.72259e+06	5.38589e+06	5.06974e+06	3.11119e+06	653412	4033611	2849075	3620072	921399	3.97461e+06	1.948e+06	3561121	561891	6.66451e+06	499231	3.14307e+06	positive	Glycocyamine (C3H7N3O2) Prob = 98.4200000000	Guanidoacetic acid;Guanidinoacetate;Hydroxyurea;Hydroxyurea;N-Nitroso-N-ethylurea	BPMFZUMJYQTVII-UHFFFAOYSA-N,BPMFZUMJYQTVII-UHFFFAOYSA-N,VSNHCAURESNICA-UHFFFAOYSA-N,VSNHCAURESNICA-UHFFFAOYSA-N,FUSGACRLAFQQRL-UHFFFAOYSA-N	HMDB00128,C00581,HMDB15140,C07044,C19178	annotated+fragment
168	1.37451e+06	2.62256e+06	690673	NA	1902895	1.62344e+06	618193	835342	2.20499e+06	1.63035e+06	5.12262e+06	2.09774e+06	1.18885e+06	1840443	1.29356e+06	1.24211e+06	813717	880275	6.51679e+06	1.87752e+06	1.12804e+06	2.00017e+06	494777	2.28681e+06	positive	No Fragments				annotated
169	238554	741210	310053	284675	650140	895499	392736	813559	566258	1.04296e+06	700081	1.77041e+06	509090	1543458	283009	714865	193674	373075	610484	887991	520038	6.37721e+06	419608	2.75728e+06	positive	Imidazole-4-acetate (C5H6N2O2) Prob = 97.9400000000	Thymine;Thymine;1H-Imidazole-1-acetic acid;Imidazoleacetic acid;Imidazole-4-acetate;Imidazole-4-acetate	RWQNBRDOKXIBIV-UHFFFAOYSA-N,RWQNBRDOKXIBIV-UHFFFAOYSA-N,QAFBDRSXXHEXGB-UHFFFAOYSA-N,PRJKNHOMHKJCEJ-UHFFFAOYSA-N,PRJKNHOMHKJCEJ-UHFFFAOYSA-N,PRJKNHOMHKJCEJ-UHFFFAOYSA-N	HMDB00262,C00178,HMDB29736,HMDB02024,C02835,Std1_updated_13	identified+fragment
170	3919655	4.19831e+06	4865275	5.06531e+06	2612762	5153053	6060707	3.8164e+06	5.02744e+06	5.02498e+06	3.73119e+06	5580880	4438296	3.35867e+06	3703138	3.94209e+06	4.196e+06	4.19726e+06	3.16084e+06	5.16926e+06	5.28664e+06	3.93273e+06	4.07799e+06	3.33847e+06	positive	Annotate in FrAnK	PC(20:3(8Z,11Z,14Z)/18:1(9Z));PC(20:3(8Z,11Z,14Z)/18:1(9Z));PC(20:3(8Z,11Z,14Z)/18:1(11Z));PC(20:3(8Z,11Z,14Z)/18:1(11Z));PC(20:2(11Z,14Z)/18:2(9Z,12Z));PC(20:2(11Z,14Z)/18:2(9Z,12Z));PC(20:1(11Z)/18:3(9Z,12Z,15Z));PC(20:1(11Z)/18:3(9Z,12Z,15Z));PC(20:1(11Z)/18:3(6Z,9Z,12Z));PC(20:1(11Z)/18:3(6Z,9Z,12Z));PC(20:3(5Z,8Z,11Z)/18:1(9Z));PC(20:3(5Z,8Z,11Z)/18:1(9Z));PC(20:3(5Z,8Z,11Z)/18:1(11Z));PC(20…	SLKDYSINLYWLQQ-IGMUWBMCSA-N,SLKDYSINLYWLQQ-IGMUWBMCSA-N,QFSNCHKAROIETO-SSTUGHORSA-N,QFSNCHKAROIETO-SSTUGHORSA-N,ZPAYLLVKQCNXOK-JEHIXBSSSA-N,ZPAYLLVKQCNXOK-JEHIXBSSSA-N,NOWQIXJSMOBJLS-LMJTUUMUSA-N,NOWQIXJSMOBJLS-LMJTUUMUSA-N,FHOBLZOUZRDCHR-VSYNYFESSA-N,FHOBLZOUZRDCHR-VSYNYFESSA-N,PUTMVZMHYSWRJX-PAQAJSBVSA-N,PUTMVZMHYSWRJX-PAQAJSBVSA-N,PIOANQACZQFPEA-UKBQUFHJSA-N,PIOANQACZQFPEA-UKBQUFHJSA-N,DNYKSJQ…	HMDB08401,LMGP01011878,HMDB08400,LMGP01012206,HMDB08336,LMGP01011848,HMDB08305,LMGP01011820,HMDB08304,LMGP01011819,HMDB08368,LMGP01012198,HMDB08367,LMGP01012197,HMDB08431,LMGP01011907,HMDB08464,HMDB08626,LMGP01012072,HMDB08049,LMGP01012144,HMDB08048,LMGP01010802,HMDB08080,LMGP01012155,HMDB08079,LMGP01012154,HMDB08113,LMGP01011609,HMDB08112,LMGP01010904,HMDB08176,LMGP01011660,HMDB08145,LMGP0101163…	annotated
171	3.98908e+06	2.7494e+06	3.98758e+06	5.91407e+06	3.86136e+06	2.88688e+06	3.0773e+06	4.23755e+06	4.29543e+06	2650883	3.02491e+06	4261754	5294924	3.58765e+06	3.74124e+06	2.70277e+06	4575758	3.73076e+06	6024117	3.84123e+06	5.61526e+06	4.15834e+06	1.39885e+06	4.85593e+06	positive	Asn (C4H8N2O3) Prob = 89.0800000000	Ureidopropionic acid;3-Ureidopropionate;L-Asparagine;L-Asparagine;L-Asparagine;D-Asparagine;D-Asparagine;Glycyl-glycine;Glycylglycine;N-Carbamoylsarcosine;N-Carbamoylsarcosine;Methylazoxymethanol acetate;N-Nitroso-N-methylurethane;Asparagine	JSJWCHRYRHKBBW-UHFFFAOYSA-N,JSJWCHRYRHKBBW-UHFFFAOYSA-N,DCXYFEDJOCDNAF-REOHCLBHSA-N,DCXYFEDJOCDNAF-REOHCLBHSA-N,DCXYFEDJOCDNAF-REOHCLBHSA-N,DCXYFEDJOCDNAF-UWTATZPHSA-N,DCXYFEDJOCDNAF-UWTATZPHSA-N,YMAWOPBAYDPSLA-UHFFFAOYSA-N,YMAWOPBAYDPSLA-UHFFFAOYSA-N,SREKYKXYSQMOIB-UHFFFAOYSA-N,SREKYKXYSQMOIB-UHFFFAOYSA-N,BELPJCDYWUCHKF-WAYWQWQTSA-N,CAUBWLYZCDDYEF-UHFFFAOYSA-N,DCXYFEDJOCDNAF-UHFFFAOYSA-N	HMDB00026,C02642,HMDB00168,C00152,Std1_updated_28,HMDB33780,C01905,HMDB11733,C02037,HMDB12265,C01043,C19258,C19301,C16438	identified+fragment
172	206378	125824	198958	296628	200057	163892	128871	215397	249290	113090	185328	239819	257788	207076	169634	128733	220275	171751	234819	189991	258714	203710	95442.4	250672	positive	No Fragments				annotated
173	158590	137867	148170	213138	198240	128138	153519	244428	159833	117307	151882	140531	246771	181473	154467	116126	212790	178575	246881	152557	191021	217570	86907	190231	positive	No Fragments				annotated
174	2.08059e+06	1178577	1.43776e+06	2175324	3003566	950404	523605	1.29692e+06	1.53235e+06	2565140	1.16358e+06	745194	3731472	2607711	1.88445e+06	2364873	2.77312e+06	956233	5.66018e+06	2.62331e+06	2.24517e+06	2.03967e+06	1.81854e+06	2.82069e+06	positive	Annotate in FrAnK	(R)-3-Hydroxyhexanoic acid;3R-hydroxy-hexanoic acid;(5R)-5-Hydroxyhexanoic acid;5R-hydroxy-hexanoic acid;5-Hydroxyhexanoic acid;5-hydroxy caproic acid;D-Leucic acid;D-2-Hydroxyisocaproate;D-Leucic acid;Leucinic acid;Leucinic acid;Hexanoylglycine;Hydroxyisocaproic acid;hydroxy-isocaproic acid;Isovalerylalanine;2-Hydroxy-3-methylpentanoic acid;2-hydroxy-3-methyl-pentanoic acid;4,4-Dimethoxy-2-butan…	HPMGFDVTYHWBAG-RXMQYKEDSA-N,HPMGFDVTYHWBAG-RXMQYKEDSA-N,YDCRNMJQROAWFT-RXMQYKEDSA-N,YDCRNMJQROAWFT-RXMQYKEDSA-N,YDCRNMJQROAWFT-UHFFFAOYSA-N,YDCRNMJQROAWFT-UHFFFAOYSA-N,LVRFTAZAXQPQHI-RXMQYKEDSA-N,LVRFTAZAXQPQHI-RXMQYKEDSA-N,LVRFTAZAXQPQHI-RXMQYKEDSA-N,LVRFTAZAXQPQHI-UHFFFAOYSA-N,LVRFTAZAXQPQHI-UHFFFAOYSA-N,UPCKIPHSXMXJOX-UHFFFAOYSA-N,LVRFTAZAXQPQHI-YFKPBYRVSA-N,LVRFTAZAXQPQHI-YFKPBYRVSA-N,OJPSNAR…	HMDB10718,LMFA01050377,HMDB00409,LMFA01050376,HMDB00525,LMFA01050014,HMDB00624,C03264,LMFA01050402,HMDB00665,LMFA01050381,HMDB00701,HMDB00746,LMFA01050408,HMDB00747,HMDB00317,LMFA01050380,HMDB33851,HMDB11756,C02710,HMDB59770,HMDB01975,LMFA01050387,HMDB01624,LMFA01050011,HMDB40409,HMDB29166,HMDB32158,HMDB12843,C06103,LMFA01050015,HMDB61684,HMDB61652,LMFA01050012,HMDB41844,HMDB02087,HMDB32456,C0783…	annotated
175	2.75515e+06	2.10166e+06	4814748	3.84304e+06	2833875	4288671	2.61221e+06	NA	3.07734e+06	2.06666e+06	2942214	5.64201e+06	2.37262e+06	1.61754e+06	3.09884e+06	1.57869e+06	4.89012e+06	2.648e+06	5441105	2221096	5.10933e+06	NA	4354037	1.58817e+06	positive	No Fragments	PC(24:1(15Z)/14:0);PC(20:1(11Z)/18:0);PC(20:1(11Z)/18:0);PC(22:0/16:1(9Z));PC(22:0/16:1(9Z));PC(22:1(13Z)/16:0);PC(24:0/14:1(9Z));PC(16:1(9Z)/22:0);PC(16:1(9Z)/22:0);PC(18:0/20:1(11Z));PC(18:0/20:1(11Z));PC(18:1(11Z)/20:0);PC(18:1(9Z)/20:0);PC(18:1(9Z)/20:0);PC(20:0/18:1(9Z));PC(20:0/18:1(9Z));PC(20:0/18:1(11Z));PC(20:0/18:1(11Z));PC(14:1(9Z)/24:0);PC(16:0/22:1(13Z));PC(16:0/22:1(13Z));PC(14:0/24…	XWESAEXDQFDGEZ-IKJFKDIMSA-N,YJEDSWZVBUZFIM-UQBBPPAYSA-N,YJEDSWZVBUZFIM-UQBBPPAYSA-N,FOYSSFIXMSIYBS-VPMPJQFESA-N,FOYSSFIXMSIYBS-VPMPJQFESA-N,QZSYHJOHCCQKPM-UIJSWADASA-N,ARMWEMUEJRQZCD-KTKPPDABSA-N,PIILEMYAXFKXLL-VPMPJQFESA-N,PIILEMYAXFKXLL-VPMPJQFESA-N,PDGHHNMEFVJAAM-UQBBPPAYSA-N,PDGHHNMEFVJAAM-UQBBPPAYSA-N,SVGIHMPCJDYYLJ-VPMPJQFESA-N,MXRBMASUAJMEIJ-FHLWKLDVSA-N,MXRBMASUAJMEIJ-FHLWKLDVSA-N,IKNYBQR…	HMDB08788,HMDB08300,LMGP01011816,HMDB08529,LMGP01011984,HMDB08561,HMDB08756,HMDB08018,LMGP01011494,HMDB08044,LMGP01010783,HMDB08076,HMDB08109,LMGP01010902,HMDB08269,LMGP01011010,HMDB08268,LMGP01011005,HMDB07926,HMDB07986,LMGP01010638,HMDB07894,LMGP01010516,LMGP10010473,LMGP10010522,LMGP10010691,LMGP01012010,LMGP10010713,LMGP02011057,LMGP02011007,LMGP02011029,LMGP01010879,LMGP01010784,LMGP01010787…	annotated
176	4.32571e+06	3.95524e+06	5.5595e+06	3.38057e+06	4.46e+06	3.77061e+06	3.80751e+06	3.76419e+06	3.0088e+06	3.73254e+06	4.949e+06	3499925	3.94416e+06	4813723	4.35505e+06	4646011	4.47262e+06	4351283	5.16144e+06	4008182	4.55622e+06	4.15795e+06	3201191	4505397	positive	Annotate in FrAnK	Carboxy-ibuprofen;Ethyl vanillin isobutyrate;3-Dimethylallyl-4-hydroxymandelic acid	DIVLBIVDYADZPL-UHFFFAOYSA-N,BTCQMCOBMIXUCG-UHFFFAOYSA-N,VBHJEUYYPUPECH-UHFFFAOYSA-N	HMDB60564,HMDB37683,C12457	annotated
177	2.31266e+06	2.47534e+06	2843585	2088586	2.72893e+06	2.23699e+06	2138192	2.18363e+06	1.79231e+06	2417771	2.76488e+06	2.05593e+06	2.21529e+06	2806567	2604031	2.32232e+06	2.42055e+06	2.31671e+06	2.92841e+06	2.38763e+06	2.67847e+06	2.17894e+06	1690866	2121008	positive	Annotate in FrAnK	Mammea B/AC cyclo D;Mammea B/AD cyclo D;6-Hydroxyemedastine;5-Hydroxyemedastine;alpha,beta-Dihydroxanthohumol;alpha,beta-Dihydroxanthohumol;Gingerenone A;Gingerenone A;Myricanone;Glycopyrrolate;Fragransol C;Chalepin acetate;Ondansetron;Ondansetron;1,2,3,4-Tetrahydro-1-[1-hydroxy-3-(4-hydroxyphenyl)-2-propenyl]-6,7-dimethoxy-2-naphthalenol;Kadsurenone;Denudatin B;Rutamarin;alpha,alpha-dimethylally…	SMRSMFDNXPPPCA-UHFFFAOYSA-N,QPGVMBKJECZCKK-UHFFFAOYSA-N,YDYQGSLFCJVMNN-UHFFFAOYSA-N,JNLXTCQXMDMAOC-UHFFFAOYSA-N,SVTCZHIDEDUTBH-UHFFFAOYSA-N,SVTCZHIDEDUTBH-UHFFFAOYSA-N,FWDXZNKYDTXGOT-GQCTYLIASA-N,FWDXZNKYDTXGOT-GQCTYLIASA-N,ZTSNTUQTNQSIDC-UHFFFAOYSA-N,ANGKOCUUWGHLCE-UHFFFAOYSA-N,JRYJEMVPVZEOPW-AATRIKPKSA-N,AWMHMGFGCLBSAY-UHFFFAOYSA-N,FELGMEQIXOGIFQ-UHFFFAOYSA-N,FELGMEQIXOGIFQ-UHFFFAOYSA-N,KAYRJPG…	HMDB33880,HMDB33879,HMDB60785,HMDB60777,HMDB35440,LMPK12120536,HMDB35403,C10460,HMDB30798,HMDB15121,HMDB30333,HMDB30666,HMDB05035,C07325,HMDB41401,C10638,C10554,C09308,LMPK12080008,LMPK12020136,LMPK12020171,LMPK12140175,LMPK12120497,LMPK12120498,LMPK12120553	annotated
178	1.82808e+06	1.49198e+06	2135615	1469238	1.74632e+06	1.60473e+06	1.42471e+06	1.78244e+06	1103783	1.77968e+06	1994874	1.38787e+06	1.5127e+06	1.92984e+06	1.82668e+06	1.56233e+06	1.93497e+06	1753860	2.01255e+06	1.5655e+06	1.67909e+06	1.35816e+06	1.1362e+06	1614213	positive	Annotate in FrAnK	Gibberellin A61;Gibberellin A70;Gibberellin A51;Gibberellin A45;N-Jasmonoyltyrosine;(R)-Marmin;Spirotetramat;Trichothecin;Gibberellin A51;Gibberellin A51;Gibberellin A4;Gibberellin A4;Hasubanonine;(S)-Autumnaline;Gibberellin A20;Gibberellin A20	JKQCGVABHHQYKQ-UHFFFAOYSA-N,IPHNMKITOREFLW-UHFFFAOYSA-N,HHDWSDSMWJQURA-UHFFFAOYSA-N,MBNDVMTZEKAWKP-UHFFFAOYSA-N,SLWSWKGGZQCLDU-ONEGZZNKSA-N,QYYKWTUUCOTGNS-JLHYYAGUSA-N,CLSVJBIHYWPGQY-GGYDESQDSA-N,LJWZOKOFCBPNAG-SMRSBHFRSA-N,HHDWSDSMWJQURA-MHKXYFPYSA-N,HHDWSDSMWJQURA-MHKXYFPYSA-N,RSQSQJNRHICNNH-NFMPGMCNSA-N,RSQSQJNRHICNNH-NFMPGMCNSA-N,DXUSNRCTWFHYFS-LEWJYISDSA-N,GZUNPCNPOLOTLX-INIZCTEOSA-N,OXFPYCS…	HMDB34987,HMDB38014,HMDB35041,HMDB35042,HMDB39503,HMDB30787,C18807,C09742,C11865,LMPR0104170022,C11864,LMPR0104170021,C09459,C16707,C02035,LMPR0104170004	annotated
179	1.13338e+06	1.21312e+06	1.39685e+06	1080643	1.66921e+06	2.2104e+06	5457151	2124784	2.26709e+06	2.53284e+06	3.40404e+06	3152295	3.05606e+06	2.28683e+06	1.36723e+06	1.08066e+06	1.67906e+06	2.72152e+06	1.68955e+06	1.89921e+06	2.58687e+06	3.03425e+06	365770	2.10241e+06	positive	Annotate in FrAnK				annotated
180	921356	893513	1.01795e+06	699330	1.45054e+06	1.30442e+06	3.50794e+06	1.37598e+06	1.79444e+06	1.52357e+06	2647493	2.31855e+06	2.04942e+06	1.73425e+06	811129	693216	1290864	1.74363e+06	1401993	1.31812e+06	2.03725e+06	2.23465e+06	259973	1.29532e+06	positive	Annotate in FrAnK				annotated
181	3.22781e+06	2.70709e+06	3.48909e+06	3109402	3.75497e+06	3.37791e+06	3725079	3.23229e+06	3.75422e+06	3.03029e+06	4393080	4365339	3.14642e+06	4.57115e+06	2.56287e+06	2207488	3256655	3894967	4272302	3.22315e+06	2.58083e+06	3.61565e+06	818706	5.33959e+06	positive	L-Serine (C3H7NO3) Prob = 55.0100000000	L-Serine;L-Serine;L-Serine;Protein serine;DL-Serine;2-Amino-3-hydroxypropanoic acid;D-Serine;D-Serine	MTCFGRXMJLQNBG-REOHCLBHSA-N,MTCFGRXMJLQNBG-REOHCLBHSA-N,MTCFGRXMJLQNBG-REOHCLBHSA-N,MTCFGRXMJLQNBG-UHFFFAOYSA-N,MTCFGRXMJLQNBG-UHFFFAOYSA-N,MTCFGRXMJLQNBG-UHFFFAOYSA-N,MTCFGRXMJLQNBG-UWTATZPHSA-N,MTCFGRXMJLQNBG-UWTATZPHSA-N	HMDB00187,C00065,Std1_updated_31,HMDB62263,C00716,LMFA01100045,HMDB03406,C00740	identified+fragment
182	95441.2	84544.6	98832.3	126518	155188	71725.6	121155	70627.1	104175	112412	126054	149630	100717	120951	94493.9	60133.3	73909.7	126755	97697.6	76784.8	112839	115320	NA	159831	positive	No Fragments				annotated
183	4576686	2210799	2384732	3.05925e+06	1.95793e+06	3.25691e+06	3.61369e+06	4760069	3137480	2.61989e+06	3017226	2.16452e+06	2.06029e+06	2.26034e+06	5.16816e+06	2.74971e+06	2.66813e+06	2.54839e+06	2.51811e+06	3.35729e+06	2.40899e+06	2.09112e+06	2628117	3.63641e+06	positive	Annotate in FrAnK	PE(20:0/15:0);PE(20:0/15:0);PC(16:0/16:0);PC(16:0/16:0);PE(15:0/20:0);PE(15:0/20:0);DG(20:3n9/0:0/22:5n6);DG(20:3n9/0:0/22:5n3);DG(20:2(11Z,14Z)/22:6(4Z,7Z,10Z,13Z,16Z,19Z)/0:0);DG(20:2(11Z,14Z)/22:6(4Z,7Z,10Z,13Z,16Z,19Z)/0:0)[iso2];DG(22:4n6/0:0/20:4n3);DG(20:3n6/0:0/22:5n6);DG(20:3n6/0:0/22:5n3);DG(20:4n6/0:0/22:4n6);PC(20:2(11Z,14Z)/14:1(9Z));PC(20:2(11Z,14Z)/14:1(9Z));PC(20:3(5Z,8Z,11Z)/14:0…	OUNAKUJUDICZMA-KXQOOQHDSA-N,OUNAKUJUDICZMA-KXQOOQHDSA-N,KILNVBDSWZSGLL-KXQOOQHDSA-N,KILNVBDSWZSGLL-KXQOOQHDSA-N,NJGIRBISCGPRPF-KXQOOQHDSA-N,NJGIRBISCGPRPF-KXQOOQHDSA-N,YDNATQFMLDZGBV-CDJDXHMRSA-N,PHJFRPWSGDFMPE-VXTSFHANSA-N,YHQBLWXJXUWICY-WWZPBJSXSA-N,YHQBLWXJXUWICY-WWZPBJSXSA-N,KBWYNFJTWMTGEL-OEJRLZDMSA-N,GCXSPSJLWLTTBX-IEJLWMIJSA-N,DFCGDIPZRDBRHS-OAKNPHMASA-N,JGYCMDCKOHFJFT-DZAHJVNHSA-N,MYWHURB…	HMDB09219,LMGP02010825,HMDB00564,LMGP01010564,HMDB08899,LMGP02010463,HMDB56244,HMDB56249,HMDB07440,LMGL02010270,HMDB56355,HMDB56325,HMDB56330,HMDB56334,HMDB08329,LMGP01011838,HMDB08361,LMGP01012192,HMDB08394,LMGP01011868,HMDB08006,LMGP01010690,HMDB08031,LMGP01010739,HMDB08134,LMGP01011620,HMDB08166,LMGP01011646,HMDB08199,LMGP01011677,HMDB07913,LMGP01011399,HMDB07975,LMGP01010601,HMDB07974,LMGP010…	annotated
184	2.55297e+06	2.2885e+06	3.07691e+06	1638851	2.13876e+06	2.24155e+06	2.06869e+06	2939973	2.69637e+06	1.45917e+06	2.30362e+06	1.98283e+06	2.18544e+06	2.68695e+06	2.68564e+06	1.62596e+06	2576743	2.20888e+06	5.12685e+06	3.1757e+06	3992570	3478478	880956	2.40023e+06	positive	Annotate in FrAnK	N6-Acetyl-5S-hydroxy-L-lysine;Bicine;1-Deoxynojirimycin;3,4-Dihydroxy-2-hydroxymethyl-1-pyrrolidinepropanamide;Serinyl-Valine;Valyl-Serine;2-Amino-4-ethoxy-3-hydroxybutanoic acid;2-Deoxy-scyllo-inosamine;N5-(L-1-Carboxyethyl)-L-ornithine;N,N-Dihydroxy-L-isoleucine;Deoxymannojirimycin;DMDP;N6-Acetyl-N6-hydroxy-L-lysine;Deoxynojirimycin;D-Fucosamine;D-Quinovosamine	FVTTTYGNCVTXEI-UHFFFAOYSA-N,FSVCELGFZIQNCK-UHFFFAOYSA-N,LXBIFEVIBLOUGU-UHFFFAOYSA-N,ARJIGPTXXUGWDZ-UHFFFAOYSA-N,ILVGMCVCQBJPSH-UHFFFAOYSA-N,STTYIMSDIYISRG-UHFFFAOYSA-N,HGJWTABGNGOSDZ-UHFFFAOYSA-N,QXQNRSUOYNMXDL-KGJVWPDLSA-N,DEGCDQUOHKYOQM-WDSKDSINSA-N,SCCQCCCXSLYFHJ-WHFBIAKZSA-N,LXBIFEVIBLOUGU-KVTDHHQDSA-N,PFYHYHZGDNWFIF-KVTDHHQDSA-N,YXKGOSZASIKYPU-ZETCQYMHSA-N,LXBIFEVIBLOUGU-JGWLITMVSA-N,TVTGZVY…	HMDB33891,HMDB11727,HMDB35359,HMDB39948,HMDB29052,HMDB29136,HMDB32862,C17580,C04210,C20311,C10141,C10143,C03955,C16843,C15478,C15479	annotated
185	2.35805e+06	5.10249e+06	1.36281e+06	2.95825e+06	3.85906e+06	1350837	1.28032e+06	2.34607e+06	1.9633e+06	1.97886e+06	4.96503e+06	2.39394e+06	1.68408e+06	3006322	1.79652e+06	3.70103e+06	2.83033e+06	1.21548e+06	3.16855e+06	3220728	1816505	2065887	2418722	2619555	positive	No Fragments	Pyrrolidonecarboxylic acid;5-Oxoprolinate;Pyroglutamic acid;Pidolic acid;N-Acryloylglycine;Pyrroline hydroxycarboxylic acid;dimethadione;1-Pyrroline-4-hydroxy-2-carboxylate;1-Pyrroline-4-hydroxy-2-carboxylate;(3R,5S)-1-pyrroline-3-hydroxy-5-carboxylic Acid;L-1-Pyrroline-3-hydroxy-5-carboxylate;N-Nitrosoguvacoline;4-Oxoproline;5-Oxo-D-proline	ODHCTXKNWHHXJC-UHFFFAOYSA-N,ODHCTXKNWHHXJC-UHFFFAOYSA-N,ODHCTXKNWHHXJC-VKHMYHEASA-N,ODHCTXKNWHHXJC-VKHMYHEASA-N,LZCXCXDOGAEFQX-UHFFFAOYSA-N,WFOFKRKDDKGRIK-UHFFFAOYSA-N,JYJFNDQBESEHJQ-UHFFFAOYSA-N,AOMLMYXPXUTBQH-UHFFFAOYSA-N,AOMLMYXPXUTBQH-UHFFFAOYSA-N,WFOFKRKDDKGRIK-DMTCNVIQSA-N,WFOFKRKDDKGRIK-DMTCNVIQSA-N,NXEUEKXJAAVKCT-UHFFFAOYSA-N,HFXAFXVXPMUQCQ-BYPYZUCNSA-N,ODHCTXKNWHHXJC-GSVOUGTGSA-N	HMDB00805,HMDB60262,HMDB00267,C01879,HMDB01843,HMDB01369,HMDB61093,HMDB02234,C04282,HMDB62585,C04281,C19482,C01877,C02237	annotated
186	4.68927e+06	4.46124e+06	4.20452e+06	2771953	3.76042e+06	4941948	3.72781e+06	4719474	3.68529e+06	3.63301e+06	4305656	2952583	2.71098e+06	3.18885e+06	3431897	3.79422e+06	3.43966e+06	3.33905e+06	5.06385e+06	3.396e+06	4.70328e+06	3.25419e+06	3.1163e+06	3425274	positive	Annotate in FrAnK				annotated
187	2.96344e+06	2839133	2.85363e+06	1.64955e+06	2.90713e+06	3660450	3.54764e+06	5.02275e+06	2.38927e+06	2750704	3165705	1.90472e+06	1.46381e+06	1.91775e+06	1.98877e+06	2.5992e+06	2.56076e+06	2544023	3.80934e+06	2.5546e+06	3.08935e+06	2.74374e+06	2.04665e+06	2.50452e+06	positive	Annotate in FrAnK				annotated
188	1961535	2.57176e+06	1.44554e+06	1.16603e+06	1.26636e+06	2.26325e+06	1.99856e+06	4.11443e+06	3.26486e+06	2.41338e+06	4335516	1.56112e+06	1.18229e+06	5001307	2.69729e+06	1.97695e+06	4.92058e+06	1.96515e+06	3.13031e+06	2.48558e+06	4.12531e+06	3501279	1.15821e+06	3.33249e+06	positive	g-Butyrobetaine (C7H15NO2) Prob = 82.0300000000	3-Dehydroxycarnitine;2-amino-heptanoic acid;2R-aminoheptanoic acid;2S-aminoheptanoic acid;4-Trimethylammoniobutanoate	JHPNVNIEXXLNTR-UHFFFAOYSA-N,RDFMDVXONNIGBC-UHFFFAOYSA-N,RDFMDVXONNIGBC-ZCFIWIBFSA-N,RDFMDVXONNIGBC-LURJTMIESA-N,JHPNVNIEXXLNTR-UHFFFAOYSA-O	HMDB06831,LMFA01100015,LMFA01100013,LMFA01100014,Std2_updated_27	identified+fragment
189	4.48733e+06	3.35018e+06	3.99632e+06	2.68699e+06	4194254	3.0711e+06	2.87262e+06	3.90281e+06	2116443	3.78174e+06	3.84283e+06	3050651	4.19838e+06	4443820	3.38341e+06	3.69489e+06	4.92753e+06	4.11933e+06	4427947	3786290	3428839	3.7182e+06	2.66997e+06	3.36474e+06	positive	Annotate in FrAnK	Isogingerenone B;Gingerenone B;Porson;(3S,7E,9S)-9-Hydroxy-4,7-megastigmadien-3-one 9-glucoside;5-Megastigmen-7-yne-3,9-diol 3-glucoside;5-Megastigmen-7-yne-3,9-diol 9-glucoside;Burseran;(+)-Eudesmin;4,5-Di-O-methyl-8-prenylafzelechin-4beta-ol;3,5-Di-O-methyl-8-prenylafzelechin-4beta-ol	GCCMDTDROAUVAS-FNORWQNLSA-N,BGYDJLLXKGVQBP-FNORWQNLSA-N,VHBRVHUPCPJJMZ-UHFFFAOYSA-N,SZOPSAFLRCYJCX-AATRIKPKSA-N,XIRQNNSWPUAAHR-UHFFFAOYSA-N,NVFMDEVKKYQMLD-UHFFFAOYSA-N,VJMJISPSGHVBBU-IAGOWNOFSA-N,PEUUVVGQIVMSAW-RZTYQLBFSA-N,MNZXVIWLGZEPEU-SJBKTWHCSA-N,AKUNVGUOSVISDJ-VWPQPMDRSA-N	HMDB35404,HMDB35405,HMDB30810,HMDB36822,HMDB32842,HMDB32841,C10547,C10561,LMPK12020217,LMPK12020216	annotated
190	3.73575e+06	4453442	4357638	3.60759e+06	4207047	3.93595e+06	2.99822e+06	3864285	3456035	3.9952e+06	4017102	3278899	3387284	4.03302e+06	4.08563e+06	3.94001e+06	3.92782e+06	3.87205e+06	4315333	3.83507e+06	4.81862e+06	3.72691e+06	4.34755e+06	4.11641e+06	positive	Annotate in FrAnK				annotated
191	356227	371964	401217	361836	376826	399254	414963	368413	328124	400047	373293	332715	330351	348907	361798	351347	352731	422210	357573	355882	403999	373352	347430	465983	positive	No Fragments				annotated
192	175950	188388	163413	164975	154322	180266	166473	159837	133150	186190	173390	156950	176588	172683	174341	156342	154631	196635	168739	166825	208831	163088	189644	168393	positive	No Fragments				annotated
193	142218	147601	184159	123773	124996	145089	157964	124961	129612	156837	180616	133343	161389	135507	128817	126758	134058	141799	133770	106563	145674	111742	120754	149183	positive	No Fragments				annotated
194	157984	145690	111797	100049	156010	124061	109002	123384	128541	115305	149310	128523	134737	154312	175610	149334	148084	151689	183474	160635	141040	113983	167515	151765	positive	No Fragments				annotated
195	120325	158764	149648	123116	151499	153580	133136	130144	144501	143956	126127	146985	107442	120543	121880	109417	119930	126518	156397	139874	147110	114084	119778	151154	positive	No Fragments				annotated
196	101961	124996	95777.1	94128.6	91376.2	104133	119217	106222	98384	113658	108510	90146.7	117558	91173.6	127056	82374.1	107375	104263	106270	96575.8	138640	118377	115148	103074	positive	No Fragments				annotated
197	4.11039e+06	4.35075e+06	4.816e+06	2944365	4.02301e+06	3.94653e+06	1.93606e+06	2.23013e+06	4.3389e+06	3461721	4.13185e+06	2.47354e+06	3.64302e+06	3540949	3.72582e+06	4.04604e+06	3.72345e+06	3926123	3.71387e+06	3.32704e+06	3517196	3.98955e+06	3.75051e+06	3.35849e+06	positive	Annotate in FrAnK	Secobarbital;Metanephrine;Desglymidodrine;Tenuazonic acid;L-Metanephrine;L-Metanephrine;Ecgonone methyl ester;Tenuazonic acid	KQPKPCNLIDLUMF-UHFFFAOYSA-N,JWJCTZKFYGDABJ-UHFFFAOYSA-N,VFRCNXKYZVQYLX-UHFFFAOYSA-N,CEIZFXOZIQNICU-UHFFFAOYSA-N,JWJCTZKFYGDABJ-VIFPVBQESA-N,JWJCTZKFYGDABJ-VIFPVBQESA-N,WXEMSGQRTGSYOG-QXUHLLMWSA-N,KLBSRSYHIIAQTG-PZICIZFRSA-N	HMDB14562,HMDB04063,HMDB60558,HMDB36074,HMDB62493,C05588,C20371,C08511	annotated
198	958996	812982	2.16329e+06	1.22325e+06	1.71628e+06	2.31914e+06	1.5544e+06	1.59467e+06	2.6015e+06	2.60918e+06	3582846	967799	2.4311e+06	2349847	1.57257e+06	1.27471e+06	3285295	3.24477e+06	1.75715e+06	1.21705e+06	4788862	1.39849e+06	571256	3.13125e+06	positive	Annotate in FrAnK	Propionylcarnitine;O-Propanoylcarnitine;O-propanoyl-carnitine;O-propanoyl-carnitine;Metaldehyde;L-Cladinose;6,8-dihydroxy-octanoic acid	UFAHZIUFPNSHSL-UHFFFAOYSA-N,UFAHZIUFPNSHSL-UHFFFAOYSA-N,UFAHZIUFPNSHSL-MRVPVSSYSA-N,UFAHZIUFPNSHSL-MRVPVSSYSA-N,GKKDCARASOJPNG-UHFFFAOYSA-N,AJSDVNKVGFVAQU-BIIVOSGPSA-N,LJWTVHKBGBUURN-UHFFFAOYSA-N	HMDB00824,C03017,HMDB62514,LMFA07070005,C18744,C11917,LMFA01050228	annotated
199	3.57087e+06	717810	2.11132e+06	3.93714e+06	1.80378e+06	641914	1.71359e+06	4.78057e+06	696085	686026	1.00023e+06	894719	2.52531e+06	954711	2.38487e+06	1.00201e+06	4.74656e+06	1.08598e+06	2.55805e+06	749908	2.35646e+06	855189	1.56218e+06	1.03858e+06	positive	Kynurenine (C10H12N2O3) Prob = 98.2100000000	3alpha,4,5,7alpha-Tetrahydro-5-hydroxy-1H-isoindole-1,3(2H)-dione;3alpha,4,7,7alpha-Tetrahydro-4-hydroxy-1H-isoindole-1,3(2H)-dione;L-Kynurenine;L-Kynurenine;L-Kynurenine;Isopyridoxal;Isopyridoxal;4-Aminobenzoyl-(beta)-alanine;3-Methoxyanthranilate;3-Methoxyanthranilate;Pyridoxal;Formyl-5-hydroxykynurenamine;Formyl-5-hydroxykynurenamine;Kynurenine;L-4-Hydroxyphenylglycine;3-Hydroxy-4-methylanthra…	GNUDNAYOODXBQP-UHFFFAOYSA-N,MLJWDNXRMUBJJU-UHFFFAOYSA-N,YGPSJZOEDVAXAB-QMMMGPOBSA-N,YGPSJZOEDVAXAB-QMMMGPOBSA-N,YGPSJZOEDVAXAB-QMMMGPOBSA-N,GNKXHPULSPWUAK-UHFFFAOYSA-N,GNKXHPULSPWUAK-UHFFFAOYSA-N,VHAXWROFYVPXMZ-UHFFFAOYSA-N,SXOPCLUOUFQBJV-UHFFFAOYSA-N,SXOPCLUOUFQBJV-UHFFFAOYSA-N,RADKZDMFGJYCBB-UHFFFAOYSA-N,CKAXPTWYSHDIBN-UHFFFAOYSA-N,CKAXPTWYSHDIBN-UHFFFAOYSA-N,YGPSJZOEDVAXAB-UHFFFAOYSA-N,LJCWONG…	HMDB34887,HMDB34889,HMDB00684,C00328,Std2_updated_15,HMDB04290,C06051,HMDB60757,HMDB60374,C05831,HMDB01545,HMDB12948,C05647,C01718,C12323,C03986,C03493,C14171,C14170,C00250	identified+fragment
200	605448	1.14051e+06	469022	494650	454125	1.54774e+06	898151	579502	2.1317e+06	2.59865e+06	2.47832e+06	1743009	1.80696e+06	3.38282e+06	688207	1.54674e+06	617647	1630784	1.92223e+06	1.03405e+06	648186	1.72707e+06	600615	4.68834e+06	positive	No Fragments	L-Valine;L-Valine;Betaine;Betaine;Propylene glycol;Propane-1,2-diol;Vaporole;Amyl nitrite;Amyl Nitrite;N-Methyl-a-aminoisobutyric acid;(S)-Propane-1,2-diol;(S)-Propane-1,2-diol;Norvaline;D-Norvaline;5-Aminopentanoic acid;5-Aminopentanoate;5-amino-pentanoic acid;D-Valine;(R)-Propane-1,2-diol;L-Norvaline;2S-amino-pentanoic acid;4-Methylaminobutyrate;2-Amino-2-methylbutanoate;Propane-1,3-diol;Valine…	KZSNJWFQEVHDMF-BYPYZUCNSA-N,KZSNJWFQEVHDMF-BYPYZUCNSA-N,KWIUHFFTVRNATP-UHFFFAOYSA-N,KWIUHFFTVRNATP-UHFFFAOYSA-N,DNIAPMSPPWPWGF-UHFFFAOYSA-N,DNIAPMSPPWPWGF-UHFFFAOYSA-N,OWFXIOWLTKNBAP-UHFFFAOYSA-N,OWFXIOWLTKNBAP-UHFFFAOYSA-N,CSDTZUBPSYWZDX-UHFFFAOYSA-N,DLAMVQGYEVKIRE-UHFFFAOYSA-N,DNIAPMSPPWPWGF-VKHMYHEASA-N,DNIAPMSPPWPWGF-VKHMYHEASA-N,SNDPXSYFESPGGJ-SCSAIBSYSA-N,SNDPXSYFESPGGJ-SCSAIBSYSA-N,JJMDCOV…	HMDB00883,C00183,HMDB00043,C00719,HMDB01881,C00583,HMDB01382,C07457,HMDB15550,HMDB02141,HMDB06213,C02917,HMDB13716,C01799,HMDB03355,C00431,LMFA01100040,C06417,C02912,C01826,LMFA01100041,C15987,C03571,C02457,C16436,LMFA01100046,LMFA01100022,LMFA01100023,LMFA01100021	annotated
201	2.64499e+06	3.16288e+06	4.24692e+06	3.80033e+06	2.83453e+06	3.39359e+06	2908869	2.72988e+06	2.87538e+06	3.41951e+06	3197834	2805469	3124193	3.74594e+06	3.61552e+06	3.02944e+06	2888194	2862708	3.24655e+06	2.92723e+06	3.88762e+06	4289869	3.2714e+06	4621520	positive	N,N-Dimethylglycine (C4H9NO2) Prob = 65.0400000000	L-Alpha-aminobutyric acid;(S)-2-Aminobutanoate;2S-amino-butanoic acid;D-Alpha-aminobutyric acid;D-2-Aminobutyrate;2R-amino-butanoic acid;Dimethylglycine;N,N-Dimethylglycine;Gamma-Aminobutyric acid;4-Aminobutanoate;4-amino-butanoic acid;O-Acetylethanolamine;2-Aminoisobutyric acid;2-Amino-2-methylpropanoate;2-amino-isobutyric acid;Ethylene oxide/propylene oxide copolymer (avg m w 9,760 - 13,200);Et…	QWCKQJZIFLGMSD-VKHMYHEASA-N,QWCKQJZIFLGMSD-VKHMYHEASA-N,QWCKQJZIFLGMSD-VKHMYHEASA-N,QWCKQJZIFLGMSD-GSVOUGTGSA-N,QWCKQJZIFLGMSD-GSVOUGTGSA-N,QWCKQJZIFLGMSD-GSVOUGTGSA-N,FFDGPVCHZBVARC-UHFFFAOYSA-N,FFDGPVCHZBVARC-UHFFFAOYSA-N,BTCSSZJGUNDROE-UHFFFAOYSA-N,BTCSSZJGUNDROE-UHFFFAOYSA-N,BTCSSZJGUNDROE-UHFFFAOYSA-N,HBVZRPAKZOLBPL-UHFFFAOYSA-N,FUOOLUPWFVMBKG-UHFFFAOYSA-N,FUOOLUPWFVMBKG-UHFFFAOYSA-N,FUOOLUP…	HMDB00452,C02356,LMFA01100034,HMDB00650,C02261,LMFA01100043,HMDB00092,C01026,HMDB00112,C00334,LMFA01100039,HMDB38394,HMDB01906,C03665,LMFA01100053,HMDB32262,C01380,C15588,HMDB02299,C01205,LMFA01100049,HMDB41945,C11735,HMDB02166,C03284,LMFA01100050,HMDB31654,HMDB31329,HMDB31430,HMDB03911,C05145,LMFA01100054,C19514,C11109,C02721	annotated+fragment
202	2.21212e+06	2220778	987167	2.2324e+06	4.59499e+06	953818	1.15396e+06	1.37552e+06	1.83058e+06	1.42052e+06	2.44941e+06	1.56952e+06	966762	2.82195e+06	956049	1.664e+06	2.63213e+06	653025	3.53585e+06	1.66528e+06	3.44888e+06	1126592	2.6588e+06	2448092	positive	No Fragments	Hydroxyminaline;2-Pyrroloylglycine;2,3-Diaminosalicylic acid;5-Nitro-ortho-anisidine;5-Hydroxypyrrole-2-carboxylate;Benzenediazonium;2,3,6-Trihydroxypyridine	FCGOBISRCUOUQH-UHFFFAOYSA-N,GCBXCOXVQXMSOS-UHFFFAOYSA-N,CGKSFNAGRBJNJO-UHFFFAOYSA-N,NIPDVSLAMPAWTP-UHFFFAOYSA-N,QAJSFWNJRLTBCG-UHFFFAOYSA-N,CIZVQWNPBGYCGK-UHFFFAOYSA-N,YXJHZIOEJRCYHK-UHFFFAOYSA-N	HMDB34368,HMDB59778,HMDB13159,C19469,C19721,C20284,C03458	annotated
203	2461849	1.09031e+06	1.66308e+06	1.11578e+06	2.88261e+06	1097062	4.4911e+06	3.38744e+06	1.34643e+06	1.81941e+06	2.10516e+06	3.83117e+06	1.85563e+06	1.22149e+06	1.66863e+06	758761	2.35477e+06	1.82984e+06	1456402	1.24226e+06	1.52991e+06	1.88972e+06	580074	1681836	positive	No Fragments				annotated
204	2.23584e+06	1080927	1.51262e+06	1.11309e+06	2.65633e+06	1.18906e+06	3950664	3.0184e+06	1.62627e+06	1.63496e+06	1.76044e+06	3.02696e+06	1.5954e+06	1.30233e+06	1.21439e+06	720981	2.7445e+06	1.37578e+06	1206173	1.1708e+06	1.44007e+06	1.59129e+06	591878	1.35501e+06	positive	Annotate in FrAnK				annotated
205	1.90978e+06	932826	1.45678e+06	970459	2.10558e+06	977049	3.2982e+06	2.11473e+06	1.11206e+06	1362650	1.58437e+06	2.74609e+06	1.44014e+06	1.1035e+06	876332	753869	1.93714e+06	1.37896e+06	1.00818e+06	1012860	1.41245e+06	1.4107e+06	455257	1.32692e+06	positive	Annotate in FrAnK				annotated
206	1.4601e+06	802415	1.00395e+06	716891	1.62026e+06	778905	2.75591e+06	1681704	1.05915e+06	1.03678e+06	1.30574e+06	2.0502e+06	1.17886e+06	874206	1.10754e+06	514676	1470139	997951	722025	810525	974210	1.37421e+06	331460	1.01757e+06	positive	Annotate in FrAnK				annotated
207	1060440	574313	679106	434986	1.21885e+06	519032	2.27436e+06	1.51616e+06	899792	594152	840848	1359905	783587	773981	689270	344297	950811	925448	514567	591346	750126	1.05221e+06	207338	569505	positive	Annotate in FrAnK				annotated
208	1.5837e+06	2.33205e+06	1.78906e+06	3263666	1917772	1.45153e+06	2.7248e+06	1.2489e+06	2.38711e+06	2.5862e+06	2.4286e+06	4441277	575063	2326100	2898989	1.5801e+06	1.35541e+06	1.27885e+06	1.46239e+06	1991893	1.51488e+06	2.51529e+06	843854	2588446	positive	No Fragments	Cytosine;Cytosine	OPTASPLRGRRNAP-UHFFFAOYSA-N,OPTASPLRGRRNAP-UHFFFAOYSA-N	HMDB00630,C00380	annotated
209	621826	813238	732169	1.14021e+06	706660	486533	1.05454e+06	471907	821622	1.01821e+06	901968	1.65313e+06	212744	815013	1.09051e+06	545643	426184	476420	535096	699865	526687	923548	275061	886318	positive	2'-Deoxycytidine (C9H13N3O4) Prob = 90.4400000000	Deoxycytidine;Deoxycytidine;Pyroglutamylglycine;AMPA	CKTSBUTUHBMZGZ-SHYZEUOFSA-N,CKTSBUTUHBMZGZ-SHYZEUOFSA-N,MGEFGYONNZYSPY-UHFFFAOYSA-N,UUDAMDVQRQNNHZ-UHFFFAOYSA-N	HMDB00014,C00881,HMDB61890,C13672	annotated+fragment
210	250252	262761	236808	404892	297774	190217	359876	199785	130690	335892	183700	342698	106126	267605	355792	124899	208131	186956	232913	235561	212683	245091	83421.4	332818	positive	No Fragments	Deoxycytidine;Deoxycytidine;Pyroglutamylglycine;AMPA	CKTSBUTUHBMZGZ-SHYZEUOFSA-N,CKTSBUTUHBMZGZ-SHYZEUOFSA-N,MGEFGYONNZYSPY-UHFFFAOYSA-N,UUDAMDVQRQNNHZ-UHFFFAOYSA-N	HMDB00014,C00881,HMDB61890,C13672	annotated
211	635464	1.08934e+06	1.16121e+06	257389	207157	1.25372e+06	4.42602e+06	519801	2.19363e+06	1.0963e+06	179000	794532	236569	1.07249e+06	923835	702878	694292	604072	128229	1.09455e+06	170386	1.5742e+06	161599	1.65125e+06	positive	Annotate in FrAnK	Thiomorpholine 3-carboxylate;Thiomorpholine 3-carboxylate;3-Mercaptopropanoic acid;2-Mercaptopropanoic acid;S-Methylthioglycolate	JOKIQGQOKXGHDV-UHFFFAOYSA-N,JOKIQGQOKXGHDV-UHFFFAOYSA-N,DKIDEFUBRARXTE-UHFFFAOYSA-N,PMNLUUOXGOOLSP-UHFFFAOYSA-N,HGTBAIVLETUVCG-UHFFFAOYSA-N	HMDB59611,C03901,HMDB41604,HMDB31520,C03173	annotated
212	137792	142564	178696	173647	152877	207525	378165	212988	199951	151412	139657	179199	150734	160560	173871	134285	155805	132897	210999	145944	198799	182079	99120.7	198704	positive	No Fragments	L-Acetylcarnitine;2-(1-Ethoxyethoxy)propanoic acid;Dimethicone;N-lactoyl-Leucine;Oleandrose;beta-Cymaropyranose	RDHQFKQIGNGIED-UHFFFAOYSA-N,FRGRNGNKLISCCU-UHFFFAOYSA-N,UQEAIHBTYFGYIE-UHFFFAOYSA-N,BUMIGZVUJKNXCO-BQBZGAKWSA-N,DBDJCJKVEBFXHG-AXMZGBSTSA-N,DBDJCJKVEBFXHG-XZBKPIIZSA-N	HMDB00201,HMDB59918,HMDB33532,HMDB62176,C08237,C08234	annotated
213	62618.8	96470.5	118362	131508	102142	92112.5	308268	152938	108383	153763	89706.1	131916	69100.6	100477	65038.9	70681.9	71185.1	86430.6	72455.6	76808.9	79640.4	146904	47626.6	112863	positive	No Fragments	L-Homoserine;L-Homoserine;L-Threonine;L-Threonine;Alanyl-Alanine;L-Allothreonine;L-Allothreonine;4-Amino-3-hydroxybutyrate;4-Amino-3-hydroxybutanoate;Hydroxyethyl glycine;4-Acetamido-2-aminobutanoic acid;N(gamma)-Acetyldiaminobutyrate;D-Alanyl-D-alanine;N-alpha-Acetyl-L-2,4-diaminobutyrate;Daminozide;D-Threonine;D-Alanyl-D-alanine;(-)-erythro-(2R,3R)-Dihydroxybutylamide;D-Allothreonine;2-Methylse…	UKAUYVFTDYCKQA-VKHMYHEASA-N,UKAUYVFTDYCKQA-VKHMYHEASA-N,AYFVYJQAPQTCCC-GBXIJSLDSA-N,AYFVYJQAPQTCCC-GBXIJSLDSA-N,DEFJQIDDEAULHB-UHFFFAOYSA-N,AYFVYJQAPQTCCC-HRFVKAFMSA-N,AYFVYJQAPQTCCC-HRFVKAFMSA-N,YQGDEPYYFWUPGO-UHFFFAOYSA-N,YQGDEPYYFWUPGO-UHFFFAOYSA-N,XSISQURPIRTMAY-UHFFFAOYSA-N,YLZRFVZUZIJABA-YFKPBYRVSA-N,YLZRFVZUZIJABA-YFKPBYRVSA-N,DEFJQIDDEAULHB-QWWZWVQMSA-N,SUUKRBBXVBJLSS-YFKPBYRVSA-N,NOQGZXF…	HMDB00719,C00263,HMDB00167,C00188,HMDB28680,HMDB04041,C05519,HMDB61877,C03678,HMDB61148,HMDB31411,C06442,HMDB03459,C19929,C10996,C00820,C00993,C11108,C12317,C02115,C03153	annotated
214	2.02617e+06	1.79471e+06	1912995	4.14842e+06	2.00845e+06	1.93376e+06	1465431	2.82669e+06	2.04557e+06	1.62202e+06	2.82511e+06	2.5955e+06	2.79401e+06	2.65166e+06	2.51185e+06	1.64886e+06	2.77883e+06	1821353	3.07981e+06	2.18875e+06	3.2936e+06	1.92556e+06	522541	2388398	positive	Piperidine (C5H11N) Prob = 92.7200000000	Piperidine;Piperidine;Propane	NQRYJNQNLNOLGT-UHFFFAOYSA-N,NQRYJNQNLNOLGT-UHFFFAOYSA-N,ATUOYWHBWRKTHZ-UHFFFAOYSA-N	HMDB34301,C01746,HMDB31630	annotated+fragment
215	1.78154e+06	1789680	1971281	1.88205e+06	1.50408e+06	2.35822e+06	3.68927e+06	2.0883e+06	2.43593e+06	3.26933e+06	3.82456e+06	2.87855e+06	3.37098e+06	3.30138e+06	1.56116e+06	3.21006e+06	2.11533e+06	2.7659e+06	2.73432e+06	2449352	2.62316e+06	4.1079e+06	1074299	3.01289e+06	positive	Annotate in FrAnK				annotated
216	923184	3534648	2.0148e+06	1.13359e+06	3.96459e+06	1.97282e+06	1.74239e+06	1.41324e+06	2.46729e+06	3.27181e+06	3038370	1.62532e+06	1.81351e+06	990762	1.8838e+06	1.78077e+06	2.75425e+06	2.31119e+06	2.40502e+06	3.21906e+06	1.38154e+06	1.95791e+06	1.71696e+06	2.28639e+06	positive	Annotate in FrAnK	L-Glutamic acid;L-Glutamate;Glycyl-Hydroxyproline;L-glycyl-L-hydroxyproline ;N-Acetylglutamine;N-Acetylglutamine;DL-Glutamate;DL-Glutamate;N-Acetylserine;N-Methyl-D-aspartic acid;N-Methyl-D-aspartic acid;L-4-Hydroxyglutamate semialdehyde;L-4-Hydroxyglutamate semialdehyde;3-(Carboxymethylamino)propanoic acid;N-lactoyl-Glycine;D-Glutamic acid;D-Glutamate;O-Acetylserine;O-Acetyl-L-serine;3-Aminopent…	WHUUTDBJXJRKMK-VKHMYHEASA-N,WHUUTDBJXJRKMK-VKHMYHEASA-N,ZJQXGJBINIMBOY-UHFFFAOYSA-N,ZJQXGJBINIMBOY-UHFFFAOYSA-N,KSMRODHGGIIXDV-UHFFFAOYSA-N,KSMRODHGGIIXDV-UHFFFAOYSA-N,WHUUTDBJXJRKMK-UHFFFAOYSA-N,WHUUTDBJXJRKMK-UHFFFAOYSA-N,JJIHLJJYMXLCOY-BYPYZUCNSA-N,HOKKHZGPKSLGJE-GSVOUGTGSA-N,HOKKHZGPKSLGJE-GSVOUGTGSA-N,XCXUZPXOFFRGGP-DMTCNVIQSA-N,XCXUZPXOFFRGGP-DMTCNVIQSA-N,GAUBNQMYYJLWNF-UHFFFAOYSA-N,CLNVOWM…	HMDB00148,C00025,HMDB28842,HMDB11173,HMDB06029,Std2_updated_45,HMDB60475,C00302,HMDB02931,HMDB02393,C12269,HMDB06556,C05938,HMDB33550,HMDB62183,HMDB03339,C00217,HMDB03011,C00979,C05574,C03790,C03618,C05941	identified
217	3218250	3.62061e+06	3.37627e+06	2.4639e+06	2480659	3.89681e+06	2275154	2.44291e+06	2731114	3328431	2.36923e+06	2952583	2.48152e+06	3.18885e+06	3431897	2842615	2.51396e+06	2.9037e+06	2.16916e+06	3.18786e+06	3.07799e+06	2.37119e+06	2446198	3.03742e+06	positive	Annotate in FrAnK				annotated
218	2.11335e+06	2.01746e+06	1.93525e+06	2.44078e+06	2019441	2.248e+06	3.89611e+06	2.00177e+06	2.72227e+06	2926752	2.12347e+06	2.82421e+06	2.12177e+06	2.09886e+06	1.9732e+06	2.41171e+06	2124035	2110542	2025780	2.36446e+06	2.21911e+06	2168187	1.73557e+06	2470130	positive	Annotate in FrAnK	PC(20:3(5Z,8Z,11Z)/16:1(9Z));PC(20:3(5Z,8Z,11Z)/16:1(9Z));PC(20:3(8Z,11Z,14Z)/16:1(9Z));PC(20:3(8Z,11Z,14Z)/16:1(9Z));PC(20:4(5Z,8Z,11Z,14Z)/16:0);PC(20:4(5Z,8Z,11Z,14Z)/16:0);PC(20:4(8Z,11Z,14Z,17Z)/16:0);PC(22:4(7Z,10Z,13Z,16Z)/14:0);PC(22:4(7Z,10Z,13Z,16Z)/14:0);PC(16:1(9Z)/20:3(8Z,11Z,14Z));PC(16:1(9Z)/20:3(8Z,11Z,14Z));PC(16:1(9Z)/20:3(5Z,8Z,11Z));PC(16:1(9Z)/20:3(5Z,8Z,11Z));PC(18:0/18:4(6Z…	VRXRAEQYIWJLSH-OCTHSLKYSA-N,VRXRAEQYIWJLSH-OCTHSLKYSA-N,SMNBWWUNQGASFC-MLQXCARSSA-N,SMNBWWUNQGASFC-MLQXCARSSA-N,PUDHBQQGURLBGJ-IVFHWKNFSA-N,PUDHBQQGURLBGJ-IVFHWKNFSA-N,JWAPTBDWCHGPTG-HCYAGMRRSA-N,FHBLNLYBVANDFG-CCHOKCMJSA-N,FHBLNLYBVANDFG-CCHOKCMJSA-N,SCFKGVINVZBYAF-MLQXCARSSA-N,SCFKGVINVZBYAF-MLQXCARSSA-N,SKHRULFMZYNDLW-IRKGUOCTSA-N,SKHRULFMZYNDLW-IRKGUOCTSA-N,MGIFJPVLDQAGPZ-ROBDCESFSA-N,MGIFJPV…	HMDB08365,LMGP01012195,HMDB08398,LMGP01011873,HMDB08429,LMGP01011049,HMDB08462,HMDB08623,LMGP01012068,HMDB08014,LMGP01011491,HMDB08013,LMGP01012138,HMDB08042,LMGP01010773,HMDB08074,LMGP01012151,HMDB08073,LMGP01012150,HMDB08138,LMGP01012169,LMGP01010937,HMDB08107,LMGP01010898,HMDB08106,LMGP01011603,HMDB08170,LMGP01011652,HMDB08169,LMGP01012174,HMDB08203,LMGP01010955,HMDB08202,LMGP01012178,HMDB0823…	annotated
219	2.25874e+06	1.13316e+06	1.10243e+06	1180863	1.7006e+06	1.68772e+06	2395646	1.64764e+06	1.96107e+06	1.9237e+06	3.69559e+06	2547913	1.81601e+06	1.57011e+06	2.7226e+06	1.77458e+06	1.87614e+06	1.35367e+06	1.82953e+06	1.96302e+06	1.28577e+06	1.99722e+06	1.99993e+06	2211295	positive	Annotate in FrAnK	PE(24:1(15Z)/14:1(9Z));PE(20:0/18:2(9Z,12Z));PE(20:0/18:2(9Z,12Z));PE(20:2(11Z,14Z)/18:0);PE(20:2(11Z,14Z)/18:0);PE(20:1(11Z)/18:1(11Z));PE(20:1(11Z)/18:1(9Z));PE(20:1(11Z)/18:1(9Z));PE(22:2(13Z,16Z)/16:0);PE(22:2(13Z,16Z)/16:0);PE-NMe2(18:1(9Z)/18:1(9Z));PE-NMe2(18:1(9Z)/18:1(9Z));PE(22:1(13Z)/16:1(9Z));PE(18:2(9Z,12Z)/20:0);PE(18:2(9Z,12Z)/20:0);PE(18:1(11Z)/20:1(11Z));PE(18:1(9Z)/20:1(11Z));PE…	LYQNHUUXGYHXPH-KBELHWENSA-N,CLPMAPXZURYSNH-CNBLIUODSA-N,CLPMAPXZURYSNH-CNBLIUODSA-N,FRVWPWGGHGGKMD-JMMITYAOSA-N,FRVWPWGGHGGKMD-JMMITYAOSA-N,GKXLKICEHUALBW-GMUXBFKVSA-N,BUCLJVJCFFPNPB-HLHBCVTMSA-N,BUCLJVJCFFPNPB-HLHBCVTMSA-N,XNZHFYSLNIZKJP-PYPPRJKTSA-N,XNZHFYSLNIZKJP-PYPPRJKTSA-N,XHPZRQBHFOVLEJ-UNUIOPIBSA-N,XHPZRQBHFOVLEJ-UNUIOPIBSA-N,CUUQTWOJYKCYRS-CCUJVRBKSA-N,DPTUTWFSXXDMEO-CNBLIUODSA-N,DPTUTWF…	HMDB09746,HMDB09225,LMGP02010125,HMDB09288,LMGP02010882,HMDB09256,HMDB09257,LMGP02010853,HMDB09550,LMGP02011077,HMDB10564,LMGP02010326,HMDB09518,HMDB09097,LMGP02010669,HMDB09032,HMDB09065,LMGP02010126,HMDB09000,LMGP02010124,HMDB08882,HMDB08942,LMGP02010513,HMDB08974,HMDB08330,LMGP01011839,HMDB07946,LMGP01011422,LMGP10010197,LMGP10010465,LMGP10010495,LMGP10010537,LMGP10010220,LMGP10010270,LMGP1001…	annotated
220	574016	402284	1188377	772492	1.02458e+06	440065	901758	1.04751e+06	559998	395156	3.6392e+06	424185	401191	204668	139027	208859	926883	354208	764301	499702	860034	426592	266997	184104	positive	Annotate in FrAnK	Avocadene 1-acetate;Avocadene 2-acetate;Avocadene 4-acetate;MG(0:0/16:1(9Z)/0:0);MG(16:1(9Z)/0:0/0:0);cis-5-Tetradecenoylcarnitine;trans-2-Tetradecenoylcarnitine;O-(2-tetradecenoyl)carnitine	NLBYRERHXBTBBR-UHFFFAOYSA-N,LUIGTZGBXWZJAX-UHFFFAOYSA-N,MFLWBVVCOWPUBA-UHFFFAOYSA-N,CXUXMSACCLYMBI-FPLPWBNLSA-N,KVYUBFKSKZWZSV-ZEVQVBBLSA-N,NNCBVXBBLABOCB-SEYXRHQNSA-N,VDPVQRIJJXMKLV-VVLLFNJHSA-N,BUBHHSHBKWNLLG-FOCLMDBBSA-N	HMDB31043,HMDB31044,HMDB31045,HMDB11534,HMDB11565,HMDB02014,HMDB13329,HMDB62588	annotated
221	2.13251e+06	2.87287e+06	2.63817e+06	1.96022e+06	2992808	2.45047e+06	1273476	2.51197e+06	2.75589e+06	3.06784e+06	2.3913e+06	1.82774e+06	2.74756e+06	2.72943e+06	1770418	1.8504e+06	2802802	2733367	1759607	2289105	2.50416e+06	3.61876e+06	1.59511e+06	2272830	positive	No Fragments	SM(d18:1/24:1(15Z));SM(d18:1/24:1(15Z));SM(d18:2/24:0)	WKZHECFHXLTOLJ-QYKFWSDSSA-N,WKZHECFHXLTOLJ-QYKFWSDSSA-N,DACOGJMBYLZYDH-GXJPFUDISA-N	HMDB12107,LMSP03010007,LMSP03010081	annotated
222	1349529	1.06334e+06	569746	3.231e+06	2.0996e+06	813788	1.45878e+06	3.00393e+06	1.66125e+06	853831	1.894e+06	1.079e+06	1.79165e+06	1.0245e+06	1.79843e+06	830008	2.45804e+06	1.22805e+06	3.61264e+06	886573	3.50175e+06	1751486	274746	1.17268e+06	positive	No Fragments	Glycerol;Glycerol;1,4-Dideoxy-1,4-imino-D-ribitol;N-Lactoyl ethanolamine;L-2-Amino-5-hydroxypentanoic acid;N-Hydroxy-L-valine	PEDCQBHIVMGVHV-UHFFFAOYSA-N,PEDCQBHIVMGVHV-UHFFFAOYSA-N,OQEBIHBLFRADNM-UHFFFAOYSA-N,RZCHTMXTKQHYDT-UHFFFAOYSA-N,CZWARROQQFCFJB-UHFFFAOYSA-N,PXEKBQAJOBYINU-BYPYZUCNSA-N	HMDB00131,C00116,HMDB39499,HMDB32356,HMDB31658,C20313	annotated
223	1.72415e+06	2.02603e+06	2.43426e+06	1.05602e+06	2.34694e+06	3.57886e+06	1.62765e+06	1.49061e+06	3.33916e+06	981014	1.57232e+06	1.15753e+06	2.00277e+06	1.23766e+06	1.63271e+06	1.77042e+06	1.60354e+06	1.53866e+06	1.85831e+06	1.82657e+06	1.84513e+06	2.24442e+06	819320	1329120	positive	No Fragments	Pyrrolidonecarboxylic acid;5-Oxoprolinate;Pyroglutamic acid;Pidolic acid;Pyruvic acid;Pyruvate;Pyruvic acid;Malonic semialdehyde;3-Oxopropanoate;N-Acryloylglycine;Pyrroline hydroxycarboxylic acid;Glucosereductone;dimethadione;1-Pyrroline-4-hydroxy-2-carboxylate;1-Pyrroline-4-hydroxy-2-carboxylate;(3R,5S)-1-pyrroline-3-hydroxy-5-carboxylic Acid;L-1-Pyrroline-3-hydroxy-5-carboxylate;2-hydroxyacryli…	ODHCTXKNWHHXJC-UHFFFAOYSA-N,ODHCTXKNWHHXJC-UHFFFAOYSA-N,ODHCTXKNWHHXJC-VKHMYHEASA-N,ODHCTXKNWHHXJC-VKHMYHEASA-N,LCTONWCANYUPML-UHFFFAOYSA-N,LCTONWCANYUPML-UHFFFAOYSA-N,LCTONWCANYUPML-UHFFFAOYSA-N,OAKURXIZZOAYBC-UHFFFAOYSA-N,OAKURXIZZOAYBC-UHFFFAOYSA-N,LZCXCXDOGAEFQX-UHFFFAOYSA-N,WFOFKRKDDKGRIK-UHFFFAOYSA-N,NVXLIZQNSVLKPO-UHFFFAOYSA-N,JYJFNDQBESEHJQ-UHFFFAOYSA-N,AOMLMYXPXUTBQH-UHFFFAOYSA-N,AOMLMYX…	HMDB00805,HMDB60262,HMDB00267,C01879,HMDB00243,C00022,LMFA01060077,HMDB11111,C00222,HMDB01843,HMDB01369,HMDB40261,HMDB61093,HMDB02234,C04282,HMDB62585,C04281,HMDB62676,C20363,C01877,C12069,C02237	annotated
224	1.27644e+06	1.42798e+06	2.21861e+06	1.92944e+06	1.11871e+06	3.21854e+06	1.57307e+06	1.82249e+06	3.56109e+06	3.27378e+06	2.53071e+06	1989054	1.38785e+06	2.83805e+06	1.75633e+06	1.47063e+06	2.46345e+06	3268574	2.505e+06	3.20178e+06	2665326	2.54576e+06	506204	3.30783e+06	positive	Taurine (C2H7NO3S) Prob = 68.4200000000	Taurine;Taurine;Taurine	XOAAWQZATWQOTB-UHFFFAOYSA-N,XOAAWQZATWQOTB-UHFFFAOYSA-N,XOAAWQZATWQOTB-UHFFFAOYSA-N	HMDB00251,C00245,Std1_updated_26	identified+fragment
225	377943	377372	543112	417902	269808	821610	310855	392256	796584	826144	664667	440882	325410	633482	402784	449106	610444	792704	568978	686094	615130	575347	179261	676904	positive	Annotate in FrAnK				annotated
226	155566	189268	273000	165696	122411	400150	237127	261262	386458	426163	267470	213118	169877	300432	209389	172267	268252	376081	269908	340715	326876	295423	68504.4	383473	positive	No Fragments	Rhenium	WUAPFZMCVAUBPE-UHFFFAOYSA-N	HMDB13719	annotated
227	143099	151089	269735	126104	138894	353258	143494	153489	277588	285842	273657	165997	157402	213740	177015	191458	284857	298430	255184	264182	239125	201358	102380	263787	positive	No Fragments				annotated
228	98759.1	92014.1	165037	114106	76139.7	252267	91801.7	121037	190150	200216	137301	96566.8	90625.8	147927	108411	114802	144404	193597	167817	175417	170933	135931	40972	189490	positive	No Fragments				annotated
229	97919	91585.6	140813	103663	105339	207553	101717	164455	154135	188074	166715	106728	86024.4	140921	108226	97408.4	139611	189075	153270	153958	148880	165942	19586.5	152217	positive	No Fragments				annotated
230	90611.9	88616.2	130381	65925.7	79091.9	202610	56206.5	96674.6	165241	142160	112616	80413.7	86975.9	113549	91588.2	116413	155319	147769	152622	145114	130802	124123	64338	150514	positive	No Fragments				annotated
231	2.17317e+06	1873729	2.5977e+06	1.94861e+06	1.93544e+06	1181148	2.34388e+06	3.55749e+06	1841919	1.97377e+06	2.54618e+06	2.53985e+06	2.063e+06	2.21085e+06	2.26223e+06	2.12083e+06	2082433	2.12686e+06	2503642	2.01402e+06	2.09392e+06	2.51357e+06	1.07672e+06	2532756	positive	No Fragments				annotated
232	612722	586096	493437	174343	344271	312435	567857	958508	611620	480147	853708	430618	218757	510320	1.55101e+06	385747	1.35043e+06	433319	1.42063e+06	569685	3521666	655282	296072	415636	positive	Annotate in FrAnK	Isoleucyl-Proline;L-isoleucyl-L-proline ;Leucyl-Proline;L-leucyl-L-proline ;Polyethylene glycol;8-Amino-7-oxononanoate;7-oxo-8-amino-nonanoic acid;N-Heptanoylglycine;(E)-2-Butenyl-4-methyl-threonine	BBIXOODYWPFNDT-UHFFFAOYSA-N,BBIXOODYWPFNDT-UHFFFAOYSA-N,VTJUNIYRYIAIHF-UHFFFAOYSA-N,VTJUNIYRYIAIHF-UHFFFAOYSA-N,GUAHPAJOXVYFON-UHFFFAOYSA-N,GUAHPAJOXVYFON-UHFFFAOYSA-N,GUAHPAJOXVYFON-UHFFFAOYSA-N,RNFCYFVPNIXAHP-UHFFFAOYSA-N,RPALEGQGCGCFCX-FIWMUJSFSA-N	HMDB28915,HMDB11174,HMDB28937,HMDB11175,HMDB37790,C01092,LMFA01060168,HMDB13010,C12029	annotated
233	3.24449e+06	3.46297e+06	3.38888e+06	3.21611e+06	3.34856e+06	3.37455e+06	2.94305e+06	3.18633e+06	3238797	3.33666e+06	3.37177e+06	3197945	3271534	3.21246e+06	3377030	3285506	3.43372e+06	3.49171e+06	3.44428e+06	3.21854e+06	3.49231e+06	3052656	3170760	3.21228e+06	positive	Annotate in FrAnK	Avenalumin II;Graveolinine;Cystathionine sulfoxide;3-Hydroxyflavone;Flavonol;Graveoline;Graveoline;2-Hydroxymethylanthraquinone;2'-Hydroxyisoflavone;7-Hydroxyflavone;6-Hydroxyflavone;7-Hydroxyisoflavone;Primuletin;2'-Hydroxyflavone	NODJLUIXDICTEH-KTKRTIGZSA-N,QGCORDIPOBZNKC-UHFFFAOYSA-N,JNUGGJHCMRWUDV-FMMPLYQGSA-N,HVQAJTFOCKOKIN-UHFFFAOYSA-N,HVQAJTFOCKOKIN-UHFFFAOYSA-N,COBBNRKBTCBWQP-UHFFFAOYSA-N,COBBNRKBTCBWQP-UHFFFAOYSA-N,JYKHAJGLEVKEAA-UHFFFAOYSA-N,SZYDLZMCCKYZBP-UHFFFAOYSA-N,MQGPSCMMNJKMHQ-UHFFFAOYSA-N,GPZYYYGYCRFPBU-UHFFFAOYSA-N,WMKOZARWBMFKAS-UHFFFAOYSA-N,IYBLVRRCNVHZQJ-UHFFFAOYSA-N,ZZLQHXCRRMUGQJ-UHFFFAOYSA-N	HMDB38955,HMDB30244,HMDB02399,HMDB31816,C01495,HMDB33480,C10689,C10354,C02921,C11264,C14137,C15615,LMPK12110099,LMPK12110080	annotated
234	1727402	1735015	1.62856e+06	1.44603e+06	1.72098e+06	1.60585e+06	1.36203e+06	1715187	1.6901e+06	1745262	1664566	1.43299e+06	1580358	1.63743e+06	1597319	1656478	1.58972e+06	1.5895e+06	1.70643e+06	1.58375e+06	1.60865e+06	1.52218e+06	1668260	1.54715e+06	positive	No Fragments	3-Methylcyclopentadecanone;Hexadecenal;Hexadecenal;2-hexadecenal;(±)-2-Dodecylcyclobutanone;Linoleamide;Linoleamide;Bombykol;Bombykol;10E-Hexadecenal;2Z-hexadecenal;4E,6Z-Hexadecadien-1-ol;11Z,13Z-Hexadecadien-1-ol;7Z,11Z-Hexadecadien-1-ol;11Z,13E-Hexadecadien-1-ol;7Z,11E-Hexadecadien-1-ol;1,3-Hexadecadien-1-ol;7Z-Hexadecenal;9Z-Hexadecenal;10Z-Hexadecenal;11Z-Hexadecenal;12Z-Hexadecenal;7-hexade…	ALHUZKCOMYUFRB-UHFFFAOYSA-N,KLJFYXOVGVXZKT-CCEZHUSRSA-N,KLJFYXOVGVXZKT-CCEZHUSRSA-N,KLJFYXOVGVXZKT-CCEZHUSRSA-N,VVKRFZDUZMLMQM-UHFFFAOYSA-N,SFIHQZFZMWZOJV-HZJYTTRNSA-N,SFIHQZFZMWZOJV-HZJYTTRNSA-N,CIVIWCVVOFNUST-SCFJQAPRSA-N,CIVIWCVVOFNUST-SCFJQAPRSA-N,NBLCOWKIHZCSCF-VOTSOKGWSA-N,KLJFYXOVGVXZKT-PFONDFGASA-N,WRYCXDWXELTMPO-JPYSRSMKSA-N,GKFQVSXEEVMHMA-OUPQRBNQSA-N,ZWMPSFHVSWYKPO-WBHJMADESA-N,GKFQVSX…	HMDB34181,HMDB60482,C06123,LMFA06000089,HMDB37544,HMDB62656,LMFA08010008,C16873,LMFA05000007,LMFA06000193,LMFA06000112,LMFA05000200,LMFA05000207,LMFA05000208,LMFA05000205,LMFA05000206,LMFA05000209,LMFA06000216,LMFA06000217,LMFA06000210,LMFA06000211,LMFA06000212,LMFA06000090,LMFA06000091,LMFA06000092,LMFA05000196,LMFA05000199,LMFA05000197,LMFA05000023,LMFA05000053,LMFA05000054,LMFA05000015,LMFA120…	annotated
235	1.41004e+06	1.56006e+06	1.47013e+06	1.32399e+06	1.58005e+06	1.46461e+06	1.39119e+06	1593201	1.24813e+06	1.51179e+06	1.37363e+06	1.20737e+06	1492636	1.37946e+06	1.39433e+06	1.29938e+06	1.4025e+06	1.57299e+06	1684606	1.40311e+06	1.55862e+06	1339952	1.26066e+06	1.36826e+06	positive	Annotate in FrAnK	8,8-Diethoxy-2,6-dimethyl-2-octanol;Lauroyl diethanolamide;Prosopinine	XOJDKWNFMFCXNE-UHFFFAOYSA-N,AOMUHOFOVNGZAN-UHFFFAOYSA-N,SEUBYHFHBZVRCC-QGAIPKOMSA-N	HMDB34557,HMDB32358,LMSP01080049	annotated
236	551477	588215	618763	692335	729103	588667	797669	639213	676616	764613	572786	738902	681459	644084	668920	499908	581771	610478	674280	603344	662591	680446	414435	600362	positive	No Fragments	Hexadecanedioic acid;Hexadecanedioate;Hexadecanedioic acid;2,2,4-Trimethyl-1,3-pentadienol diisobutyrate;16-Hydroxy-10-oxohexadecanoic acid;2,3-Dihydroxycyclopentaneundecanoic acid;14,14,14-Trifluoro-11E-tetradecenyl acetate;14,14,14-Trifluoro-11Z-tetradecenyl acetate;9-hydroxy-16-oxo-hexadecanoic acid;10-hydroxy-16-oxo-hexadecanoic acid	QQHJDPROMQRDLA-UHFFFAOYSA-N,QQHJDPROMQRDLA-UHFFFAOYSA-N,QQHJDPROMQRDLA-UHFFFAOYSA-N,OMVSWZDEEGIJJI-UHFFFAOYSA-N,ZNMHENLYDLACAS-UHFFFAOYSA-N,NHWAOBNJSBDJAL-UHFFFAOYSA-N,QVAHKGHMXZIUOO-PKNBQFBNSA-N,QVAHKGHMXZIUOO-LUAWRHEFSA-N,ZEOCBNZYNJLVHK-UHFFFAOYSA-N,VGISDMZERQFDDQ-UHFFFAOYSA-N	HMDB00672,C19615,LMFA01170022,HMDB59777,HMDB41287,C14987,LMFA07010327,LMFA07010328,LMFA01170059,LMFA01170060	annotated
237	588338	590450	525603	526228	537079	563438	474032	561233	624794	516090	635104	565679	570084	547737	585125	550423	562826	535396	549775	574996	569572	493283	546851	528923	positive	Annotate in FrAnK				annotated
238	538109	503164	544857	475717	518085	596481	516361	537118	452118	530801	545650	413770	526802	512483	503162	429948	495579	632156	579596	500934	614436	499625	386070	508159	positive	No Fragments	Dehydrophytosphingosine;Dehydrophytosphingosine;4-hydroxy-8cis-sphingenine;6-hydroxysphingosine	CQKNELOTFUSOTP-ZHACJKMWSA-N,CQKNELOTFUSOTP-HMTIOLNVSA-N,CQKNELOTFUSOTP-OGAXSGQXSA-N,LUZYTSCABOWJAC-HLJNGVMWSA-N	HMDB38057,LMSP01030002,LMSP01080009,LMSP01080003	annotated
239	453392	494586	483872	438995	502857	468286	444387	427526	464998	456000	480390	457637	489274	487303	483792	464755	464467	493007	488714	516064	481203	469190	444372	465190	positive	No Fragments				annotated
240	403477	380597	412414	362899	366126	428430	333760	370309	349450	397282	452560	345963	379105	378003	388134	359714	375198	418603	400305	400618	419933	337591	383658	357693	positive	No Fragments				annotated
241	272407	290512	305834	396380	313624	268882	450841	358922	391437	375139	254752	395126	370532	282081	348226	271247	297810	267362	278616	241087	326785	334373	260395	272618	positive	No Fragments				annotated
242	387680	408171	382273	390580	362359	348477	342780	318758	361588	369925	355199	400259	372738	358166	351131	333474	330830	437349	362596	385252	394491	338880	348996	384260	positive	No Fragments				annotated
243	319039	338656	345091	316437	332296	361104	317298	328688	380867	318297	335391	401667	401546	372902	422114	389645	329441	292144	370700	375396	304296	331317	367342	354080	positive	No Fragments				annotated
244	313143	316001	306519	332466	305809	299316	257876	276052	323488	306096	349092	278999	317839	373144	335559	334739	276892	281504	312938	268963	292842	354971	397016	292017	positive	No Fragments	Phytal;2E-Phytenal;Pipericine;11Z-Eicosenal;6Z,9Z-Eicosadien-11-ol;7Z-Eicosen-11-one;6Z-Eicosen-11-one;9R,10S-Epoxy-6Z-eicosene	RAFZYSUICBQABU-HMMYKYKNSA-N,RAFZYSUICBQABU-HMMYKYKNSA-N,QQCGKIZHTJLRNN-JUJVUSMPSA-N,WJLJKNYXWACGHC-KTKRTIGZSA-N,HLRILOHBDLRFQX-OHNCOSGTSA-N,HVUBXNQWXJBVHB-SQFISAMPSA-N,IQOHODMCQFHPFM-QBFSEMIESA-N,JJKUQABYACBLID-MJULWQABSA-N	HMDB35654,LMPR0104010025,HMDB31678,LMFA06000248,LMFA05000532,LMFA12000210,LMFA12000209,LMFA12000307	annotated
245	342086	372319	343998	310600	357028	346167	313291	337867	359686	342711	333460	324857	390729	316436	374887	328215	344419	356906	331180	352364	390017	326311	321195	332113	positive	No Fragments				annotated
246	278442	342599	298798	321314	281196	336011	300486	298247	320872	278840	329617	359483	323091	291694	354057	305786	335082	286480	362298	346982	310131	309769	324953	284905	positive	No Fragments				annotated
247	311630	323016	328826	333500	327627	316469	310959	306153	357944	317795	356141	311444	337942	324082	351716	343897	321934	341616	327031	288438	328596	301836	291338	315390	positive	No Fragments				annotated
248	305721	321813	285040	257871	285044	299092	269554	291100	315114	297056	297830	291566	277986	293679	296023	288178	313255	330999	310676	282433	281456	281459	257361	299940	positive	No Fragments				annotated
249	264209	248430	232219	222856	288260	274185	208817	234718	238794	251288	319989	208323	242545	245069	276384	253390	251930	270824	266824	252307	280616	243438	242254	236152	positive	No Fragments	4,8 Dimethylnonanoyl carnitine;(S)-10,16-Dihydroxyhexadecanoic acid;10,16-Dihydroxyhexadecanoic acid;10,16-dihydroxy-palmitic acid;Undecanoylcarnitine;Ustilic acid A;3,12-dihydroxy palmitic acid;4,12-dihydroxy-hexadecanoic acid;9,10-dihydroxy-hexadecanoic acid;9,16-dihydroxy-palmitic acid	DDTDJDZHDFMZED-UHFFFAOYSA-N,VJZBXAQGWLMYMS-UHFFFAOYSA-N,VJZBXAQGWLMYMS-UHFFFAOYSA-N,VJZBXAQGWLMYMS-UHFFFAOYSA-N,FPUYBGZEWPJSDX-UHFFFAOYSA-N,LFTOYWCRNBAZKX-UHFFFAOYSA-N,FEIUPFRYFFTGFY-UHFFFAOYSA-N,QXNNRMXGPQQIRN-UHFFFAOYSA-N,MHWBJDVXYSGJET-UHFFFAOYSA-N,XSIHTLJPWOWWPE-UHFFFAOYSA-N	HMDB06202,HMDB37798,C08285,LMFA01050341,HMDB13321,LMFA01050084,LMFA01050083,LMFA01050189,LMFA01050191,LMFA01050340	annotated
250	245959	299860	249279	278067	299600	257883	240042	225886	312058	220323	310525	283833	282118	269974	316839	285877	307330	267944	268256	285735	240519	262353	288630	263307	positive	No Fragments				annotated
251	289993	316720	238194	257690	270041	262142	293913	250360	282114	245488	286718	279868	289822	253731	267759	270224	284871	274347	305596	269393	273712	264373	251386	273125	positive	No Fragments				annotated
252	222581	299639	198698	201867	223572	222341	173348	200555	207972	241491	211833	200918	191196	219555	215395	183010	203011	215904	235881	188501	216987	216338	225757	203831	positive	No Fragments				annotated
253	237072	282666	228400	265779	266091	289553	235284	238025	248477	215793	295352	254528	280556	269568	276053	262546	296814	261156	270322	249316	252089	258478	245947	262449	positive	No Fragments				annotated
254	219979	244417	272544	205989	267555	239066	198143	288615	220240	242411	276047	197235	235152	220449	234697	226055	218373	251884	206729	223843	198043	230192	239359	229098	positive	No Fragments				annotated
255	190191	281363	220892	206296	249304	190329	190734	193910	205656	182796	214824	179131	228236	212222	262386	248391	206357	220220	205535	212270	210344	230222	192959	199876	positive	No Fragments				annotated
256	187457	234017	228651	247487	201048	280451	202193	201941	213427	176997	257351	249390	225841	269126	247772	257838	199303	186444	244906	196633	203832	238350	205961	229434	positive	No Fragments				annotated
257	253482	237274	205143	242289	251855	223929	222166	211182	221040	214575	250793	243605	244838	227481	240329	211971	257810	238459	231834	214843	218682	266078	227442	249625	positive	No Fragments	Acetyl tributyl citrate;Dihydrozeatin-7-N-dihydrozeatin;Dihydrozeatin-O-glucoside;Dihydrozeatin-9-N-glucoside;Dihydrozeatin-O-glucoside;5S-HETE di-endoperoxide	QZCLKYGREBVARF-UHFFFAOYSA-N,WSELIHNWDGFXRQ-UFZVAZPKSA-N,QRZHDHJUYBONQQ-CLORPHGJSA-N,DRPMMLWYLAPTPK-SFVLZXPESA-N,QRZHDHJUYBONQQ-UFZVAZPKSA-N,DOXGUXRZAOCYPM-IPIAXWAYSA-N	HMDB34159,HMDB12211,HMDB12214,HMDB12213,C16448,LMFA03000011	annotated
258	180525	135516	123196	171182	254675	144880	146927	199518	246168	189424	193335	177098	176788	155534	180254	199042	157438	127123	150052	142890	145286	138124	155403	206038	positive	No Fragments				annotated
259	172575	193813	212725	209290	208681	192193	185604	236562	182041	236110	185033	195909	207786	188909	177367	148465	204061	247132	194215	175710	196140	226985	141604	208881	positive	No Fragments	Alpha-CEHC;Glyceryl 5-hydroxydecanoate;Dibutyl phthalate;Dibutyl phthalate;Diisobutyl phthalate;Diisobutyl phthalate;Monoethylhexyl phthalic acid;2-Ethylhexyl phthalate;alhpa-tocopheronolactone;Emmotin A	AXODOWFEFKOVSH-UHFFFAOYSA-N,ILJDYMFZBMWGGZ-UHFFFAOYSA-N,DOIRQSBPFJWKBE-UHFFFAOYSA-N,DOIRQSBPFJWKBE-UHFFFAOYSA-N,MGWAVDBGNNKXQV-UHFFFAOYSA-N,MGWAVDBGNNKXQV-UHFFFAOYSA-N,DJDSLBVSSOQSLW-UHFFFAOYSA-N,DJDSLBVSSOQSLW-UHFFFAOYSA-N,AHKCSBSOCDKWLH-UHFFFAOYSA-N,GRTATZFIZSZURL-GXTWGEPZSA-N	HMDB01518,HMDB32297,HMDB33244,C14214,HMDB13835,C15205,HMDB13248,C03343,LMPR02020063,LMPR0103200001	annotated
260	172575	191217	190272	209290	208681	172148	185604	218633	182041	236110	185033	184673	187922	175511	174271	148465	193111	247132	194215	175710	196140	171258	122980	208881	positive	No Fragments	Alpha-CEHC;Glyceryl 5-hydroxydecanoate;Dibutyl phthalate;Dibutyl phthalate;Diisobutyl phthalate;Diisobutyl phthalate;Monoethylhexyl phthalic acid;2-Ethylhexyl phthalate;alhpa-tocopheronolactone;Emmotin A	AXODOWFEFKOVSH-UHFFFAOYSA-N,ILJDYMFZBMWGGZ-UHFFFAOYSA-N,DOIRQSBPFJWKBE-UHFFFAOYSA-N,DOIRQSBPFJWKBE-UHFFFAOYSA-N,MGWAVDBGNNKXQV-UHFFFAOYSA-N,MGWAVDBGNNKXQV-UHFFFAOYSA-N,DJDSLBVSSOQSLW-UHFFFAOYSA-N,DJDSLBVSSOQSLW-UHFFFAOYSA-N,AHKCSBSOCDKWLH-UHFFFAOYSA-N,GRTATZFIZSZURL-GXTWGEPZSA-N	HMDB01518,HMDB32297,HMDB33244,C14214,HMDB13835,C15205,HMDB13248,C03343,LMPR02020063,LMPR0103200001	annotated
261	206181	241175	228029	214852	205306	201803	223499	184601	217471	199412	227802	229345	225150	211207	243370	212047	206017	187364	220351	206602	210823	213890	245425	199077	positive	No Fragments				annotated
262	214832	245163	231361	214628	190998	213306	187326	191402	195553	201409	192311	199461	202164	231506	197312	202336	231771	220574	211047	205634	196001	192332	186148	185520	positive	No Fragments				annotated
263	209493	193421	167449	230317	183384	201136	214941	162874	211247	154011	207452	223069	201724	184253	218283	187619	241623	206171	220396	191350	177210	193937	212596	216083	positive	No Fragments	Medicocarpin;Medicarpin 3-O-glucoside;4'-O-Methylglucoliquiritigenin;Pinostrobin 5-glucoside;Pinostrobin 5-O-glucoside;Trichocarposide;3-Methoxynobiletin;3,5,6,7,8,3',4'-Heptamethoxyflavone;(-)-Medicocarpin;2-(2,4,5-Trimethoxyphenyl)-5,6,7,8-tetramethoxy-4H-1-benzopyran-4-one;Agecorynin C;2-(3,4,5-Trimethoxyphenyl)-5,6,7,8-tetramethoxy-4H-1-benzopyran-4-one;5,6,7,8,3',4',5'-Heptamethoxyflavone;3,…	PVEMGMOWXQUWRD-UHFFFAOYSA-N,PVEMGMOWXQUWRD-UHFFFAOYSA-N,SBKZROAYFHGDCO-UHFFFAOYSA-N,PKWCARAECWHBCL-UHFFFAOYSA-N,PKWCARAECWHBCL-UHFFFAOYSA-N,ODOVSOIHEQVVMZ-JXMROGBWSA-N,SSXJHQZOHUYEGD-UHFFFAOYSA-N,SSXJHQZOHUYEGD-UHFFFAOYSA-N,PVEMGMOWXQUWRD-NJAOXFEXSA-N,GQZBZQRNQGILGI-UHFFFAOYSA-N,GQZBZQRNQGILGI-UHFFFAOYSA-N,UAELIRBOLQZEAT-UHFFFAOYSA-N,UAELIRBOLQZEAT-UHFFFAOYSA-N,SHRSLVWLFNSTLK-UHFFFAOYSA-N,CNWLLDU…	HMDB33855,LMPK12070005,HMDB39927,HMDB40503,LMPK12140143,HMDB31723,HMDB37689,LMPK12113345,C16223,C14942,LMPK12111503,C14953,LMPK12111494,LMPK12110625,LMPK12111286,LMPK12111511,LMPK12050446,LMPK12113064,LMPK12113278,LMPK12020235,LMPK12140132,LMPK12140339,LMPK12120355	annotated
264	148946	155487	156437	145438	170041	147598	133575	177407	171116	154462	208410	227998	184823	163735	199377	193314	164630	174952	160797	183805	172897	210406	136305	159785	positive	No Fragments				annotated
265	164971	183856	174856	203530	197795	153290	194927	166193	208064	169585	189681	209761	196096	199372	207569	185232	182456	165414	186616	162173	159014	185301	160306	181737	positive	No Fragments				annotated
266	196772	182208	195502	181556	204686	185611	195958	192386	152991	188597	169786	162094	190151	191748	172990	154610	166567	196051	178632	189579	187064	184754	164933	176599	positive	No Fragments	Acetylintermedine;Acetyllycopsamine;2alpha,3alpha-(Difluoromethylene)-5alpha-androstan-17beta-ol acetate	RKDOFSJTBIDAHX-CYHLAULCSA-N,RKDOFSJTBIDAHX-OFSOMGBPSA-N,BRZLCOPFROJRBE-WMFBMNODSA-N	C16750,C16751,C15322	annotated
267	174428	202496	146517	159033	168849	179540	165160	148714	180916	153261	184938	174128	186856	177729	185573	162770	177333	159483	144815	172513	153235	170817	176170	172825	positive	No Fragments				annotated
268	172531	151650	159719	163054	169797	148810	158595	142531	144970	148603	161874	187785	159948	200533	170946	164013	148253	184912	146437	131398	152592	163859	184787	135465	positive	No Fragments				annotated
269	152473	163475	182815	158009	169522	131274	135408	163628	165674	151726	170040	156981	141373	143908	152195	143550	140972	169296	193916	167131	161858	155451	153278	171908	positive	No Fragments	Piproctanyl	NTHCPJMKRGXODE-UHFFFAOYSA-N	C19133	annotated
270	160904	169430	170144	145319	179473	120444	118546	145191	161667	145646	138805	145341	135990	176295	155827	192399	176506	153641	172837	153338	168484	157938	171107	147422	positive	No Fragments	Hexadecyl ferulate;11'-Carboxy-alpha-chromanol;Diisononyl phthalate;Dichotellate B;Dichotellate A;1alpha,25-dihydroxy-22-oxavitamin D3 / 1alpha,25-dihydroxy-22-oxacholecalciferol;1alpha,25-dihydroxy-22-oxa-20-epivitamin D3 / 1alpha,25-dihydroxy-22-oxa-20-epicholecalciferol;1beta,25-dihydroxy-22-oxavitamin D3 / 1beta,25-dihydroxy-22-oxacholecalciferol;1alpha,25-dihydroxy-23-oxavitamin D3 / 1alpha,…	ZISDTRGMDDVTKY-ZZEZOPTASA-N,FKTCHXAVPYGOSM-CUAXAMRHSA-N,HBGGXOJOCNVPFY-UHFFFAOYSA-N,OKHPUUNJBPCHEJ-WFYRLPSZSA-N,OKHPUUNJBPCHEJ-CFDCDSIPSA-N,DTXXSJZBSTYZKE-ZDQKKZTESA-N,DTXXSJZBSTYZKE-CHKZDQNGSA-N,DTXXSJZBSTYZKE-MPEABVJYSA-N,BLWGJQZULCEFMA-ZPURXJTESA-N,LZTXMVHOUSVQPL-XLDAUDPLSA-N,QBLPQGCPHVNTFS-KJWIQCNYSA-N,QBLPQGCPHVNTFS-CKSCWITQSA-N,QBLPQGCPHVNTFS-AKIGQNGMSA-N,QBLPQGCPHVNTFS-HNDNRCAWSA-N,YYSZRBS…	HMDB39317,HMDB12515,C15221,LMFA03000013,LMFA03000012,LMST03020060,LMST03020061,LMST03020062,LMST03020063,LMST03020064,LMST03020056,LMST03020057,LMST03020058,LMST03020059,LMST01010320	annotated
271	142839	137940	152957	138334	153893	162563	183173	154562	127789	146691	119299	99712.4	156719	151104	131876	116616	129216	154493	154107	141862	145650	129758	120635	164264	positive	No Fragments	Ethanolamine Oleate	KGWDUNBJIMUFAP-KVVVOXFISA-N	HMDB15638	annotated
272	174846	182784	169235	163992	165805	168971	139536	181878	151934	147132	180090	151868	168340	156657	166576	162659	174629	163509	162199	170574	172626	151130	176561	162093	positive	No Fragments				annotated
273	154153	182028	129032	146620	133842	135004	136627	120826	167843	119510	143720	150691	146453	164312	162362	161628	143055	139102	155647	144957	150238	156284	151323	121095	positive	No Fragments	Limocitrol;Limocitrol;3,5,7,3'-Tetrahydroxy-6,4',5'-trimethoxyflavone;5,7,3',4'-Tetrahydroxy-3,6,5'-trimethoxyflavone;5,6,7,4'-Tetrahydroxy-3,3',5'-trimethoxyflavone;5,7,2',4'-Tetrahydroxy-6,8,5'-trimethoxyflavone;5,7,3',4'-Tetrahydroxy-6,8,5'-trimethoxyflavone;5,7,3',6'-Tetrahydroxy-6,8,2'-trimethoxyflavone;5,7,2',4'-Tetrahydroxy-3,6,5'-trimethoxyflavone;5,7,2',5'-Tetrahydroxy-3,6,4'-trimethoxyf…	LCKHNFJHVWUHTR-UHFFFAOYSA-N,LCKHNFJHVWUHTR-UHFFFAOYSA-N,GACHUHJTMFLQJT-UHFFFAOYSA-N,SPLCCLBYRBKYMR-UHFFFAOYSA-N,NIGNLUGNIQKBLO-UHFFFAOYSA-N,KVAUVKHVYDKYMY-UHFFFAOYSA-N,VGHXMADJWRYELS-UHFFFAOYSA-N,XGJUUNRZFPFMOK-UHFFFAOYSA-N,SKOZSTOGCOHGBE-UHFFFAOYSA-N,GYDHMMZXCZJRCI-UHFFFAOYSA-N,NEEAZBRBEVXSIZ-UHFFFAOYSA-N,GNHURUAFLJVHLD-UHFFFAOYSA-N,FPFLMCPZDZURSF-UHFFFAOYSA-N,UXFPAEPYYLSQED-UHFFFAOYSA-N,MTRLRZG…	HMDB37691,LMPK12113333,LMPK12110614,LMPK12110612,LMPK12110613,LMPK12111499,LMPK12111497,LMPK12111430,LMPK12113053,LMPK12113052,LMPK12113051,LMPK12113050,LMPK12113041,LMPK12113287,LMPK12113274,LMPK12113273,LMPK12113332,LMPK12113331,LMPK12113330	annotated
274	112531	106025	116628	165885	108749	105692	119067	125626	119872	121320	120342	119514	129580	122359	118749	104873	174720	144588	97742.9	120162	117538	118230	99757.2	110927	positive	No Fragments				annotated
275	131322	146868	120057	123030	121517	122722	99506.2	120262	165783	136971	143659	135796	137922	135925	148507	150503	130426	138303	151033	140359	123000	125941	138648	139687	positive	No Fragments				annotated
276	107635	135832	107974	116472	131569	105141	100327	139487	102726	105942	105752	115479	148672	119721	121758	126134	127926	115466	109759	134740	113002	104215	122013	108262	positive	No Fragments				annotated
277	114599	110864	106762	104968	107777	110359	99054.3	92973.3	103220	120156	95282.7	128889	103188	117264	96137.5	96208.2	101885	141226	103506	104020	112551	112846	88564.9	129963	positive	No Fragments				annotated
278	123583	112503	123981	110562	114782	106231	97853.5	107048	111094	108305	129456	110111	105782	124655	112101	104318	114182	107663	126344	138144	124227	121964	122599	124270	positive	No Fragments				annotated
279	98464.9	107708	93903.8	106793	108220	107428	106633	109749	113110	86619.8	132154	122004	103020	106579	101392	101764	119517	101068	107509	101612	113439	121444	121589	95691.8	positive	No Fragments				annotated
280	107343	100292	110521	96809	107430	104616	93994.6	94145.3	86712.1	128656	91210.8	74537.1	87475.1	92783.7	92584	61792.4	95297.9	119040	117791	95408.9	92959	92072	60634.2	81763.7	positive	No Fragments	Apotrichodiol;Bisacurone B;alpha-Carissanol;Epioxylubimin;Dihydromyoporone;Piperalol;6alpha-Carissanol;2,3-Dihydroabscisic alcohol;Nonivamide;1-Hydroxyepiacorone;Acorusdiol;3(4->5)-Abeo-4,11:4,12-diepoxy-3-eudesmanol;Zedoarondiol;Hydroxypelenolide;Nordihydrocapsaicin;Nordihydrocapsaicin;(4R,5S,7R,11R)-11,12-Dihydroxy-1(10)-spirovetiven-2-one;Urodiolenone;Toxin FS2;Pramoxine;Sugetriol;Cuauhtemone;…	LRGJZQCUGTZKGE-UHFFFAOYSA-N,QJOWFYQIUZMPRY-UHFFFAOYSA-N,YLPXRNRUEGWUKL-UHFFFAOYSA-N,YIGYYGXJIDAEOF-UHFFFAOYSA-N,BROZQMCDYUJKFQ-UHFFFAOYSA-N,MABZIKXHSLOMDZ-UHFFFAOYSA-N,SFZZQUDRSYFRDA-UHFFFAOYSA-N,JIXIFPSGUSMCIL-FNORWQNLSA-N,RGOVYLWUIBMPGK-UHFFFAOYSA-N,LSSIJCQOMTUIIN-UHFFFAOYSA-N,XMGSOQRMWQXOKH-UHFFFAOYSA-N,LKEZYVLTHMLNIH-UHFFFAOYSA-N,TXIKNNOOLCGADE-UHFFFAOYSA-N,LAOQYXNUSDEVJK-UITAMQMPSA-N,VQEONGK…	HMDB34574,HMDB38502,HMDB35597,HMDB35613,HMDB35729,HMDB35767,HMDB35309,HMDB40685,HMDB29846,HMDB30918,HMDB30919,HMDB32122,HMDB36448,HMDB36663,HMDB36328,C20216,HMDB33149,HMDB37969,HMDB37063,C07892,C17502,C09645,C04875,C17605,C17607,C17612,C16504,LMPR0103600003,LMPR0103820001,LMPR0103810001	annotated
281	94885.8	117065	94257.5	97373.7	103325	91813.6	79644.7	96032.4	109977	110600	97860.7	111725	85093.2	118353	90362.6	93944.8	102913	113153	88027.6	78080.2	110010	80529.9	97491.1	102136	positive	No Fragments	C17 Sphingosine;Pentadecanoyl-EA;anteiso (4E,14-methyl-d16:1) sphingosine;iso (4E,15-methyl-d16:1) sphingosine	RBEJCQPPFCKTRZ-LHMZYYNSSA-N,UHPXXKLAACDXGS-UHFFFAOYSA-N,NJVGCHGRFMZTKV-KLVHAFEJSA-N,LZKPPSAEINBHRP-KORIGIIASA-N	LMSP01040002,LMFA08040045,LMSP01080006,LMSP01080005	annotated
282	90111.7	87952.5	72375.2	102924	89769.3	86381.6	91928.4	85546.7	108038	86603	117167	95519.8	97934.8	107089	101717	99641.1	104528	88631.6	90305.3	85229	83906.4	94929.8	87407.4	88768.6	positive	No Fragments	Epithienamycin F	HZYSJDYRQDXUAB-IONOHQLYSA-N	C17399	annotated
283	86934.1	87762.2	76792.5	81244.5	97949.3	103964	87495.6	73519.6	70492.2	108459	84079.1	78084.1	67660.5	67856.9	75328.3	72240.7	109242	81957	88562.1	79713.8	80825.9	86457.4	79090.7	81414.9	positive	No Fragments	N-Desmethyltamoxifen;N-Desmethyltamoxifen;5-Hydroxymethyl tolterodine;Lindheimerine;Pregnenolone carbonitrile	NYDCDZSEEAUOHN-IZHYLOQSSA-N,NYDCDZSEEAUOHN-IZHYLOQSSA-N,DUXZAXCGJSBGDW-HXUWFJFHSA-N,XLRFZCAOXVMMEG-IREFKKHBSA-N,VSBHRRMYCDQLJF-ZDNYCOCVSA-N	HMDB13866,C16546,HMDB13973,C08695,C15637	annotated
284	90435.9	94731.7	78118.7	104086	94884.4	73701.9	67118.8	71635	98277.1	80150.9	92913.8	88132.8	92910.9	77982.2	96008.1	90902	89457.8	101132	74748.2	108752	76994.6	81515.7	91731.1	83267	positive	No Fragments				annotated
285	1.75325e+06	2.1279e+06	3.09463e+06	1.95706e+06	3.47106e+06	1.95993e+06	2.023e+06	2.03673e+06	2022049	2.43286e+06	1.87773e+06	2.05205e+06	2.07829e+06	1.46249e+06	2.22084e+06	1.46508e+06	2640702	1.67333e+06	1.80582e+06	1.74259e+06	2.93482e+06	2.15758e+06	1704941	1.70039e+06	positive	Annotate in FrAnK	SM(d18:0/18:1(9Z));SM(d18:0/18:1(9Z));SM(d18:0/18:1(11Z));stearoyl sphingomyelin;SM(d18:1/18:0);PE-Cer(d15:1(4E)/24:0);PE-Cer(d14:1(4E)/25:0);PE-Cer(d16:1(4E)/23:0);SM(d16:1/20:0)	XYLWKHKCYHMVMA-RVPJYPCXSA-N,XYLWKHKCYHMVMA-RVPJYPCXSA-N,HHAUPBIWIXBMEU-MMVRYLQTSA-N,LKQLRGMMMAHREN-YJFXYUILSA-N,LKQLRGMMMAHREN-YJFXYUILSA-N,QANLPMFBPOAOFV-YJFXYUILSA-N,PBJQROPNJJQVIY-YJFXYUILSA-N,BUNPCMSTWXDZQU-YJFXYUILSA-N,CYAOJEYKBPRRNW-YJFXYUILSA-N	HMDB12089,LMSP03010031,HMDB12088,HMDB62559,LMSP03010001,LMSP03020018,LMSP03020013,LMSP03020025,LMSP03010052	annotated
286	1.49665e+06	1.61072e+06	2.14428e+06	1.14712e+06	1.46888e+06	1.7208e+06	1.38877e+06	1.68595e+06	2.38949e+06	1.26419e+06	1.30885e+06	1.67689e+06	1255852	1.55558e+06	1.80018e+06	1.17856e+06	1.9802e+06	1.61739e+06	3.46352e+06	2195419	2601650	2.00808e+06	570671	1.67827e+06	positive	No Fragments	N6-Acetyl-5S-hydroxy-L-lysine;Bicine;1-Deoxynojirimycin;3,4-Dihydroxy-2-hydroxymethyl-1-pyrrolidinepropanamide;Serinyl-Valine;Valyl-Serine;2-Amino-4-ethoxy-3-hydroxybutanoic acid;2-Deoxy-scyllo-inosamine;N5-(L-1-Carboxyethyl)-L-ornithine;N,N-Dihydroxy-L-isoleucine;Deoxymannojirimycin;DMDP;N6-Acetyl-N6-hydroxy-L-lysine;Deoxynojirimycin;D-Fucosamine;D-Quinovosamine	FVTTTYGNCVTXEI-UHFFFAOYSA-N,FSVCELGFZIQNCK-UHFFFAOYSA-N,LXBIFEVIBLOUGU-UHFFFAOYSA-N,ARJIGPTXXUGWDZ-UHFFFAOYSA-N,ILVGMCVCQBJPSH-UHFFFAOYSA-N,STTYIMSDIYISRG-UHFFFAOYSA-N,HGJWTABGNGOSDZ-UHFFFAOYSA-N,QXQNRSUOYNMXDL-KGJVWPDLSA-N,DEGCDQUOHKYOQM-WDSKDSINSA-N,SCCQCCCXSLYFHJ-WHFBIAKZSA-N,LXBIFEVIBLOUGU-KVTDHHQDSA-N,PFYHYHZGDNWFIF-KVTDHHQDSA-N,YXKGOSZASIKYPU-ZETCQYMHSA-N,LXBIFEVIBLOUGU-JGWLITMVSA-N,TVTGZVY…	HMDB33891,HMDB11727,HMDB35359,HMDB39948,HMDB29052,HMDB29136,HMDB32862,C17580,C04210,C20311,C10141,C10143,C03955,C16843,C15478,C15479	annotated
287	2.59517e+06	3.05363e+06	2.87765e+06	2931258	2.63466e+06	2.80314e+06	2.66403e+06	2.89642e+06	2811500	2.44403e+06	2.73742e+06	2528336	3.04003e+06	2.72336e+06	2.84217e+06	3097758	2.80065e+06	2.95762e+06	2.91048e+06	2735025	2.99854e+06	2.91411e+06	3.46141e+06	2694452	positive	No Fragments	Histidinyl-Glycine;Glycyl-Histidine;Metronidazole;Metronidazole	LYCVKHSJGDMDLM-UHFFFAOYSA-N,YIWFXZNIBQBFHR-UHFFFAOYSA-N,VAOCPAMSLUNLGC-UHFFFAOYSA-N,VAOCPAMSLUNLGC-UHFFFAOYSA-N	HMDB28885,HMDB28843,HMDB15052,C07203	annotated
288	120122	137893	172362	185726	130218	132494	116263	145916	92561.7	105901	127641	103602	158920	117552	97144.3	82718.3	100077	132370	146472	163143	113891	100460	151950	141740	positive	No Fragments	Fluticasone;Argentine	MGNNYOODZCAHBA-AZYZPMHWSA-N,AILDTIZEPVHXBF-UHFFFAOYSA-N	C07815,C10753	annotated
289	2802755	3253364	3.08369e+06	2.92063e+06	3417157	2.94445e+06	1.79089e+06	2.84268e+06	3.24825e+06	2886572	3.0866e+06	2.64381e+06	2.81863e+06	2803206	3.46027e+06	3.30147e+06	3.09135e+06	2.88869e+06	3.20832e+06	3.22491e+06	3.22734e+06	3.2251e+06	2489398	2.8426e+06	positive	Annotate in FrAnK	Ethyl tiglate;Ethyl tiglate;2-Hexenyl formate;Homoarecoline;4-Heptenoic acid;4Z-heptenoic acid;Allyl butyrate;2,4-Dimethyl-2-pentenoic acid;cis-3-Hexenyl formate;Isopentenyl acetate;1-Methoxy-3-methylene-2-pentanone;1,3-Diacetylpropane;3-Methyl-3-butenyl acetate;Ethyl 4-pentenoate;5-Methyl-2,3-hexanedione;Dihydro-5-propyl-2(3H)-furanone;4-heptanolide;4-Methyl-5-hexanolide;Cyclohexyl formate;Cyclo…	OAPHLAAOJMTMLY-GQCTYLIASA-N,OAPHLAAOJMTMLY-GQCTYLIASA-N,SLWYMCAVYPZTRN-SNAWJCMRSA-N,UNARQANIGOBIHM-UHFFFAOYSA-N,KFXPOIKSDYRVKS-ARJAWSKDSA-N,KFXPOIKSDYRVKS-ARJAWSKDSA-N,RMZIOVJHUJAAEY-UHFFFAOYSA-N,DMHLGGQHOSTMJG-GQCTYLIASA-N,XJHQVZQZUGLZLS-ARJAWSKDSA-N,XXIKYCPRDXIMQM-UHFFFAOYSA-N,PEPJPZZZBHWOCM-UHFFFAOYSA-N,VAIFYHGFLAPCON-UHFFFAOYSA-N,OCUAPVNNQFAQSM-UHFFFAOYSA-N,PTVSRINJXWDIKP-UHFFFAOYSA-N,PQCLJXV…	HMDB38962,C08487,HMDB38271,HMDB38321,HMDB33793,LMFA01030452,HMDB40591,HMDB39819,HMDB40214,HMDB29314,HMDB30330,HMDB29165,HMDB32391,HMDB31603,HMDB31593,HMDB31681,LMFA07040012,HMDB31174,HMDB31351,HMDB31342,C09822,HMDB31500,HMDB31504,HMDB31484,LMFA01030012,HMDB31477,HMDB31476,LMFA12000013,HMDB32460,C11950,LMFA01020123,C10921,C10976,C13717,C13714,C17730,LMFA06000026,LMFA07040011,LMFA12000245,LMFA01030…	annotated
290	NA	1190614	151273	NA	NA	1.18906e+06	NA	NA	3346543	1338921	1.15802e+06	1.70759e+06	NA	590712	NA	1.10276e+06	NA	2818642	NA	2.08003e+06	NA	1.77597e+06	NA	1.38043e+06	positive	Inosine (C10H12N4O5) Prob = 98.9200000000	Allopurinol riboside;Inosine;Inosine;Inosine;Arabinosylhypoxanthine	KFQUAMTWOJHPEJ-DAGMQNCNSA-N,UGQMRVRMYYASKQ-KQYNXXCUSA-N,UGQMRVRMYYASKQ-KQYNXXCUSA-N,UGQMRVRMYYASKQ-KQYNXXCUSA-N,UGQMRVRMYYASKQ-KBNQYOMWSA-N	HMDB00481,HMDB00195,C00294,Std1_updated_10,HMDB03040	identified+fragment
291	NA	1.52481e+06	710199	942293	994012	2673945	564721	1.1491e+06	2.44933e+06	1.9124e+06	1355282	1.08421e+06	NA	1.79329e+06	NA	1.56074e+06	NA	2.12131e+06	NA	1.69603e+06	NA	3334358	NA	2.21432e+06	positive	Annotate in FrAnK	LysoPC(20:3(5Z,8Z,11Z));LysoPC(20:3(8Z,11Z,14Z));PC(20:3(8Z,11Z,14Z)/0:0);LysoPC(22:6(4Z,7Z,10Z,13Z,16Z,19Z));PC(22:6(4Z,7Z,10Z,13Z,16Z,19Z)/0:0);Eudesobovatol A;Eudesobovatol B	YHGXYYIGHBPDMX-BUTFDPNWSA-N,BBNHCUBQEQJHIG-FZZJNMCHSA-N,BBNHCUBQEQJHIG-FZZJNMCHSA-N,LSOWKZULVQWMLY-APPDJCNMSA-N,LSOWKZULVQWMLY-APPDJCNMSA-N,JKKWXFYURXPBFN-CLRSYFRZSA-N,AGBYBGPUAJZWDY-CLRSYFRZSA-N	HMDB10393,HMDB10394,LMGP01050133,HMDB10404,LMGP01050056,C10562,C17677	annotated
292	758997	937525	946575	1.3236e+06	1.47335e+06	1113035	965714	3.25549e+06	809090	1.12611e+06	1.92055e+06	2.16428e+06	1.75559e+06	1.26804e+06	1.04356e+06	1.24244e+06	829788	2.77955e+06	811635	1.22273e+06	744114	826022	369216	771429	positive	No Fragments	3,7-Dimethyl-3-octene-1,2,6,7-tetrol;(1S,2S,4R,8R)-p-Menthane-1,2,8,9-tetrol;(1alpha,2alpha,4betaH,6alpha,8R)-p-Menthane-2,6,8,9-tetrol;(2xi,3xi,6E)-3,7-Dimethyl-6-octene-1,2,3,8-tetrol;(2xi,6xi)-7-Methyl-3-methylene-1,2,6,7-octanetetrol	QJGNMNVVLILWRD-QPJJXVBHSA-N,QEFNQQRVZDFDIJ-UHFFFAOYSA-N,NKYSPMJOKCOMFJ-UHFFFAOYSA-N,WLZNCAXWAFHRLP-XBXARRHUSA-N,GGDOZDCNLKHEMH-UHFFFAOYSA-N	HMDB35133,HMDB39974,HMDB39053,HMDB33642,HMDB33217	annotated
293	1.87212e+06	1.80755e+06	1.07906e+06	1.97612e+06	1.71905e+06	2.57467e+06	2.51284e+06	1.07252e+06	1.89923e+06	1.7596e+06	2.31129e+06	3.22617e+06	1.81282e+06	1.31243e+06	2.65743e+06	1.48445e+06	2.63538e+06	1.34911e+06	1.99914e+06	1.99724e+06	1.74153e+06	961541	1.87664e+06	1.31421e+06	positive	No Fragments	PE(24:0/14:1(9Z));PE(24:1(15Z)/14:0);PE(18:4(6Z,9Z,12Z,15Z)/22:0);PE(18:4(6Z,9Z,12Z,15Z)/22:0);PE(20:0/18:1(11Z));PE(20:0/18:1(11Z));PE(20:0/18:1(9Z));PE(20:0/18:1(9Z));PE(20:2(11Z,14Z)/20:2(11Z,14Z));PE(20:2(11Z,14Z)/20:2(11Z,14Z));PE(20:0/20:4(5Z,8Z,11Z,14Z));PE(20:0/20:4(5Z,8Z,11Z,14Z));PE(20:0/20:4(8Z,11Z,14Z,17Z));PE(20:1(11Z)/18:0);PE(20:1(11Z)/18:0);PE(20:1(11Z)/20:3(5Z,8Z,11Z));PE(20:1(11…	UJDHYDGXZXDWNT-AFHWQMSISA-N,HNZTVXMGKFBWNB-SJWLXQKBSA-N,QCCKXFCODQEYIW-CEGLHCBSSA-N,QCCKXFCODQEYIW-CEGLHCBSSA-N,XYHIPPZFNNOMQL-MITQYPHISA-N,XYHIPPZFNNOMQL-MITQYPHISA-N,VDNXNFMAFDYQSI-JHWHEROUSA-N,VDNXNFMAFDYQSI-JHWHEROUSA-N,KSAJIJQUJUOZKJ-DHAKCBTASA-N,KSAJIJQUJUOZKJ-DHAKCBTASA-N,CIXWKDHTFXYVTC-LYPBNKOOSA-N,CIXWKDHTFXYVTC-LYPBNKOOSA-N,MIPOZDXFSKBSGM-IMYCSHPSSA-N,FMYXHSVUQFRMGW-HVLKLTLRSA-N,FMYXHSV…	HMDB09713,HMDB09745,HMDB09204,LMGP02010764,HMDB09223,LMGP02010138,HMDB09224,LMGP02010135,HMDB09297,LMGP02010892,HMDB09234,LMGP02011177,HMDB09235,HMDB09255,LMGP02010852,HMDB09265,HMDB09266,LMGP02010862,HMDB09329,HMDB09394,LMGP02010951,HMDB09362,LMGP02010922,HMDB09427,HMDB09485,LMGP02011020,HMDB09492,LMGP02011027,HMDB09555,LMGP02011084,HMDB09585,LMGP02011113,HMDB09517,HMDB09523,HMDB09524,HMDB09031,…	annotated
294	1.14741e+06	617795	581360	614680	510868	2.41432e+06	1.20976e+06	1.03693e+06	1539403	1.33e+06	1.44017e+06	1.04634e+06	706362	1.83871e+06	604701	1.15156e+06	2.16783e+06	1.73076e+06	612696	1368452	3211133	269604	432209	1.14998e+06	positive	Annotate in FrAnK	Ergothioneine	SSISHJJTAXXQAX-ZETCQYMHSA-N	HMDB03045	annotated
295	2.73045e+06	2.62636e+06	3.16453e+06	2.14973e+06	2995474	3201162	2.12797e+06	2723413	2.00401e+06	2.47984e+06	2.78395e+06	2.34578e+06	2.12901e+06	2.70455e+06	2.35902e+06	2.39083e+06	2907592	2.6151e+06	3.03632e+06	2.25433e+06	2.7556e+06	2703206	1.69546e+06	2637565	positive	Annotate in FrAnK	3,5,7-Octatriyn-1-ol;xi-2,3-Octadiene-5,7-diyn-1-ol;2,4,6-Octatriyn-1-ol;Benzofuran;Benzofuran	UKLDABCYBVVGHL-UHFFFAOYSA-N,MFQBYQJLDHIYCH-UHFFFAOYSA-N,CDDRQTICNABTAT-UHFFFAOYSA-N,IANQTJSKSUMEQM-UHFFFAOYSA-N,IANQTJSKSUMEQM-UHFFFAOYSA-N	HMDB38998,HMDB40549,HMDB30968,HMDB32929,C14512	annotated
296	178465	319948	355865	30103.3	158783	571341	489422	3.19287e+06	273787	614496	375921	657815	202439	477514	358139	142988	181177	778493	145126	785781	181440	495527	28654.3	350284	positive	Annotate in FrAnK	Homo-L-arginine;Homoarginine;L-Targinine;N(omega)-Methyl-L-arginine	QUOGESRFPZDMMT-YFKPBYRVSA-N,QUOGESRFPZDMMT-YFKPBYRVSA-N,NTNWOCRCBQPEKQ-YFKPBYRVSA-N,NTNWOCRCBQPEKQ-YFKPBYRVSA-N	HMDB00670,C01924,HMDB29416,C03884	annotated
297	2.75531e+06	2941871	2.85234e+06	2.84452e+06	2.77457e+06	2.7192e+06	2903608	2.78615e+06	2851119	2.88365e+06	3.01051e+06	2926249	2.82144e+06	2.77867e+06	2.94292e+06	2.95594e+06	2904800	2.98964e+06	2.85085e+06	2891759	2.76393e+06	2936272	3056365	2.96443e+06	positive	No Fragments				annotated
298	1.55755e+06	1.66622e+06	1087980	657282	1.28675e+06	1.12244e+06	1.45311e+06	1.75188e+06	1.35903e+06	1.40327e+06	1538756	1.0021e+06	1.02444e+06	1.82299e+06	1.19014e+06	938400	1.59951e+06	973600	2.02802e+06	1.59798e+06	3.03997e+06	1.99663e+06	756427	1488627	positive	L-Anserine (C10H16N4O3) Prob = 96.5300000000	Homocarnosine;Homocarnosine;Anserine;beta-Alanyl-N(pi)-methyl-L-histidine;gamma-Glutamyl-beta-aminopropiononitrile;gamma-Glutamyl-beta-aminopropiononitrile;Balenine;N(alpha)-gamma-L-Glutamylhistamine	CCLQKVKJOGVQLU-QMMMGPOBSA-N,CCLQKVKJOGVQLU-QMMMGPOBSA-N,MYYIAHXIVFADCU-QMMMGPOBSA-N,MYYIAHXIVFADCU-QMMMGPOBSA-N,VQPVVWAFTIFKDD-LURJTMIESA-N,VQPVVWAFTIFKDD-LURJTMIESA-N,SLRNWACWRVGMKD-QMMMGPOBSA-N,BGNAGOFSEBNIJN-QMMMGPOBSA-N	HMDB00745,C00884,HMDB00194,C01262,HMDB60477,C06114,HMDB05769,C04138	annotated+fragment
299	1.66425e+06	1.9874e+06	1.39558e+06	1550154	2.05718e+06	2.99454e+06	1.13876e+06	499712	1.99382e+06	2280072	2.33813e+06	1.82936e+06	915931	1.94017e+06	890414	1.71355e+06	846144	1.73382e+06	1.08434e+06	1.93838e+06	939013	1.69266e+06	866386	1.59739e+06	positive	Annotate in FrAnK	PI(18:1(9Z)/18:1(11Z));PI(18:1(9Z)/18:1(9Z));PI(18:2(9Z,12Z)/18:0);PI(18:2(9Z,12Z)/18:0);PI(18:0/18:2(9Z,12Z));PI(18:0/18:2(9Z,12Z));PI(18:1(11Z)/18:1(11Z));PI(18:1(11Z)/18:1(9Z));PI(16:0/20:2(11Z,14Z));PI(16:0/20:2(11Z,14Z));PI(20:2(11Z,14Z)/16:0);PI(20:2(11Z,14Z)/16:0);PI(22:2(13Z,16Z)/14:0);PI(22:1(11Z)/14:1(9Z));PI(20:1(11Z)/16:1(9Z));PI(19:1(9Z)/17:1(9Z));PI(19:0/17:2(9Z,12Z));PI(17:2(9Z,12Z…	LORSZBNSYOKZNV-RCVIVVFUSA-N,LALGUHSIWLNTNW-SHLWDWSJSA-N,AXGVJUACAGEWGQ-TYYHIVGOSA-N,AXGVJUACAGEWGQ-TYYHIVGOSA-N,KZVRAFHIKMDULK-PDPKURFXSA-N,KZVRAFHIKMDULK-PDPKURFXSA-N,HJXLLSHIQZPQLZ-BESHNSGQSA-N,FTAJUMMOKVEZBE-BPSMPOADSA-N,UJENRFPZRNBKKL-UWKRNJIGSA-N,UJENRFPZRNBKKL-UWKRNJIGSA-N,UBIJOILSMSXSSU-UWKRNJIGSA-N,UBIJOILSMSXSSU-UWKRNJIGSA-N,UQEQAHFXOFRJTA-KKWXRISTSA-N,WUGWLIMSKGWWRK-ACGDFGAKSA-N,QQVCJQC…	HMDB09836,HMDB09837,HMDB09847,LMGP06010846,HMDB09809,LMGP06010956,HMDB09824,HMDB09825,HMDB09786,LMGP06010165,HMDB09875,LMGP06010532,LMGP06010727,LMGP06010697,LMGP06010503,LMGP06010457,LMGP06010429,LMGP06010262,LMGP06010233,LMGP06010103,LMGP06010185,LMGP06010075	annotated
300	2.00074e+06	1.00013e+06	2.92876e+06	1.80024e+06	1.73848e+06	853742	2.99326e+06	1.68044e+06	1.32808e+06	2.08453e+06	2.42031e+06	1659340	1700978	2158437	2828489	1.1445e+06	2.83669e+06	1.61257e+06	2.08831e+06	1.54308e+06	2.08555e+06	1.77547e+06	708357	1.76455e+06	positive	Annotate in FrAnK	L-Valine;L-Valine;Betaine;Betaine;Propylene glycol;Propane-1,2-diol;Vaporole;Amyl nitrite;Amyl Nitrite;N-Methyl-a-aminoisobutyric acid;(S)-Propane-1,2-diol;(S)-Propane-1,2-diol;Norvaline;D-Norvaline;5-Aminopentanoic acid;5-Aminopentanoate;5-amino-pentanoic acid;D-Valine;(R)-Propane-1,2-diol;L-Norvaline;2S-amino-pentanoic acid;4-Methylaminobutyrate;2-Amino-2-methylbutanoate;Propane-1,3-diol;Valine…	KZSNJWFQEVHDMF-BYPYZUCNSA-N,KZSNJWFQEVHDMF-BYPYZUCNSA-N,KWIUHFFTVRNATP-UHFFFAOYSA-N,KWIUHFFTVRNATP-UHFFFAOYSA-N,DNIAPMSPPWPWGF-UHFFFAOYSA-N,DNIAPMSPPWPWGF-UHFFFAOYSA-N,OWFXIOWLTKNBAP-UHFFFAOYSA-N,OWFXIOWLTKNBAP-UHFFFAOYSA-N,CSDTZUBPSYWZDX-UHFFFAOYSA-N,DLAMVQGYEVKIRE-UHFFFAOYSA-N,DNIAPMSPPWPWGF-VKHMYHEASA-N,DNIAPMSPPWPWGF-VKHMYHEASA-N,SNDPXSYFESPGGJ-SCSAIBSYSA-N,SNDPXSYFESPGGJ-SCSAIBSYSA-N,JJMDCOV…	HMDB00883,C00183,HMDB00043,C00719,HMDB01881,C00583,HMDB01382,C07457,HMDB15550,HMDB02141,HMDB06213,C02917,HMDB13716,C01799,HMDB03355,C00431,LMFA01100040,C06417,C02912,C01826,LMFA01100041,C15987,C03571,C02457,C16436,LMFA01100046,LMFA01100022,LMFA01100023,LMFA01100021	annotated
301	821276	1.25624e+06	1.2015e+06	533873	917823	1.44605e+06	440739	1.67116e+06	1.21436e+06	2.97587e+06	2.29868e+06	738871	1.30492e+06	1.83738e+06	723476	1.14647e+06	2414791	1.82374e+06	1.00957e+06	903526	1.20168e+06	1.58344e+06	659602	1.21739e+06	positive	No Fragments	anhydroretinol	FWNRILWHNGFAIN-OYUWDNMLSA-N	HMDB62447	annotated
302	1.47569e+06	1625195	1.96671e+06	1.38648e+06	1.91678e+06	1.73272e+06	1.53631e+06	1.65134e+06	1.56091e+06	1977122	2.21212e+06	2.15724e+06	1524244	2543203	1.8868e+06	1.6637e+06	2.96562e+06	1.63796e+06	1.55883e+06	1.49383e+06	1.90829e+06	1.91948e+06	1.38752e+06	1.67114e+06	positive	Annotate in FrAnK	L-Alpha-aminobutyric acid;(S)-2-Aminobutanoate;2S-amino-butanoic acid;D-Alpha-aminobutyric acid;D-2-Aminobutyrate;2R-amino-butanoic acid;Dimethylglycine;N,N-Dimethylglycine;Gamma-Aminobutyric acid;4-Aminobutanoate;4-amino-butanoic acid;O-Acetylethanolamine;2-Aminoisobutyric acid;2-Amino-2-methylpropanoate;2-amino-isobutyric acid;Ethylene oxide/propylene oxide copolymer (avg m w 9,760 - 13,200);Et…	QWCKQJZIFLGMSD-VKHMYHEASA-N,QWCKQJZIFLGMSD-VKHMYHEASA-N,QWCKQJZIFLGMSD-VKHMYHEASA-N,QWCKQJZIFLGMSD-GSVOUGTGSA-N,QWCKQJZIFLGMSD-GSVOUGTGSA-N,QWCKQJZIFLGMSD-GSVOUGTGSA-N,FFDGPVCHZBVARC-UHFFFAOYSA-N,FFDGPVCHZBVARC-UHFFFAOYSA-N,BTCSSZJGUNDROE-UHFFFAOYSA-N,BTCSSZJGUNDROE-UHFFFAOYSA-N,BTCSSZJGUNDROE-UHFFFAOYSA-N,HBVZRPAKZOLBPL-UHFFFAOYSA-N,FUOOLUPWFVMBKG-UHFFFAOYSA-N,FUOOLUPWFVMBKG-UHFFFAOYSA-N,FUOOLUP…	HMDB00452,C02356,LMFA01100034,HMDB00650,C02261,LMFA01100043,HMDB00092,C01026,HMDB00112,C00334,LMFA01100039,HMDB38394,HMDB01906,C03665,LMFA01100053,HMDB32262,C01380,C15588,HMDB02299,C01205,LMFA01100049,HMDB41945,C11735,HMDB02166,C03284,LMFA01100050,HMDB31654,HMDB31329,HMDB31430,HMDB03911,C05145,LMFA01100054,C19514,C11109,C02721	annotated
303	1.42693e+06	2.23708e+06	1.2854e+06	2.12744e+06	1.86647e+06	2.28293e+06	2.10516e+06	1.49987e+06	2.1675e+06	2.58273e+06	1.91033e+06	2.2117e+06	2.3014e+06	2469715	2.39858e+06	2.3108e+06	2.18714e+06	2.93923e+06	1.56117e+06	1973430	2.11245e+06	1.83815e+06	1.23441e+06	2.34774e+06	positive	Annotate in FrAnK	PC(O-16:0/18:2(9Z,12Z));PC(O-16:0/18:2(9Z,12Z));PC(P-18:1(11Z)/16:0);PC(P-18:1(11Z)/18:3(6Z,9Z,12Z));PC(P-18:1(11Z)/18:3(9Z,12Z,15Z));PC(P-18:0/16:1(9Z));PC(P-18:0/16:1(9Z));PC(P-18:0/18:4(6Z,9Z,12Z,15Z));PC(P-18:0/18:4(6Z,9Z,12Z,15Z));PC(P-16:0/18:1(11Z));PC(P-16:0/18:1(11Z));PC(P-16:0/18:1(9Z));PC(P-16:0/18:1(9Z));PC(P-16:0/20:4(8Z,11Z,14Z,17Z));PC(P-16:0/20:4(5Z,8Z,11Z,14Z));PC(P-16:0/20:4(5Z,…	IQACMFWAGALEAQ-WESJWMGVSA-N,IQACMFWAGALEAQ-WESJWMGVSA-N,MBRHHFWRXQYYAN-RTVLTNFHSA-N,RWVKPDIHPPTVRQ-HWGQMOSASA-N,JPNFMUKASUYGCK-ZXWSQSGJSA-N,KMNVIRCHUMQGHD-RCINKDPXSA-N,KMNVIRCHUMQGHD-RCINKDPXSA-N,KDEGUFHTTWTTCT-XMVXZYCSSA-N,KDEGUFHTTWTTCT-XMVXZYCSSA-N,MVDFTRYOOPZXII-JEPFLRBFSA-N,MVDFTRYOOPZXII-JEPFLRBFSA-N,CRBBMHQTIAELIS-KQBBALDBSA-N,CRBBMHQTIAELIS-KQBBALDBSA-N,FYYVVICAMXUASI-YEHIGFSXSA-N,IOYKZPN…	HMDB11151,LMGP01020039,HMDB11272,HMDB11278,HMDB11279,HMDB11240,LMGP01030053,HMDB11247,LMGP01030061,HMDB11209,LMGP01030128,HMDB11210,LMGP01030006,HMDB11221,HMDB11220,LMGP01030010,HMDB11305,LMGP01030144,HMDB11311,HMDB11312,HMDB39528,HMDB08455,HMDB08488,HMDB08028,HMDB08093,HMDB08126,HMDB08195,HMDB08194,HMDB08259,HMDB08228,HMDB08227,HMDB13415,HMDB07997,HMDB07996,LMGP01090009,LMGP01090006,LMGP01090007…	annotated
304	1.75851e+06	1740381	2.09444e+06	1.11482e+06	2938461	1415661	1657736	1.92267e+06	1.53595e+06	1.84239e+06	2.16514e+06	1.53897e+06	1.35773e+06	2.10792e+06	1.93805e+06	1.91012e+06	2.09e+06	1.70081e+06	1.95905e+06	2.42941e+06	1.89433e+06	2.06474e+06	1223796	1.63086e+06	positive	Annotate in FrAnK	Dulciol B;Dulciol A;Garcinone E	CLXFLUDZZDAVOS-UHFFFAOYSA-N,GPHYDWLQZOOUFR-LICLKQGHSA-N,WVJYEKGQSBGNRP-UHFFFAOYSA-N	HMDB29989,HMDB29990,HMDB33316	annotated
305	NA	1.43112e+06	328826	NA	NA	2.01877e+06	NA	NA	2914558	1336977	2.92654e+06	2.03498e+06	114801	1.04844e+06	380515	860360	495644	1.96209e+06	505271	1438729	458601	909473	NA	1483918	positive	Annotate in FrAnK	1-Heptadecene-4,6-diyne-3,9-diol;beta-Santalyl acetate;Crithmumdiol;Ginsenoyne D;Ginsenoyne I;Vetiveryl acetate;alpha-Santalyl acetate;Santalyl acetate;Virol B;5,8-heptadecadiynoic acid;10E,16-heptadecadien-8-ynoic acid;7,10-heptadecadiynoic acid;6,9-heptadecadiynoic acid;14:4(2E,4E,8E,10E)(6Me[S],9Me,12Me[S])	WNSUMUNACHNURC-UHFFFAOYSA-N,RCFGRZLLBGMERD-SDQBBNPISA-N,LCHMNLCUPRABCV-CKNIOMRDSA-N,WDZQEROINMBCOK-UHFFFAOYSA-N,AOXSLJSDFVRCQA-XFXZXTDPSA-N,UAVFEMBKDRODDE-UHFFFAOYSA-N,IXRPKRWXUJOOBZ-WDZFZDKYSA-N,RCFGRZLLBGMERD-UHFFFAOYSA-N,OZXJUTMPBYVTKB-IFCKCIONSA-N,SQOSYCBELINRLS-UHFFFAOYSA-N,YABWMILQFXOECJ-BQYQJAHWSA-N,QOYXWEKJKKTXDY-UHFFFAOYSA-N,ATMMZSXCKJDWSQ-UHFFFAOYSA-N,ZUKTWAFESTXCFD-USSQNJQLSA-N	HMDB38782,HMDB38024,HMDB33957,HMDB39358,HMDB40374,HMDB37832,HMDB37209,HMDB32501,C19994,LMFA01030476,LMFA01030475,LMFA01030478,LMFA01030477,LMFA01020368	annotated
306	2.4055e+06	2665415	2443605	2.11156e+06	2.37642e+06	2.32468e+06	1.97634e+06	2.31885e+06	2.48089e+06	2.37336e+06	2.73742e+06	2.43841e+06	2366820	2.47383e+06	2.47759e+06	2910899	2.35109e+06	2.24491e+06	2.51001e+06	2.48146e+06	2.49128e+06	2444082	2812351	2.595e+06	positive	No Fragments	Histidinyl-Glycine;Glycyl-Histidine;Metronidazole;Metronidazole	LYCVKHSJGDMDLM-UHFFFAOYSA-N,YIWFXZNIBQBFHR-UHFFFAOYSA-N,VAOCPAMSLUNLGC-UHFFFAOYSA-N,VAOCPAMSLUNLGC-UHFFFAOYSA-N	HMDB28885,HMDB28843,HMDB15052,C07203	annotated
307	1.20091e+06	1.6037e+06	552090	1.34389e+06	1169903	2182203	1562470	1.85847e+06	2.29127e+06	2.1495e+06	1.40703e+06	1.91596e+06	1690034	1.78906e+06	1.11094e+06	2.11251e+06	1714632	2.85413e+06	916965	1.81561e+06	1.44775e+06	2875116	753357	1927090	positive	Annotate in FrAnK	PC(P-18:1(11Z)/18:1(9Z));PC(P-18:1(11Z)/18:1(11Z));PC(P-18:1(11Z)/18:1(11Z));PC(dm18:1(11Z)/20:4(8Z,11Z,14Z,17Z));PC(P-18:1(11Z)/20:4(5Z,8Z,11Z,14Z));PC(P-18:0/18:2(9Z,12Z));PC(P-18:0/18:2(9Z,12Z));PC(P-18:0/20:5(5Z,8Z,11Z,14Z,17Z));PC(P-18:0/20:5(5Z,8Z,11Z,14Z,17Z));PC(P-16:0/20:2(11Z,14Z));PC(P-16:0/20:2(11Z,14Z));PC(P-16:0/22:5(4Z,7Z,10Z,13Z,16Z));PC(P-16:0/22:5(7Z,10Z,13Z,16Z,19Z));PC(P-18:1(…	AUUCOMCTAAUNNA-ASBBCAPCSA-N,SOSODLPIZNSISY-WDMTWABASA-N,SOSODLPIZNSISY-WDMTWABASA-N,HPXHHJRUVZWLFU-BKTRUPHPSA-N,HFQNRECNIUNPMU-PAAZZWMASA-N,PWPOLLAYFXIWOQ-PXSMKGAESA-N,PWPOLLAYFXIWOQ-PXSMKGAESA-N,JUCWIWDODRNWRN-REKGFNPQSA-N,JUCWIWDODRNWRN-REKGFNPQSA-N,DORCYMODRHDYER-VTLIZAISSA-N,DORCYMODRHDYER-VTLIZAISSA-N,FAKYQMLQEAQOLK-LHZZQLRFSA-N,YINHBRYJXSJGGB-BXFGBEPMSA-N,PQIJYJGVCKCIRT-YLCPJMBASA-N,DIHWZUC…	HMDB11276,HMDB11275,LMGP01030137,HMDB11287,HMDB11286,HMDB11244,LMGP01030058,HMDB11255,LMGP01030068,HMDB11217,LMGP01030038,HMDB11227,HMDB11228,HMDB11308,HMDB11309,HMDB11319,HMDB11320,HMDB39529,HMDB39527,HMDB08357,HMDB08522,HMDB08458,HMDB08457,HMDB08491,HMDB08490,HMDB08718,HMDB08685,HMDB08096,HMDB08095,HMDB08129,HMDB08128,HMDB08160,HMDB13425,LMGP01030111,HMDB13429,LMGP01030113,HMDB13409,LMGP0102006…	annotated
308	2617934	2.70112e+06	2.57397e+06	2.58597e+06	2.47497e+06	2680419	2.28894e+06	2.34739e+06	2.53753e+06	2467982	2.78625e+06	2.40154e+06	2.3258e+06	2.52685e+06	2.63177e+06	2.42499e+06	2.42822e+06	2.39241e+06	2.57611e+06	2.36172e+06	2.52423e+06	2.67404e+06	2428662	2.6297e+06	positive	Annotate in FrAnK	Tripropylamine	YFTHZRPMJXBUME-UHFFFAOYSA-N	HMDB32545	annotated
309	1531222	1.94007e+06	1.89082e+06	1.80833e+06	1.1445e+06	2154898	2.0706e+06	1.14711e+06	1.83317e+06	1.63476e+06	1.36965e+06	1.53845e+06	1.55544e+06	1.17135e+06	1.32138e+06	1.97164e+06	1797534	1645715	1.28021e+06	1.82366e+06	1.75546e+06	1.41043e+06	1.32689e+06	1.33575e+06	positive	No Fragments	Coenzyme Q9;Ubiquinone-9;Coenzyme Q9	UUGXJSBPSRROMU-WJNLUYJISA-N,UUGXJSBPSRROMU-WJNLUYJISA-N,UUGXJSBPSRROMU-WJNLUYJISA-N	HMDB06707,C01967,LMPR02010004	annotated
310	1.09121e+06	1.22323e+06	1.07388e+06	1779034	1115366	1.32391e+06	1.37779e+06	939262	1.54316e+06	1.32075e+06	1.03946e+06	1.1705e+06	1.49857e+06	1.13386e+06	1.06321e+06	993130	1.08666e+06	978337	1.36278e+06	1.02085e+06	1.40957e+06	1.27729e+06	897179	1.03393e+06	positive	Annotate in FrAnK	PE-Cer(d16:2(4E,6E)/21:0);PE-Cer(d15:2(4E,6E)/22:0);PE-Cer(d14:2(4E,6E)/23:0);SM(d18:2/16:0);SM(d18:1/16:1);SM(d16:1/18:1)	SJGKHYGTBPRKCL-IGUKYYCESA-N,LNPPDKAZAYXFKF-IGUKYYCESA-N,GHOYZKFJGQWFEZ-IGUKYYCESA-N,YLWSJLLZUHSIEA-CKSUKHGVSA-N,OAHFTKWSJGVMTG-MBIABJCFSA-N,QQFVICUNTBNUKN-QQRIYSRRSA-N	LMSP03020057,LMSP03020045,LMSP03020041,LMSP03010090,LMSP03010041,LMSP03010040	annotated
311	1.09648e+06	970649	1218567	1047483	1.12252e+06	893512	966806	1.09509e+06	810776	1.20863e+06	1.2286e+06	994579	795686	1.08609e+06	982612	910905	904142	989424	1.1882e+06	890167	1128406	899498	826218	1055429	positive	Annotate in FrAnK	2,3-Dehydrosalvipisone;Nafenopin;7-Methoxy-2,2,4-trimethyl-3-(4-methoxyphenyl)-2H-1-benzopyran;2,2-Dimethyl-3-(4-methoxyphenyl)-4-ethyl-2H-1-benzopyran-7-ol;Dihydrocordoin	DRAMPMNRCNQDOE-SREVYHEPSA-N,XJGBDJOMWKAZJS-UHFFFAOYSA-N,PNVONQDZKVXBHJ-UHFFFAOYSA-N,YHXWLHMIDZAYPE-UHFFFAOYSA-N,PYMCFHVCMWMRLO-UHFFFAOYSA-N	HMDB40742,C11371,C15060,C15054,LMPK12120441	annotated
312	871982	674133	979742	815867	986927	881562	855050	772306	650319	851040	782476	760829	691830	765183	734516	654665	1.22056e+06	897466	958486	726090	775989	617096	711819	869430	positive	No Fragments	(S)-11,12,13-Trinor-7-calamenone;(R)-11,12,13-Trinor-1(5),6,9-guaiatrien-8-one;6-Phenyl-3-hexen-2-one;4-Methyl-2-phenyl-2-pentenal;Capillanol;2,4,6,8,10-dodecapentaenal	SQESYXTWWGWCFK-UHFFFAOYSA-N,MDFATIDEXXOYPV-UHFFFAOYSA-N,PHEPHOADHFLZJS-FNORWQNLSA-N,ULRYRAHIBWLZKC-XYOKQWHBSA-N,WWNYBNQWIHBNIE-UHFFFAOYSA-N,NLPJEWTYXLOFLM-GNUNTXLASA-N	HMDB40823,HMDB39153,HMDB31622,HMDB37281,C17783,LMFA06000073	annotated
313	817815	978910	687528	693993	935209	778115	539230	691026	608799	805407	795462	740432	579615	625828	934842	500602	725722	730323	688972	668175	694732	354218	642540	747026	positive	No Fragments				annotated
314	675491	652842	521887	682440	845853	754912	771466	678793	631385	586132	666425	764026	683919	585637	545195	772120	748298	780884	602251	742691	773683	637705	792933	723521	positive	No Fragments	Palmitoyl sphingomyelin;SM(d18:1/16:0);SM(d18:0/16:1(9Z));PE-Cer(d15:1(4E)/22:0);PE-Cer(d14:1(4E)/23:0);PE-Cer(d16:1(4E)/21:0);SM(d17:1/17:0);SM(d16:1/18:0)	RWKUXQNLWDTSLO-GWQJGLRPSA-N,RWKUXQNLWDTSLO-GWQJGLRPSA-N,CGVOQSQIYSUXAT-PPLFXBRHSA-N,PUNOWDWXDFVUSY-GWQJGLRPSA-N,DAJDHSUNMLBGKS-GWQJGLRPSA-N,MQVMZFUXVSTHHM-GWQJGLRPSA-N,VJLGWXPICWQEGB-GWQJGLRPSA-N,OQCPQFVKIYWGRP-GWQJGLRPSA-N	HMDB61712,LMSP03010003,HMDB13464,LMSP03020017,LMSP03020010,LMSP03020023,LMSP03010043,LMSP03010042	annotated
315	2.21522e+06	941058	1.40077e+06	568153	927573	514173	822095	1.04821e+06	1557339	1.25225e+06	2.6678e+06	571100	692980	1.79366e+06	978045	1.60325e+06	2.10051e+06	1.0406e+06	2.30021e+06	1.16668e+06	706731	2429241	927568	1384109	positive	No Fragments	5-Hydroxymethyl-4-methyluracil;4-Imidazolone-5-propionic acid;4-Imidazolone-5-propanoate;Imidazolelactic acid;Imidazole lactate;N-Nitrosoguvacine;(S)-3-(Imidazol-5-yl)lactate;Maleamate	XBAVGYMDOXCWQU-UHFFFAOYSA-N,HEXMLHKQVUFYME-UHFFFAOYSA-N,HEXMLHKQVUFYME-UHFFFAOYSA-N,JTYMXXCJQKGGFG-UHFFFAOYSA-N,ACZFBYCNAVEFLC-UHFFFAOYSA-N,XAZBVEFQMFZFEZ-UHFFFAOYSA-N,ACZFBYCNAVEFLC-YFKPBYRVSA-N,FSQQTNAZHBEJLS-UPHRSURJSA-N	HMDB00544,HMDB01014,C03680,HMDB02320,C05568,C19481,C03817,C01596	annotated
316	575207	389035	469185	668852	920978	540740	601476	2.64985e+06	1.10997e+06	525836	923842	761763	671732	488254	1.24614e+06	481321	2.23769e+06	624225	1.017e+06	578503	769209	699123	409370	532531	positive	No Fragments	Dihydrothymine;5,6-Dihydrothymine;Squamolone;3-Isoxazolidinone;L-Cyclo(alanylglycyl);pyroglutamine;2-Aminoacrylic acid;Dehydroalanine;2-Oxazolidinone;Aminoacrylate;gamma-Amino-gamma-cyanobutanoate;4-amino-4-cyano-butanoic acid;alpha-Amino-gamma-cyanobutanoate;2-amino-4-cyano-butanoic acid	NBAKTGXDIBVZOO-UHFFFAOYSA-N,NBAKTGXDIBVZOO-UHFFFAOYSA-N,XYVMBSCIEDOIJQ-UHFFFAOYSA-N,QXDOFVVNXBGLKK-UHFFFAOYSA-N,ICCHEGCKVBMSTF-UHFFFAOYSA-N,NPWMTBZSRRLQNJ-UHFFFAOYSA-N,UQBOJOOOTLPNST-UHFFFAOYSA-N,UQBOJOOOTLPNST-UHFFFAOYSA-N,IZXIZTKNFFYFOF-UHFFFAOYSA-N,YTLYLLTVENPWFT-UPHRSURJSA-N,DXWQLTOXWVWMOH-UHFFFAOYSA-N,DXWQLTOXWVWMOH-UHFFFAOYSA-N,VZSTVUJXUYNIOQ-UHFFFAOYSA-N,VZSTVUJXUYNIOQ-UHFFFAOYSA-N	HMDB00079,C00906,HMDB29874,HMDB39426,HMDB31547,HMDB62558,HMDB03609,C02218,C06695,C20253,C05715,LMFA01100037,C05717,LMFA01100038	annotated
317	497148	853784	1.59091e+06	2.38706e+06	688321	865016	752230	969616	1.14149e+06	1.39142e+06	2.64937e+06	2.62119e+06	966072	937387	985380	814597	1.13578e+06	1.38964e+06	1.4435e+06	2027434	1.75392e+06	2391769	1.44331e+06	1.5937e+06	positive	No Fragments	Trimethylamine N-oxide;Trimethylamine N-oxide;1-Amino-propan-2-ol;1-Aminopropan-2-ol;(R)-1-Aminopropan-2-ol	UYPYRKYUKCHHIB-UHFFFAOYSA-N,UYPYRKYUKCHHIB-UHFFFAOYSA-N,HXKKHQJGJAFBHI-UHFFFAOYSA-N,HXKKHQJGJAFBHI-UHFFFAOYSA-N,HXKKHQJGJAFBHI-GSVOUGTGSA-N	HMDB00925,C01104,HMDB12136,C05771,C03194	annotated
318	1.63605e+06	1.20364e+06	1.1838e+06	809610	1.35675e+06	1.45967e+06	898869	881890	1.27343e+06	1.8726e+06	2364393	1.15411e+06	2.04236e+06	2.17599e+06	1.35365e+06	2.60567e+06	1.5129e+06	2.10185e+06	1.83983e+06	1882858	939422	2102394	1.50674e+06	1.77325e+06	positive	Annotate in FrAnK				annotated
319	1.25352e+06	1.41358e+06	1.75306e+06	1.20039e+06	2.01623e+06	1.32746e+06	1435120	1992271	953744	1.633e+06	1.48245e+06	2.57895e+06	1.59193e+06	1.51517e+06	1.21868e+06	1.27373e+06	1.28005e+06	2.23303e+06	1.77825e+06	1.20369e+06	1.51663e+06	1.16359e+06	998001	1.06402e+06	positive	Annotate in FrAnK	Alpha-CEHC;Dibutyl phthalate;Dibutyl phthalate;Diisobutyl phthalate;Diisobutyl phthalate;Monoethylhexyl phthalic acid;2-Ethylhexyl phthalate;alhpa-tocopheronolactone;Emmotin A	AXODOWFEFKOVSH-UHFFFAOYSA-N,DOIRQSBPFJWKBE-UHFFFAOYSA-N,DOIRQSBPFJWKBE-UHFFFAOYSA-N,MGWAVDBGNNKXQV-UHFFFAOYSA-N,MGWAVDBGNNKXQV-UHFFFAOYSA-N,DJDSLBVSSOQSLW-UHFFFAOYSA-N,DJDSLBVSSOQSLW-UHFFFAOYSA-N,AHKCSBSOCDKWLH-UHFFFAOYSA-N,GRTATZFIZSZURL-GXTWGEPZSA-N	HMDB01518,HMDB33244,C14214,HMDB13835,C15205,HMDB13248,C03343,LMPR02020063,LMPR0103200001	annotated
320	1.18466e+06	755604	1.30399e+06	1.22757e+06	990962	1.21318e+06	2.56709e+06	1.73937e+06	1.27019e+06	1.57897e+06	728808	816115	1.45184e+06	1.30713e+06	920517	625246	967973	1.40675e+06	1.44402e+06	996126	1.79071e+06	1.08322e+06	914444	1.48284e+06	positive	Annotate in FrAnK	Neurine	NIPLIJLVGZCKMP-UHFFFAOYSA-M	HMDB31259	annotated
321	467355	1.12453e+06	2.10123e+06	2.46003e+06	1.67901e+06	1.09368e+06	1.02459e+06	925654	1.34692e+06	775360	1.87442e+06	1.47068e+06	1.16492e+06	851676	796020	771111	766490	584429	1.35556e+06	1.26094e+06	814696	2.27003e+06	390599	853858	positive	Annotate in FrAnK	2,2-Dihydroperoxypropane;N,N-Dihydroxy-L-valine	XJHMOGCOFPLTNG-UHFFFAOYSA-N,VWRMUTKBDQWLAX-BYPYZUCNSA-N	HMDB34260,C20314	annotated
322	1.03323e+06	880463	1.11576e+06	764670	1.66776e+06	900338	1.27547e+06	1.2391e+06	1.07822e+06	1.04868e+06	1.91113e+06	1.02091e+06	304273	834049	888740	381757	375498	611832	2.4523e+06	614056	937848	1.13976e+06	1.28324e+06	839163	positive	No Fragments				annotated
323	2.04515e+06	1.4487e+06	1.57719e+06	1.27113e+06	1.93824e+06	1.98469e+06	1438294	2.36213e+06	1.05329e+06	1.64527e+06	1.58243e+06	1.04049e+06	1.43768e+06	1.78857e+06	1.24424e+06	1.07075e+06	1.50249e+06	1.90133e+06	2300800	1763506	1.9557e+06	1.53818e+06	617366	1.60171e+06	positive	Histidine (C6H9N3O2) Prob = 95.0900000000	L-2-Amino-3-(1-pyrazolyl)propanoic acid;Dihydrouracil;5,6-Dihydrouracil;L-Histidine;L-Histidine;L-3-Cyanoalanine;3-Cyano-L-alanine;N-Methylhydantoin;N-Methylhydantoin;D-Histidine;Muscimol;Histidine;2,5-Dioxopiperazine;3-(Pyrazol-1-yl)-L-alanine	PIGOPELHGLPKLL-UHFFFAOYSA-N,OIVLITBTBDPEFK-UHFFFAOYSA-N,OIVLITBTBDPEFK-UHFFFAOYSA-N,HNDVDQJCIGZPNO-YFKPBYRVSA-N,HNDVDQJCIGZPNO-YFKPBYRVSA-N,BXRLWGXPSRYJDZ-VKHMYHEASA-N,BXRLWGXPSRYJDZ-VKHMYHEASA-N,RHYBFKMFHLPQPH-UHFFFAOYSA-N,RHYBFKMFHLPQPH-UHFFFAOYSA-N,HNDVDQJCIGZPNO-RXMQYKEDSA-N,ZJQHPWUVQPJPQT-UHFFFAOYSA-N,HNDVDQJCIGZPNO-UHFFFAOYSA-N,BXRNXXXXHLBUKK-UHFFFAOYSA-N,PIGOPELHGLPKLL-YFKPBYRVSA-N	HMDB34267,HMDB00076,C00429,HMDB00177,C00135,HMDB60245,C02512,HMDB03646,C02565,C06419,C08311,C00768,C02777,C01162	annotated+fragment
324	1.11134e+06	1.03753e+06	1.21795e+06	980377	1.7155e+06	904785	1.25437e+06	1.20326e+06	994422	1.11996e+06	2.08854e+06	1.12383e+06	385636	749078	956581	361064	388013	739148	2.34941e+06	616937	1.04948e+06	1.4105e+06	1.13802e+06	920734	positive	Annotate in FrAnK				annotated
325	701056	1.1066e+06	863091	2.34138e+06	1270256	979476	972068	1.25048e+06	1.1762e+06	958149	1.3135e+06	1.58901e+06	1.39011e+06	757961	873939	790847	1.61386e+06	838911	1.58874e+06	1.0139e+06	1616795	874880	736202	1005944	positive	No Fragments	7-Methylguanine;7-Methylguanine;N2-Methylguanine;3-Methylguanine;3-Methylguanine;1-Methylguanine	FZWGECJQACGGTI-UHFFFAOYSA-N,FZWGECJQACGGTI-UHFFFAOYSA-N,SGSSKEDGVONRGC-UHFFFAOYSA-N,XHBSBNYEHDQRCP-UHFFFAOYSA-N,XHBSBNYEHDQRCP-UHFFFAOYSA-N,RFLVMTUMFYRZCB-UHFFFAOYSA-N	HMDB00897,C02242,HMDB06040,HMDB01566,C02230,HMDB03282	annotated
326	1252549	1.08604e+06	1.08742e+06	1.75354e+06	1.37886e+06	868449	1.16633e+06	1.38051e+06	1.45859e+06	1.3808e+06	1257330	1.31544e+06	1.28622e+06	1.03337e+06	1.07354e+06	929087	1.586e+06	1.27996e+06	1.50203e+06	1.20213e+06	2329805	1.08427e+06	1.15101e+06	1.28625e+06	positive	Annotate in FrAnK	PC(P-18:0/16:0);PC(P-16:0/18:0);PC(P-16:0/18:0);PC(18:0/P-16:0);PC(o-16:1(9Z)/18:0);PC(O-16:1(9Z)/18:0);PC(o-18:1(9Z)/16:0);PC(O-18:1(9Z)/16:0);PC(o-18:1(11Z)/16:0);PC(O-18:1(11Z)/16:0);PC(16:0/P-18:0);PA(O-18:0/19:0);PA(O-16:0/21:0);PA(O-20:0/17:0);PC(O-20:0/14:1(9Z));PC(O-16:0/18:1(9Z));PC(O-18:0/16:1(9Z));PE(P-20:0/17:0);PE(P-16:0/21:0);PE(P-18:0/19:0);PC(P-20:0/14:0);PC(P-18:0/16:0);PE(O-20:0…	OIICTMOQBYZCDA-LLLYXHGFSA-N,ZGOGLUJRGBOVEK-IIKIFWEUSA-N,ZGOGLUJRGBOVEK-IIKIFWEUSA-N,GAFUMWKCJZPLFW-LLLYXHGFSA-N,SVSLBZPEDBYFGG-HVLKLTLRSA-N,SVSLBZPEDBYFGG-HVLKLTLRSA-N,IQLHTKSHLGLPMG-HFWGUVFESA-N,IQLHTKSHLGLPMG-HFWGUVFESA-N,QCGUXAIDEOWPBV-SNKLRXETSA-N,QCGUXAIDEOWPBV-SNKLRXETSA-N,ZHGQEEXMBLDUGR-LLLYXHGFSA-N,CLXKZHWEDYXIRH-LDLOPFEMSA-N,ZSYIWOLPCWFNTL-LDLOPFEMSA-N,BZYKICTUTDYZQU-LDLOPFEMSA-N,KXGWGPV…	HMDB11239,HMDB11208,LMGP01030030,HMDB08060,HMDB13412,LMGP01030105,HMDB13426,LMGP01020152,HMDB13424,LMGP01030110,HMDB07995,LMGP10020033,LMGP10020015,LMGP10020049,LMGP01020219,LMGP01020003,LMGP01020089,LMGP02030070,LMGP02030029,LMGP02030050,LMGP01030076,LMGP01030052,LMGP02020069,LMGP02020053	annotated
327	635658	586066	733251	482814	690519	756562	2.3108e+06	928501	1.30537e+06	1.13052e+06	1.74093e+06	1.53802e+06	1.29605e+06	1.12831e+06	663618	584923	906326	1.07558e+06	1.04161e+06	1.06873e+06	1401440	1.55529e+06	183005	845037	positive	Annotate in FrAnK				annotated
328	432912	398611	371907	301624	461198	584138	1.34326e+06	637978	659503	814879	1.03222e+06	846313	1.02094e+06	643461	404877	256586	709361	789539	636473	529950	772552	1.07098e+06	79933.3	463930	positive	No Fragments				annotated
329	2.16035e+06	2258229	2.04559e+06	2101008	2070580	2.09882e+06	2.03726e+06	2.08382e+06	2.15728e+06	2.03143e+06	2.18242e+06	2.07579e+06	2.0188e+06	2.11675e+06	2.10082e+06	2251953	2.15793e+06	2.17367e+06	2.15944e+06	2.05321e+06	2126138	2.16003e+06	2.19801e+06	2142043	positive	Annotate in FrAnK	Trans-Hexa-dec-2-enoic acid;Gaidic acid;Citronellyl hexanoate;(E)-3-Hexadecenoic acid;(E)-6-Hexadecenoic acid;7-palmitoleic acid;(Z)-13-Hexadecenoic acid;13Z-hexadecenoic acid;Palmitelaidic acid;trans-9-palmitoleic acid;(Z)-14-Methyl-6-pentadecenoic acid;Hypogeic acid;hexadec-7Z-enoic acid;15-Hexadecanolide;5-Dodecyldihydro-2(3H)-furanone;(E)-11-Hexadecenoic acid;11-hexadecenoic acid;Palmitoleic …	ZVRMGCSSSYZGSM-CCEZHUSRSA-N,ZVRMGCSSSYZGSM-CCEZHUSRSA-N,KNYRCCKTQMBSFP-UHFFFAOYSA-N,PCBKWKNYISJGPJ-YPKPFQOOSA-N,NNNVXFKZMRGJPM-ZHACJKMWSA-N,NNNVXFKZMRGJPM-ZHACJKMWSA-N,UFRASUJYZLLIJC-ARJAWSKDSA-N,UFRASUJYZLLIJC-ARJAWSKDSA-N,SECPZKHBENQXJG-BQYQJAHWSA-N,SECPZKHBENQXJG-BQYQJAHWSA-N,PLEXOMFVUZNSTQ-GQCTYLIASA-N,PJHOFUXBXJNUAC-KTKRTIGZSA-N,PJHOFUXBXJNUAC-KTKRTIGZSA-N,GILZFLFJYUGJLX-UHFFFAOYSA-N,SRIFJCO…	HMDB10735,LMFA01030054,HMDB38958,HMDB33791,HMDB31053,LMFA01030055,HMDB35877,LMFA01030264,HMDB12328,LMFA01030057,HMDB41422,HMDB02186,LMFA01030766,HMDB31711,HMDB31145,HMDB37647,LMFA01030261,HMDB03229,C08362,LMFA01030056,HMDB32638,LMFA07010537,LMFA07010515,LMFA07010491,LMFA07010492,LMFA07010494,LMFA07010309,LMFA07010307,LMFA07010316,LMFA07010312,LMFA07010313,LMFA07010314,LMFA07010315,LMFA07010310,LM…	annotated
330	151628	149682	149748	144292	152117	158687	150196	152806	151608	152680	135915	152988	150548	140045	143709	157049	159636	182193	166911	140688	146426	153847	156703	154857	positive	No Fragments				annotated
331	1.19723e+06	2.25379e+06	1.78294e+06	915723	1807685	2.04009e+06	1.56354e+06	1.82582e+06	1681764	1.85593e+06	1.3306e+06	1.18498e+06	1.97721e+06	2.0284e+06	1.17282e+06	1537728	690246	1.57836e+06	1.64745e+06	1448943	2017558	1375665	756557	1.69936e+06	positive	Annotate in FrAnK	Neurine	NIPLIJLVGZCKMP-UHFFFAOYSA-M	HMDB31259	annotated
332	1.63197e+06	1.44029e+06	1.75942e+06	1.84751e+06	1.37616e+06	1.84533e+06	1676809	1.70323e+06	1.79233e+06	1.8505e+06	1.30519e+06	1.71903e+06	1814618	1.51968e+06	2238228	1.24901e+06	1.37703e+06	1.70233e+06	1.38662e+06	1.43082e+06	2.14721e+06	1.23142e+06	798897	1.55579e+06	positive	Annotate in FrAnK				annotated
333	NA	440234	258788	207947	700342	565032	2.2376e+06	171232	1.18521e+06	652876	695237	690849	535197	1.3958e+06	617526	488142	745107	423813	572781	670611	1.01736e+06	566074	152677	699650	positive	Annotate in FrAnK	Erinacine C;(12S,15S)-15-O-Demethyl-10,29-dideoxy-11,12-dihydro-striatin C	DMPGFSQMXITJPT-UHFFFAOYSA-N,FTZQOXPOWUWXJV-UHFFFAOYSA-N	HMDB40389,HMDB33030	annotated
334	1.90835e+06	2.18901e+06	2.10449e+06	1.91296e+06	1.84569e+06	1.87291e+06	1.82888e+06	1.79317e+06	2.06838e+06	1.74488e+06	2.04507e+06	2.04454e+06	1.8178e+06	1.8913e+06	1.98263e+06	1.88376e+06	2.02637e+06	1.88844e+06	1.92474e+06	2.10428e+06	1.82147e+06	1.89316e+06	1.94418e+06	1.94274e+06	positive	Annotate in FrAnK	Trans-Hexa-dec-2-enoic acid;Gaidic acid;Citronellyl hexanoate;(E)-3-Hexadecenoic acid;(E)-6-Hexadecenoic acid;7-palmitoleic acid;(Z)-13-Hexadecenoic acid;13Z-hexadecenoic acid;Palmitelaidic acid;trans-9-palmitoleic acid;(Z)-14-Methyl-6-pentadecenoic acid;Hypogeic acid;hexadec-7Z-enoic acid;15-Hexadecanolide;5-Dodecyldihydro-2(3H)-furanone;(E)-11-Hexadecenoic acid;11-hexadecenoic acid;Palmitoleic …	ZVRMGCSSSYZGSM-CCEZHUSRSA-N,ZVRMGCSSSYZGSM-CCEZHUSRSA-N,KNYRCCKTQMBSFP-UHFFFAOYSA-N,PCBKWKNYISJGPJ-YPKPFQOOSA-N,NNNVXFKZMRGJPM-ZHACJKMWSA-N,NNNVXFKZMRGJPM-ZHACJKMWSA-N,UFRASUJYZLLIJC-ARJAWSKDSA-N,UFRASUJYZLLIJC-ARJAWSKDSA-N,SECPZKHBENQXJG-BQYQJAHWSA-N,SECPZKHBENQXJG-BQYQJAHWSA-N,PLEXOMFVUZNSTQ-GQCTYLIASA-N,PJHOFUXBXJNUAC-KTKRTIGZSA-N,PJHOFUXBXJNUAC-KTKRTIGZSA-N,GILZFLFJYUGJLX-UHFFFAOYSA-N,SRIFJCO…	HMDB10735,LMFA01030054,HMDB38958,HMDB33791,HMDB31053,LMFA01030055,HMDB35877,LMFA01030264,HMDB12328,LMFA01030057,HMDB41422,HMDB02186,LMFA01030766,HMDB31711,HMDB31145,HMDB37647,LMFA01030261,HMDB03229,C08362,LMFA01030056,HMDB32638,LMFA07010537,LMFA07010515,LMFA07010491,LMFA07010492,LMFA07010494,LMFA07010309,LMFA07010307,LMFA07010316,LMFA07010312,LMFA07010313,LMFA07010314,LMFA07010315,LMFA07010310,LM…	annotated
335	811705	865359	1.03299e+06	1.31701e+06	1.04081e+06	1.00196e+06	1.12463e+06	2.1738e+06	758339	690727	937966	902422	935862	2.138e+06	515661	857684	936885	506166	1.86641e+06	743900	1.37775e+06	986486	1.18471e+06	2.06365e+06	positive	Annotate in FrAnK	N-Alpha-acetyllysine;Glycyl-L-leucine;Glycyl-leucine;N6-Acetyl-L-lysine;N6-Acetyl-L-lysine;Glycyl-Isoleucine;Isoleucyl-Glycine;Leucyl-Glycine;Alanyl-Valine;(2R,3R,4R)-2-Amino-4-hydroxy-3-methylpentanoic acid;Valyl-Alanine;N-(2-Hydroxyethyl)-morpholine N-oxide;Fagomine;N-Hydroxy-L-isoleucine;Fagomine;N2-Acetyl-L-lysine;6-Acetamido-3-aminohexanoate	VEYYWZRYIYDQJM-UHFFFAOYSA-N,DKEXFJVMVGETOO-LURJTMIESA-N,DKEXFJVMVGETOO-LURJTMIESA-N,DTERQYGMUDWYAZ-ZETCQYMHSA-N,DTERQYGMUDWYAZ-ZETCQYMHSA-N,KGVHCTWYMPWEGN-UHFFFAOYSA-N,UCGDDTHMMVWVMV-UHFFFAOYSA-N,LESXFEZIFXFIQR-UHFFFAOYSA-N,LIWMQSWFLXEGMA-UHFFFAOYSA-N,OSCCDBFHNMXNME-UHFFFAOYSA-N,HSRXSKHRSXRCFC-UHFFFAOYSA-N,WTPGFRPRHSDKNE-UHFFFAOYSA-N,YZNNBIPIQWYLDM-UHFFFAOYSA-N,YEGAKLYOVHUQIJ-WHFBIAKZSA-N,YZNNBIP…	HMDB00446,HMDB00759,C02155,HMDB00206,C02727,HMDB28844,HMDB28907,HMDB28929,HMDB28700,HMDB29449,HMDB29120,HMDB61157,HMDB33453,C20310,C10144,C12989,C03846	annotated
336	952891	679732	958222	2.16518e+06	1.37068e+06	1.15618e+06	1.32417e+06	1.45644e+06	673690	1.28424e+06	1.01534e+06	1.20998e+06	1.1425e+06	1.30611e+06	491788	488430	740095	1004155	1.67236e+06	1.1694e+06	1823031	907409	310217	1.60184e+06	positive	Annotate in FrAnK	Ne,Ne dimethyllysine	XXEWFEBMSGLYBY-UHFFFAOYSA-N	HMDB13287	annotated
337	1.90454e+06	1.53166e+06	1.89968e+06	1.4278e+06	1.46952e+06	1.65358e+06	1533820	2.10426e+06	1.38837e+06	1.90732e+06	1.87856e+06	1327808	1.55891e+06	1973910	1.86907e+06	1834558	1.65865e+06	1.51125e+06	2.00491e+06	1.66007e+06	1.77718e+06	1.4269e+06	902776	1.61512e+06	positive	Annotate in FrAnK	PC(P-16:0/18:4(6Z,9Z,12Z,15Z));PC(P-16:0/18:4(6Z,9Z,12Z,15Z));PC(18:4(6Z,9Z,12Z,15Z)/P-16:0);PC(18:4(6Z,9Z,12Z,15Z)/P-16:0)	DFANIYFZNIJQEP-FAVOOIQCSA-N,DFANIYFZNIJQEP-FAVOOIQCSA-N,CLSCXJAQDUXCBA-DWIAYCKOSA-N,CLSCXJAQDUXCBA-FAVOOIQCSA-N	HMDB11214,LMGP01030033,HMDB08258,LMGP01090033	annotated
338	122150	921597	149608	301979	544104	769230	645308	69009.9	996959	740976	1.36419e+06	878609	561471	1.64174e+06	136485	669592	120560	725738	419844	678680	193775	605178	195478	2.09541e+06	positive	No Fragments	Citramalic acid;Citramalate;3-Hydroxyglutaric acid;Glutarylglycine;D-2-Hydroxyglutaric acid;L-2-Hydroxyglutaric acid;(R)-2-Hydroxyglutarate;2-Hydroxyglutarate;2-Hydroxyglutarate;D-Xylono-1,5-lactone;D-Xylonolactone;Ribonolactone;N-Acetylglutamic acid;1-piperideine-2-carboxylate;1-piperideine-6-carboxylate;L-Arabinono-1,5-lactone;L-threo-3-Methylmalate;D-erythro-3-Methylmalate;D-threo-3-Methylmala…	XFTRTWQBIOMVPK-UHFFFAOYSA-N,XFTRTWQBIOMVPK-UHFFFAOYSA-N,ZQHYXNSQOIDNTL-UHFFFAOYSA-N,NBLKTRLPZFCMJG-UHFFFAOYSA-N,HWXBTNAVRSUOJR-GSVOUGTGSA-N,HWXBTNAVRSUOJR-GSVOUGTGSA-N,HWXBTNAVRSUOJR-GSVOUGTGSA-N,HWXBTNAVRSUOJR-UHFFFAOYSA-N,HWXBTNAVRSUOJR-UHFFFAOYSA-N,XXBSUZSONOQQGK-FLRLBIABSA-N,XXBSUZSONOQQGK-FLRLBIABSA-N,CUOKHACJLGPRHD-BXXZVTAOSA-N,RFMMMVDNIPUKGG-UHFFFAOYSA-N,GEJXSVNGWOSZPC-UHFFFAOYSA-M,CSDPVAK…	HMDB00426,C00815,HMDB00428,HMDB00590,HMDB00606,HMDB00694,C01087,HMDB59655,C02630,HMDB11676,C02266,HMDB01900,HMDB01138,HMDB62778,HMDB62589,C05405,C06029,C06032,C06031,C02994,C00684,C00624,C00652,C02612,C02614,C03826,C03871,C02753,C12109,C01114,C03196	annotated
339	1.01385e+06	1.48929e+06	984192	931454	962215	1.22135e+06	851297	938188	2.07715e+06	1.81938e+06	1.27824e+06	1.24528e+06	1.43203e+06	1.58544e+06	725550	1.18285e+06	1.10229e+06	1.24315e+06	1.0635e+06	1.46862e+06	975847	1.68587e+06	758106	1.46672e+06	positive	No Fragments	SM(d18:0/22:0);SM(d18:0/22:0);SM(d18:2/24:1)	FONAXCRWZQFJHY-JCGOJSMZSA-N,FONAXCRWZQFJHY-JCGOJSMZSA-N,TXFLWJQVQCDUDZ-BRUGZULGSA-N	HMDB12091,LMSP03010022,LMSP03010080	annotated
340	941087	1.23394e+06	971781	891977	1.04648e+06	1.27673e+06	752278	1.90113e+06	879558	1.00769e+06	1.21768e+06	1.29094e+06	1.047e+06	1960889	975748	2064082	904453	970422	1.02623e+06	925305	792193	744586	539572	1.2033e+06	positive	No Fragments	1,3-Octadiene;2-(Methylenebutyl)-cyclopropane;2,4-Octadiene;2,5-Dimethyl-2,4-hexadiene;Dimethylhexa-1,4-diene	QTYUSOHYEPOHLV-FNORWQNLSA-N,VDKZAQZRSGYRSL-POYBYMJQSA-N,NZLCAHVLJPDRBL-VSAQMIDASA-N,DZPCYXCBXGQBRN-UHFFFAOYSA-N,NRWBPJIUSMMBPU-UHFFFAOYSA-N	HMDB40966,HMDB61899,HMDB61900,HMDB61902,HMDB61901	annotated
341	274278	263608	241456	172098	234927	245762	311459	423501	293371	197864	313933	308338	819906	306834	2.04288e+06	210552	1.18663e+06	219690	276805	249961	295592	290528	104594	324067	positive	No Fragments	Alanyl-Threonine;Diaminopimelic acid;LL-2,6-Diaminoheptanedioate;diamino-pimelic acid;N-(gamma-Glutamyl)ethanolamine;Threoninyl-Alanine;2-Amino-4-[(2-hydroxy-1-oxopropyl)amino]butanoic acid;N,N-Dihydroxy-L-valine;meso-2,6-Diaminoheptanedioate	BUQICHWNXBIBOG-UHFFFAOYSA-N,GMKMEZVLHJARHF-WHFBIAKZSA-N,GMKMEZVLHJARHF-WHFBIAKZSA-N,GMKMEZVLHJARHF-WHFBIAKZSA-N,DGBJQQBLTDLFMF-UHFFFAOYSA-N,VPZKQTYZIVOJDV-UHFFFAOYSA-N,BKHCIFAZUHUBPL-AKGZTFGVSA-N,VWRMUTKBDQWLAX-BYPYZUCNSA-N,GMKMEZVLHJARHF-SYDPRGILSA-N	HMDB28697,HMDB01370,C00666,LMFA01170102,HMDB39222,HMDB29054,HMDB31412,C20314,C00680	annotated
342	55508.2	625298	87002.5	1.10526e+06	125210	1.03116e+06	89761.6	69165.5	850370	586623	1.08131e+06	595971	809745	1.24544e+06	53358.6	562193	92261	1207100	178818	826571	893517	1.24022e+06	83182.4	2.02516e+06	positive	Annotate in FrAnK	2-Aminobenzamide;2-Methylnicotinamide;2-Acetyl-3-methylpyrazine;1H-Pyrrole-2-carboxaldehyde;2-Hydroxypyridine;2-Hydroxypyridine;4-Acetyl-2-methylpyrimidine;1,2-Diacylglycerol-LD-PC-pool;1,2-Diacylglycerol-Bile-PC-pool;N-Methylnicotinamide	PXBFMLJZNCDSMP-UHFFFAOYSA-N,JRYYVMDEUJQWRO-UHFFFAOYSA-N,QUNOTZOHYZZWKQ-UHFFFAOYSA-N,ZSKGQVFRTSEPJT-UHFFFAOYSA-N,UBQKCCHYAOITMY-UHFFFAOYSA-N,UBQKCCHYAOITMY-UHFFFAOYSA-N,ZADBZWAGUOHTAB-UHFFFAOYSA-N,LUBJCRLGQSPQNN-UHFFFAOYSA-N,LUBJCRLGQSPQNN-UHFFFAOYSA-N,ZYVXHFWBYUDDBM-UHFFFAOYSA-N	HMDB33947,HMDB59711,HMDB30001,HMDB36057,HMDB13751,C02502,HMDB37819,HMDB62268,HMDB62267,HMDB03152	annotated
343	606251	769549	893938	1.17703e+06	1.07155e+06	607133	848532	2.01141e+06	981579	1.09294e+06	894481	1.09805e+06	771163	1.17215e+06	724806	1347568	623370	749223	768088	564741	1.17259e+06	664624	430794	577689	positive	No Fragments	alpha-Teresantalic acid;Perillic acid;Perillic acid;Perillic acid;6-Pentyl-2H-pyran-2-one;2,4,7-Decatrienoic acid;Perilla ketone;Epinepetalactone;4-Ethyl-1,2-dimethoxybenzene;(1xi,4xi,6xi)-Carvone oxide;Wine lactone;2-tert-Butyl-1,4-benzenediol;2-Methoxy-4-propylphenol;1,4-Epidioxy-p-mentha-2,8-diene;1,2:3,4-Diepoxy-p-menth-8-ene;Isomintlactone;Marmelolactone A;3-Hydroxy-p-mentha-1,8-dien-7-al;Ka…	QHDPITNBVDSMQH-UHFFFAOYSA-N,CDSMSBUVCWHORP-UHFFFAOYSA-N,CDSMSBUVCWHORP-UHFFFAOYSA-N,CDSMSBUVCWHORP-UHFFFAOYSA-N,MAUFTTLGOUBZNA-UHFFFAOYSA-N,VNIDZLOWFDROIW-SIRUGEDZSA-N,LVHLZMUFIYAEQB-UHFFFAOYSA-N,ZDKZHVNKFOXMND-UHFFFAOYSA-N,NEBQMYHKOREVAL-UHFFFAOYSA-N,YGMNGQDLUQECTO-UHFFFAOYSA-N,NQWBFQXRASPNLB-UHFFFAOYSA-N,BGNXCDMCOKJUMV-UHFFFAOYSA-N,PXIKRTCSSLJURC-UHFFFAOYSA-N,RWPXEQVVWFZXTC-UHFFFAOYSA-N,CJWLGOW…	HMDB34922,HMDB04586,C11924,LMPR0102090041,HMDB31085,HMDB35235,HMDB35328,HMDB35063,HMDB40176,HMDB39382,HMDB29691,HMDB32062,HMDB32135,HMDB36878,HMDB36879,HMDB36084,HMDB36042,HMDB41584,HMDB41000,HMDB62603,HMDB37011,HMDB37012,HMDB37044,HMDB32462,HMDB32615,C20320,C18352,C18343,C11940,LMPR0102120024,C09887,C09896,C09777,LMPR0102070037,C09791,LMPR0102070013,C09792,LMPR0102070014,C09841,LMPR0102090018,C1…	annotated
344	807328	1.16883e+06	1.06154e+06	1417441	786562	1095622	1.97219e+06	1.40295e+06	1.71332e+06	1.17037e+06	744419	1.35973e+06	1.01791e+06	706579	1.00916e+06	479152	730479	709356	956215	641698	1.33838e+06	950509	498205	1.05555e+06	positive	Annotate in FrAnK	3-Deoxyvitamin D3	FXKMDILIEQILCA-VDVRBEGSSA-N	LMST03020618	annotated
345	82935	414335	151786	138528	1.92524e+06	702875	184061	768813	264877	240619	306022	289720	244955	451427	87362.3	364366	188183	203738	295314	170902	134218	189873	91248.4	490896	positive	No Fragments	Malondialdehyde;Malonaldehyde;1-Pyrroline-5-carboxylic acid;Pyruvaldehyde;Methylglyoxal;Acrylic acid;Acrylic acid;Acrylic acid;1-Pyrroline-2-carboxylic acid;1-Pyrroline-2-carboxylate;Propiolactone;Glycidaldehyde;Glutarimide;(S)-1-Pyrroline-5-carboxylate;delta-1-Pyrroline-5-carboxylate	WSMYVTOQOOLQHP-UHFFFAOYSA-N,WSMYVTOQOOLQHP-UHFFFAOYSA-N,DWAKNKKXGALPNW-UHFFFAOYSA-N,AIJULSRZWUXGPQ-UHFFFAOYSA-N,AIJULSRZWUXGPQ-UHFFFAOYSA-N,NIXOWILDQLNWCW-UHFFFAOYSA-N,NIXOWILDQLNWCW-UHFFFAOYSA-N,NIXOWILDQLNWCW-UHFFFAOYSA-N,RHTAIKJZSXNELN-UHFFFAOYSA-N,RHTAIKJZSXNELN-UHFFFAOYSA-N,VEZXCJBBBCKRPI-UHFFFAOYSA-N,IWYRWIUNAVNFPE-UHFFFAOYSA-N,KNCYXPMJDCCGSJ-UHFFFAOYSA-N,DWAKNKKXGALPNW-BYPYZUCNSA-N,MOSFIJX…	HMDB06112,C19440,HMDB01301,HMDB01167,C00546,HMDB31647,C00511,LMFA01030193,HMDB06875,C03564,C19297,C19246,C07275,C03912,C04322	annotated
346	856893	433488	1.01884e+06	1.68481e+06	1274752	660417	1.18896e+06	1.16384e+06	894725	687031	1.88193e+06	653027	798948	320879	360934	433625	1.01764e+06	729155	682159	650068	1125531	515991	462423	443814	positive	Annotate in FrAnK	MG(0:0/20:1(11Z)/0:0);MG(20:1(11Z)/0:0/0:0);Oleoylcarnitine;Tetrahydropersin;Vaccenyl carnitine;Elaidic carnitine;O-oleoylcarnitine;11Z-Octadecenylcarnitine;Tricosanedioic acid	YRAZXZXQMMJRRV-KTKRTIGZSA-N,HPTOSMWVVSKAGZ-DYYZXQNHSA-N,ASTZXVSQSSBFOS-FRHQNKJESA-N,ZLVJJMWEIHRVLD-UHFFFAOYSA-N,HITOYGLMAFIRNI-YSESTWPTSA-N,IPOLTUVFXFHAHI-OUKQBFOZSA-N,IPOLTUVFXFHAHI-SEYXRHQNSA-N,HITOYGLMAFIRNI-JCKUYFFHSA-N,QJXPRGZXRIIGOP-UHFFFAOYSA-N	HMDB11543,HMDB11573,HMDB05065,HMDB36344,HMDB06351,HMDB06464,HMDB62772,HMDB13338,LMFA01170038	annotated
347	1.27205e+06	1.49267e+06	1.39632e+06	1.58392e+06	1507435	1.20348e+06	1.61037e+06	1.85832e+06	1.59875e+06	1.51679e+06	1.34188e+06	1.68892e+06	1.27999e+06	1.57912e+06	1.36768e+06	947910	1.2568e+06	1.40491e+06	1.37405e+06	1.35904e+06	1.72674e+06	1385815	976971	1.38794e+06	positive	Annotate in FrAnK				annotated
348	343823	616747	370436	849608	418074	353212	667786	266936	1.01971e+06	988914	1.01325e+06	1.8505e+06	473350	557097	426421	404303	673643	855828	343883	599557	391206	1.09917e+06	243398	663843	positive	Annotate in FrAnK	Citric acid;Citrate;Isocitric acid;Isocitrate;D-threo-Isocitric acid;(1R,2S)-1-Hydroxypropane-1,2,3-tricarboxylate;Diketogulonic acid;(4R,5S)-4,5,6-Trihydroxy-2,3-dioxohexanoate;diketo-gulonic acid;D-Glucaro-1,4-lactone;2,3-Diketo-L-gulonate;(1R,2R)-Isocitric acid;5-Dehydro-4-deoxy-D-glucarate;2-Dehydro-3-deoxy-D-glucarate;2,5-Didehydro-D-gluconate;Carboxymethyloxysuccinate;(1S,2S)-1-Hydroxypropa…	KRKNYBCHXYNGOX-UHFFFAOYSA-N,KRKNYBCHXYNGOX-UHFFFAOYSA-N,ODBLHEXUDAPZAU-UHFFFAOYSA-N,ODBLHEXUDAPZAU-UHFFFAOYSA-N,ODBLHEXUDAPZAU-ZAFYKAAXSA-N,ODBLHEXUDAPZAU-ZAFYKAAXSA-N,GJQWCDSAOUMKSE-STHAYSLISA-N,GJQWCDSAOUMKSE-STHAYSLISA-N,GJQWCDSAOUMKSE-STHAYSLISA-N,XECPAIJNBXCOBO-MMPJQOAZSA-N,GJQWCDSAOUMKSE-SCQFTWEKSA-N,ODBLHEXUDAPZAU-VVJJHMBFSA-N,QUURPCHWPQNNGL-ZAFYKAAXSA-N,QUURPCHWPQNNGL-OKKQSCSOSA-N,RXMWXEN…	HMDB00094,C00158,HMDB00193,C00311,HMDB01874,C00451,HMDB05971,C04575,LMFA01060195,HMDB41862,HMDB06511,HMDB33717,C00679,C03921,C02780,C03600,C04617	annotated
349	264839	457152	302843	415353	298214	301991	450906	240450	491215	576776	550501	593785	343473	352282	373762	353689	361466	510388	302819	395810	352095	617784	247715	400130	positive	Annotate in FrAnK	Fenpiclonil	FKLFBQCQQYDUAM-UHFFFAOYSA-N	C14268	annotated
350	178501	251686	220899	255083	188538	229160	249456	156780	293171	357912	348656	321005	210314	225649	223256	218488	257587	314722	188846	232291	225002	329816	136575	269976	positive	No Fragments				annotated
351	37346.6	87917.8	45953.9	92874.2	57316.3	46948.2	67180.3	36925.8	117055	67457.8	124332	151129	74802.9	76833.3	85143.8	79245.4	94096.9	64666.5	57030.5	94991.8	43725.1	121069	48370.2	81449.8	positive	No Fragments				annotated
352	415630	424216	45995.9	431773	243274	275382	736032	75738.7	1.07965e+06	1.37681e+06	1.32022e+06	804499	99120.3	1.06568e+06	NA	641923	NA	1.28139e+06	114754	1.03213e+06	NA	833497	256199	1.84439e+06	positive	No Fragments	Lentialexin;4-Hydroxystyrene;4-Hydroxystyrene;Acetophenone;Acetophenone;1-(2,3-Dihydro-1H-pyrrolizin-5-yl)-2-propen-1-one;3,4-Dihydro-4-[(5-methyl-2-furanyl)methylene]-2H-pyrrole;3-[(5-Methyl-2-furanyl)methyl]-1H-pyrrole;(R)-Boschniakine;3-Methylbenzaldehyde;3-Methylbenzaldehyde;4-Methylbenzaldehyde;p-Tolualdehyde;2-Methylbenzaldehyde;2-Methylbenzaldehyde;3-Dehydroxycarnitine;Phenylacetaldehyde;P…	AGWFAJXETXIOEE-UHFFFAOYSA-N,FUGYGGDSWSUORM-UHFFFAOYSA-N,FUGYGGDSWSUORM-UHFFFAOYSA-N,KWOLFJPFCHCOCG-UHFFFAOYSA-N,KWOLFJPFCHCOCG-UHFFFAOYSA-N,WDGGKRGJJOBJCZ-UHFFFAOYSA-N,BCWSVRKZMCXABS-TWGQIWQCSA-N,WKJYTIFWOMZIGZ-UHFFFAOYSA-N,OPRAONAUWNNOOV-UHFFFAOYSA-N,OVWYEQOVUDKZNU-UHFFFAOYSA-N,OVWYEQOVUDKZNU-UHFFFAOYSA-N,FXLOVSHXALFLKQ-UHFFFAOYSA-N,FXLOVSHXALFLKQ-UHFFFAOYSA-N,BTFQKIATRPGRBS-UHFFFAOYSA-N,BTFQKIA…	HMDB38997,HMDB04072,C05627,HMDB33910,C07113,HMDB40028,HMDB40048,HMDB40042,HMDB30267,HMDB29637,C07209,HMDB29638,C06758,HMDB29636,C07214,HMDB06831,HMDB06236,C00601,HMDB62765,C02083,HMDB13815,HMDB03447,C00955,C09915,LMFA01100015,LMFA01100013,LMFA01100014,Std2_updated_31	identified
353	341752	893172	392614	418980	637485	783005	917162	799746	711237	380075	602897	518613	1.18336e+06	455796	1.84193e+06	499357	188951	528715	859628	523992	839741	716828	204691	725119	positive	Annotate in FrAnK	LysoPC(14:0);PC(14:0/0:0);MG(0:0/22:5(4Z,7Z,10Z,13Z,16Z)/0:0);MG(0:0/22:5(7Z,10Z,13Z,16Z,19Z)/0:0);MG(22:5(4Z,7Z,10Z,13Z,16Z)/0:0/0:0);MG(22:5(7Z,10Z,13Z,16Z,19Z)/0:0/0:0);11'-Carboxy-gamma-chromanol;1-Heptadecanoylglycerophosphoethanolamine;PE(17:0/0:0);N-Oleoyl tyrosine;N-oleoyl tyrosine;Androstane-3,17-diol dipropionate;PC(O-12:0/2:0);1alpha,25-dihydroxy-24-oxo-23-azavitamin D2 / 1alpha,25-dih…	VXUOFDJKYGDUJI-OAQYLSRUSA-N,VXUOFDJKYGDUJI-OAQYLSRUSA-N,NPZWSBAEZZLYQU-WMPRHZDHSA-N,LRBJILYYDLUADN-JLNKQSITSA-N,HDIQCISTZKHUDO-AJWITYRPSA-N,IDSLCYURGAOTOA-YAWQMZOFSA-N,IITULCXNOMOXAH-YYULODDRSA-N,RVNBVQKDPQVSOY-OAQYLSRUSA-N,RVNBVQKDPQVSOY-OAQYLSRUSA-N,UOIBFJBJAWHQNM-JRUKXMRZSA-N,UOIBFJBJAWHQNM-JRUKXMRZSA-N,FWAYUWSHYLKUEY-LFWYWRBCSA-N,WNCMKZYTLBIUSK-JOCHJYFZSA-N,ZIGSRBCVYAJTAZ-MGLBYPHHSA-N,IGZPHNN…	HMDB10379,LMGP01050012,HMDB11555,HMDB11556,HMDB11585,HMDB11586,HMDB12517,HMDB61691,LMGP02050030,HMDB62337,LMFA08020099,C14624,LMGP01020009,LMST03010007,LMGP01050073,LMST03020029,LMST03020030,LMST04070028	annotated
354	308379	610866	572942	511938	529260	704606	1.8283e+06	477181	795526	930147	1.05718e+06	1.47489e+06	1162493	1.01426e+06	538853	437122	973267	861816	894122	828488	1.22924e+06	1.08992e+06	94460.6	765328	positive	No Fragments	3'-N-Acetyl-4'-O-(14-methylpentadecanoyl)fusarochromanone	PTECXARPZZIJIP-UHFFFAOYSA-N	HMDB38564	annotated
355	270566	514868	432973	363909	465655	551268	1.15276e+06	706145	635827	691953	911192	1.26527e+06	955950	1.05866e+06	613743	334142	597638	909164	590072	647989	667236	836900	NA	628762	positive	No Fragments	PA(12:0/18:2(9Z,12Z));PA(13:0/17:2(9Z,12Z));PA(15:1(9Z)/15:1(9Z));PA(14:1(9Z)/16:1(9Z));PA(16:1(9Z)/14:1(9Z));PA(17:2(9Z,12Z)/13:0);PA(18:2(9Z,12Z)/12:0);PE(12:0/18:3(6Z,9Z,12Z));PE(12:0/18:3(9Z,12Z,15Z));PE(18:3(6Z,9Z,12Z)/12:0);PE(18:3(9Z,12Z,15Z)/12:0)	VETGGWYHDGBKJU-ONKYHFFOSA-N,LHTOJXMPCBUZPO-IPPOZPMKSA-N,PQRKUIBFEUXHGA-AKAIPIGOSA-N,BLWZFAQEWKJMSQ-XCVQYDNVSA-N,QKJBYEDABOQTKS-XCVQYDNVSA-N,GNTDYFZGZCNTDJ-IPPOZPMKSA-N,NLNFXIMJPNLHJC-ONKYHFFOSA-N,QHMYCULCBPDQHX-RUOLEGLLSA-N,MRGBMROKFAMEML-RPZYTNQHSA-N,ASHKDGLQVDOIGA-RUOLEGLLSA-N,SXVGTJQXDQVLNX-RPZYTNQHSA-N	LMGP10010051,LMGP10010073,LMGP10010164,LMGP10010113,LMGP10010202,LMGP10010277,LMGP10010338,LMGP02010367,LMGP02010368,LMGP02010679,LMGP02010710	annotated
356	234438	557323	368768	987083	582546	835651	732899	461996	631375	1.10776e+06	453656	716002	574398	724276	594735	1.828e+06	367354	374260	1306532	749768	730975	583062	764961	1.38578e+06	positive	No Fragments	Malondialdehyde;Malonaldehyde;1-Pyrroline-5-carboxylic acid;Pyruvaldehyde;Methylglyoxal;Acrylic acid;Acrylic acid;Acrylic acid;1-Pyrroline-2-carboxylic acid;1-Pyrroline-2-carboxylate;Propiolactone;Glycidaldehyde;Glutarimide;(S)-1-Pyrroline-5-carboxylate;delta-1-Pyrroline-5-carboxylate	WSMYVTOQOOLQHP-UHFFFAOYSA-N,WSMYVTOQOOLQHP-UHFFFAOYSA-N,DWAKNKKXGALPNW-UHFFFAOYSA-N,AIJULSRZWUXGPQ-UHFFFAOYSA-N,AIJULSRZWUXGPQ-UHFFFAOYSA-N,NIXOWILDQLNWCW-UHFFFAOYSA-N,NIXOWILDQLNWCW-UHFFFAOYSA-N,NIXOWILDQLNWCW-UHFFFAOYSA-N,RHTAIKJZSXNELN-UHFFFAOYSA-N,RHTAIKJZSXNELN-UHFFFAOYSA-N,VEZXCJBBBCKRPI-UHFFFAOYSA-N,IWYRWIUNAVNFPE-UHFFFAOYSA-N,KNCYXPMJDCCGSJ-UHFFFAOYSA-N,DWAKNKKXGALPNW-BYPYZUCNSA-N,MOSFIJX…	HMDB06112,C19440,HMDB01301,HMDB01167,C00546,HMDB31647,C00511,LMFA01030193,HMDB06875,C03564,C19297,C19246,C07275,C03912,C04322	annotated
357	1.00009e+06	1.43404e+06	986146	866278	723098	1.63608e+06	1.75939e+06	1.137e+06	761449	1335659	1.46897e+06	1.05708e+06	525365	1.18275e+06	549256	470104	552429	1.37838e+06	1.19707e+06	927724	440082	1.6428e+06	146326	1.36736e+06	positive	Annotate in FrAnK	Citrulline;L-Citrulline;Carbendazim;Carbendazim;Argininic acid	RHGKLRLOHDJJDR-BYPYZUCNSA-N,RHGKLRLOHDJJDR-BYPYZUCNSA-N,TWFZGCMQGLPBSX-UHFFFAOYSA-N,TWFZGCMQGLPBSX-UHFFFAOYSA-N,BMFMQGXDDJALKQ-BYPYZUCNSA-N	HMDB00904,C00327,HMDB31769,C10897,HMDB03148	annotated
358	411525	720555	688020	714502	1.19565e+06	880345	552400	790607	1159993	760371	508542	601175	1.47658e+06	606059	596068	582928	307475	746020	1.27942e+06	665695	1.75489e+06	516878	274732	483045	positive	Annotate in FrAnK	3-beta-Hydroxy-4-beta-methyl-5-alpha-cholest-7-ene-4-alpha-carboxylate;Schleicherastatin 5;4alpha-Carboxy-4beta-methyl-5alpha-cholesta-8-en-3beta-ol;(3beta,5alpha,6beta,22E,24R)-23-Methylergosta-7,22-diene-3,5,6-triol;4α-carboxy-4β-methyl-5α-cholesta-8-en-3β-ol;4alpha-carboxy-4beta-methyl-5alpha-cholesta-8-en-3beta-ol;LysoPC(P-18:0);PC(P-18:0/0:0);Messagenin;3beta-Hydroxy-4beta-methyl-5alpha-chol…	UQFZKTIHSICSPG-UACSBYDTSA-N,XWLHFTUCQDCSTJ-UHFFFAOYSA-N,GLCDBDRQLZKKOJ-XQTRBMGCSA-N,CZRJCGNHTAJYEV-NBVRZTHBSA-N,GLCDBDRQLZKKOJ-LJAIZBFVSA-N,GLCDBDRQLZKKOJ-LJAIZBFVSA-N,WBOMIOWRFSPZMC-AYICAFKVSA-N,WBOMIOWRFSPZMC-AYICAFKVSA-N,BSALBDFYJLSIOZ-UGWIBKDRSA-N,UQFZKTIHSICSPG-DSHYQQBWSA-N,UQFZKTIHSICSPG-DSHYQQBWSA-N,SVILWCIGEZESEP-KBNXZVMKSA-N,NXSMZYQLQNEMOK-JSGLYZFWSA-N,NXSMZYQLQNEMOK-VJBXXXRCSA-N,BNJQRWC…	HMDB11662,HMDB35804,HMDB12165,HMDB33633,HMDB62384,LMST01010227,HMDB13122,LMGP01070009,C08631,C04840,LMST01010175,LMST03020420,LMST03020421,LMST03020422,LMST03020419,LMST01010189,LMGP01060034,LMGP01060039,LMST01031087,LMGP01070008	annotated
359	776102	570291	809584	841116	381918	482772	714642	711149	716821	856829	1.68171e+06	915435	183475	341306	603052	467255	367168	599822	365649	733237	234706	568674	216230	412695	positive	Annotate in FrAnK	Cytidine;Cytidine;Cytidine;gamma-Glutamyl-beta-cyanoalanine;gamma-Glutamyl-beta-cyanoalanine;Cytarabine;Cytosine arabinoside;Penmacric acid	UHDGCWIWMRVCDJ-XVFCMESISA-N,UHDGCWIWMRVCDJ-XVFCMESISA-N,UHDGCWIWMRVCDJ-XVFCMESISA-N,QUAADUAOVLZBJM-WDSKDSINSA-N,QUAADUAOVLZBJM-WDSKDSINSA-N,UHDGCWIWMRVCDJ-CCXZUQQUSA-N,UHDGCWIWMRVCDJ-CCXZUQQUSA-N,QEFCFJFZZLNSPP-UHFFFAOYSA-N	HMDB00089,C00475,Std1_updated_16,HMDB60478,C05711,HMDB15122,C02961,HMDB29436	identified
360	873133	1.51003e+06	985348	847160	904498	1.04658e+06	1.36068e+06	1.0881e+06	1.3304e+06	1.23745e+06	1.26363e+06	1550289	867363	1.30591e+06	853718	778906	1.17638e+06	1063573	1.24733e+06	1.04108e+06	859535	1.50929e+06	530805	1668304	positive	Annotate in FrAnK	Acetohydroxamic Acid;Acetohydroxamic acid;Glycine;Glycine;Glycine;Ethyl nitrite;Hydrogen peroxide;Hydrogen peroxide;Methyl carbamate;Nitroethane	RRUDCFGSUDOHDG-UHFFFAOYSA-N,RRUDCFGSUDOHDG-UHFFFAOYSA-N,DHMQDGOQFOQNFH-UHFFFAOYSA-N,DHMQDGOQFOQNFH-UHFFFAOYSA-N,DHMQDGOQFOQNFH-UHFFFAOYSA-N,QQZWEECEMNQSTG-UHFFFAOYSA-N,MHAJPDPJQMAIIY-UHFFFAOYSA-N,MHAJPDPJQMAIIY-UHFFFAOYSA-N,GTCAXTIRRLKXRU-UHFFFAOYSA-N,MCSAJNNLRCFZED-UHFFFAOYSA-N	HMDB14691,C06808,HMDB00123,C00037,Std1_updated_30,HMDB31239,HMDB03125,C00027,C19445,C01837	identified
361	1.51355e+06	1.0696e+06	1183971	1.03347e+06	1.36309e+06	1.14078e+06	1.15043e+06	1.6409e+06	780279	1.15111e+06	1.06922e+06	831851	1.14165e+06	1.26755e+06	971360	862340	1.02933e+06	1.57213e+06	1.59833e+06	1394558	1651729	1.0863e+06	427909	1.24454e+06	positive	Histidine (C6H9N3O2) Prob = 93.1100000000	L-2-Amino-3-(1-pyrazolyl)propanoic acid;Dihydrouracil;5,6-Dihydrouracil;L-Histidine;L-Histidine;L-3-Cyanoalanine;3-Cyano-L-alanine;N-Methylhydantoin;N-Methylhydantoin;D-Histidine;Muscimol;Histidine;2,5-Dioxopiperazine;3-(Pyrazol-1-yl)-L-alanine	PIGOPELHGLPKLL-UHFFFAOYSA-N,OIVLITBTBDPEFK-UHFFFAOYSA-N,OIVLITBTBDPEFK-UHFFFAOYSA-N,HNDVDQJCIGZPNO-YFKPBYRVSA-N,HNDVDQJCIGZPNO-YFKPBYRVSA-N,BXRLWGXPSRYJDZ-VKHMYHEASA-N,BXRLWGXPSRYJDZ-VKHMYHEASA-N,RHYBFKMFHLPQPH-UHFFFAOYSA-N,RHYBFKMFHLPQPH-UHFFFAOYSA-N,HNDVDQJCIGZPNO-RXMQYKEDSA-N,ZJQHPWUVQPJPQT-UHFFFAOYSA-N,HNDVDQJCIGZPNO-UHFFFAOYSA-N,BXRNXXXXHLBUKK-UHFFFAOYSA-N,PIGOPELHGLPKLL-YFKPBYRVSA-N	HMDB34267,HMDB00076,C00429,HMDB00177,C00135,HMDB60245,C02512,HMDB03646,C02565,C06419,C08311,C00768,C02777,C01162	annotated+fragment
362	517290	1.24078e+06	620057	237284	1.21634e+06	699261	1.33607e+06	1.61881e+06	729789	660733	651234	501393	1.13607e+06	1.1351e+06	999642	1.30155e+06	827118	661950	1.0035e+06	601804	1.63152e+06	821006	391488	642268	positive	No Fragments				annotated
363	167520	373286	188217	79315.7	392394	251978	468866	538651	274258	283923	240769	176368	355345	371644	305760	434378	281908	250393	302127	228653	486248	292563	141190	286364	positive	Annotate in FrAnK	1-Pyrrolidinecarboxaldehyde;2-Piperidinone;(2R)-2-Hydroxy-2-methylbutanenitrile;(2R)-2-Hydroxy-2-methylbutanenitrile;2,5-Dihydro-2,4-dimethyloxazole;N-Methyl-2-pyrrolidinone	AGRIQBHIKABLPJ-UHFFFAOYSA-N,XUWHAWMETYGRKB-UHFFFAOYSA-N,VMEHOTODTPXCKT-RXMQYKEDSA-N,VMEHOTODTPXCKT-RXMQYKEDSA-N,XHHACWPFKDHDGD-UHFFFAOYSA-N,SECXISVLQFMRJM-UHFFFAOYSA-N	HMDB34587,HMDB11749,HMDB60309,C18796,HMDB40518,C11118	annotated
364	858226	858643	941745	1.21504e+06	876082	1.05127e+06	901460	883483	1.02356e+06	1.10943e+06	947411	927810	1.11338e+06	909209	854600	876906	1.1991e+06	840518	871748	792560	1.0214e+06	1.62596e+06	479442	872508	positive	Annotate in FrAnK	SM(d18:1/18:1(9Z));SM(d18:1/18:1(9Z));SM(d18:1/18:1(11Z));PE-Cer(d16:2(4E,6E)/23:0);PE-Cer(d15:2(4E,6E)/24:0);PE-Cer(d14:2(4E,6E)/25:0);SM(d18:0/18:2);SM(d16:1/20:1);SM(d18:2/18:0);SM(d19:1/17:1)	NBEADXWAAWCCDG-QDDWGVBQSA-N,NBEADXWAAWCCDG-QDDWGVBQSA-N,FZMKZVXNTLAHFD-RTEXEOPXSA-N,HLKYQGXBPZKPFA-ORRFTQGBSA-N,LPHRWLUYWAIZCU-ORRFTQGBSA-N,FQQKQTWMHIBNIU-ORRFTQGBSA-N,LOHIJJRFCAEEGY-QPYJHBIRSA-N,YTBRKOHFRDWGKO-XZNYDZQTSA-N,NELGJAUZKNHZLS-NUIAMLAYSA-N,DELUIIJGTFULDH-GJEZKOHMSA-N	HMDB12101,LMSP03010029,HMDB12100,LMSP03020058,LMSP03020046,LMSP03020042,LMSP03010049,LMSP03010048,LMSP03010050,LMSP03010051	annotated
365	268293	786472	286827	573203	318504	454620	259625	301542	1.04537e+06	696353	871231	1.61445e+06	250110	588762	246367	365073	414547	324016	425298	577214	312524	884190	189499	808890	positive	No Fragments	1-Methylhypoxanthine ;7-Methylhypoxanthine	KIQMCGMHGVXDFW-UHFFFAOYSA-N,CBQMKYHLDADRLN-UHFFFAOYSA-N	HMDB13141,HMDB03162	annotated
366	1.20664e+06	907187	1.00509e+06	944841	1.06145e+06	1.24864e+06	1.18351e+06	1.01664e+06	1.55014e+06	1.55255e+06	1.37703e+06	1.58672e+06	1.07776e+06	1.12747e+06	1.17584e+06	1.15857e+06	896847	1.27025e+06	1.06253e+06	1.18844e+06	1.27193e+06	833389	718749	1.25954e+06	positive	No Fragments				annotated
367	1.15535e+06	1.22795e+06	999743	691396	1020949	736302	1084320	1.1851e+06	1.51621e+06	1169158	1.53717e+06	1561863	489101	1.27235e+06	1.07857e+06	713985	1.37338e+06	783400	1.27196e+06	1.19813e+06	1.1833e+06	1.58034e+06	744907	1.13375e+06	positive	Annotate in FrAnK	5-Methylthioribose;5-Methylthio-D-ribose	OLVVOVIFTBSBBH-KVTDHHQDSA-N,OLVVOVIFTBSBBH-KVTDHHQDSA-N	HMDB01087,C03089	annotated
368	1126917	1177198	1.24501e+06	1577300	1.36855e+06	1.00665e+06	1.57103e+06	1.45829e+06	1.4905e+06	1.49502e+06	1.05152e+06	1.39151e+06	1.49597e+06	1163436	1.42468e+06	861278	1.06756e+06	1.23872e+06	1.10478e+06	1.12955e+06	1.47414e+06	1173592	634678	1.20811e+06	positive	Annotate in FrAnK	Sodium bicarbonate	UIIMBOGNXHQVGW-UHFFFAOYSA-M	C12603	annotated
369	492602	509688	552865	789267	691080	425363	924919	749406	690318	916333	473369	709701	858167	487874	778634	398448	501345	603452	456832	514726	693026	597484	263076	558458	positive	Annotate in FrAnK				annotated
370	551477	588215	618763	692335	729103	588667	797669	639213	676616	764613	572786	738902	681459	644084	668920	499908	581771	610478	674280	603344	662591	680446	414435	600362	positive	No Fragments	Hexadecanedioic acid;Hexadecanedioate;Hexadecanedioic acid;2,2,4-Trimethyl-1,3-pentadienol diisobutyrate;16-Hydroxy-10-oxohexadecanoic acid;2,3-Dihydroxycyclopentaneundecanoic acid;14,14,14-Trifluoro-11E-tetradecenyl acetate;14,14,14-Trifluoro-11Z-tetradecenyl acetate;9-hydroxy-16-oxo-hexadecanoic acid;10-hydroxy-16-oxo-hexadecanoic acid	QQHJDPROMQRDLA-UHFFFAOYSA-N,QQHJDPROMQRDLA-UHFFFAOYSA-N,QQHJDPROMQRDLA-UHFFFAOYSA-N,OMVSWZDEEGIJJI-UHFFFAOYSA-N,ZNMHENLYDLACAS-UHFFFAOYSA-N,NHWAOBNJSBDJAL-UHFFFAOYSA-N,QVAHKGHMXZIUOO-PKNBQFBNSA-N,QVAHKGHMXZIUOO-LUAWRHEFSA-N,ZEOCBNZYNJLVHK-UHFFFAOYSA-N,VGISDMZERQFDDQ-UHFFFAOYSA-N	HMDB00672,C19615,LMFA01170022,HMDB59777,HMDB41287,C14987,LMFA07010327,LMFA07010328,LMFA01170059,LMFA01170060	annotated
371	394409	313539	453936	576633	508877	285842	652378	591278	479898	730118	330991	494272	582875	409327	558964	253834	399634	447988	351686	392754	535959	392251	184845	431313	positive	No Fragments				annotated
372	380510	328667	452531	689202	500798	327578	715323	585944	522291	725905	411702	610121	610601	380259	533172	363371	365850	430379	385479	380182	518640	468193	293659	412339	positive	No Fragments				annotated
373	279964	295710	351794	523103	405091	252587	631173	445232	438994	533809	327177	463701	432570	324409	475896	252085	325969	336877	315816	287906	402343	344185	225153	356645	positive	No Fragments				annotated
374	279964	295710	351794	523103	405091	252587	631173	445232	438994	533809	327177	463701	432570	324409	475896	252085	325969	336877	315816	287906	402343	344185	208724	356645	positive	No Fragments				annotated
375	254922	268789	342505	462151	392620	211865	523144	444537	404210	503335	284843	407529	501381	327360	415075	208501	258812	310294	270717	285131	413849	346871	157985	296800	positive	No Fragments				annotated
376	302508	286725	362206	464033	387095	238050	513061	508372	431488	464595	308604	424089	510905	295131	429715	257044	279269	335967	320295	312193	384974	364736	169665	325040	positive	No Fragments				annotated
377	209730	228352	242988	389209	287044	200943	442664	299245	320138	351839	222701	302662	378244	242646	327975	207340	200977	263681	208414	229910	286024	270364	146598	227917	positive	No Fragments				annotated
378	317577	281741	360989	411015	370251	274200	436737	375915	403560	415216	266811	418881	377546	291164	352833	260259	313119	374969	335115	315281	392058	343115	175396	327856	positive	No Fragments				annotated
379	264668	220770	302789	378505	321385	181676	418948	359307	307277	385462	222551	314125	355907	252476	366424	180254	209557	256698	220478	300344	325091	249731	112471	233641	positive	No Fragments				annotated
380	192925	194078	243838	291954	266121	151731	355083	280009	269026	374385	150900	256068	273283	190516	266912	152846	175477	208968	198551	195611	217643	234594	128796	198259	positive	No Fragments				annotated
381	197395	245243	230983	313427	242626	175920	338533	243516	250881	346763	193690	268707	314571	182518	321084	170436	195555	232954	212677	223579	240573	206618	181832	209579	positive	No Fragments				annotated
382	208798	172926	229136	285379	221788	146019	290797	284004	245525	298520	210822	261861	249711	182656	241628	148352	192963	221105	192886	242231	235862	226993	92425	193973	positive	No Fragments				annotated
383	167875	160192	172654	175617	178891	148036	198868	189725	166043	177806	152601	198165	215473	192340	204686	129100	200340	173784	148838	173383	198704	159725	120900	169295	positive	No Fragments	Sulfaquinoxaline	NHZLNPMOSADWGC-UHFFFAOYSA-N	HMDB33139	annotated
384	84596.9	93445.1	110970	160530	104819	82093.7	191703	144849	131626	138280	116824	110099	117568	96730.3	101542	56546.2	79450.6	110154	87605.2	92425.5	98821.4	107506	41717.2	101735	positive	No Fragments				annotated
385	140613	115372	142666	153060	172310	124823	156566	140226	134127	150799	103854	137819	136328	111941	147665	119128	141089	142788	107884	129214	149850	131180	92618.5	139720	positive	No Fragments	Phenoxybenzamine;Phenoxybenzamine;Sulfaquinoxaline;Retigabine	QZVCTJOXCFMACW-UHFFFAOYSA-N,QZVCTJOXCFMACW-UHFFFAOYSA-N,NHZLNPMOSADWGC-UHFFFAOYSA-N,PCOBBVZJEWWZFR-UHFFFAOYSA-N	HMDB15061,C07435,HMDB33139,C13826	annotated
386	66838.2	59846.1	68655.5	93595.1	87339	59258.4	119649	89017.7	89087.1	112245	77583.3	90030.8	120695	69086.9	91293.2	46437.1	55953	83326.5	64848.5	80653.2	73966.7	79176	24200.7	69319.8	positive	No Fragments				annotated
387	1088730	538555	642991	1.14456e+06	1.03509e+06	774648	1.01996e+06	899410	654322	718101	1.53855e+06	1.26994e+06	1.02017e+06	608562	1.25927e+06	793657	1.57674e+06	678146	905279	924711	1140013	1.08008e+06	1.23368e+06	763966	positive	No Fragments	PE(24:0/14:1(9Z));PE(24:1(15Z)/14:0);PE(20:0/18:1(11Z));PE(20:0/18:1(11Z));PE(20:0/18:1(9Z));PE(20:0/18:1(9Z));PE(20:1(11Z)/18:0);PE(20:1(11Z)/18:0);PE(22:0/16:1(9Z));PE(22:0/16:1(9Z));PE(22:1(13Z)/16:0);PE(18:1(11Z)/20:0);PE(18:1(9Z)/20:0);PE(18:1(9Z)/20:0);PE(14:1(9Z)/24:0);PE(14:0/24:1(15Z));PE(18:0/20:1(11Z));PE(18:0/20:1(11Z));PE(16:0/22:1(13Z));PE(16:0/22:1(13Z));PE(16:1(9Z)/22:0);PE(16:1(9…	UJDHYDGXZXDWNT-AFHWQMSISA-N,HNZTVXMGKFBWNB-SJWLXQKBSA-N,XYHIPPZFNNOMQL-MITQYPHISA-N,XYHIPPZFNNOMQL-MITQYPHISA-N,VDNXNFMAFDYQSI-JHWHEROUSA-N,VDNXNFMAFDYQSI-JHWHEROUSA-N,FMYXHSVUQFRMGW-HVLKLTLRSA-N,FMYXHSVUQFRMGW-HVLKLTLRSA-N,ZNMZYHOEYPCVMP-MITQYPHISA-N,ZNMZYHOEYPCVMP-MITQYPHISA-N,URRUJVMBYGYWNL-AFASEBMKSA-N,HPHYBSPOEJMPAN-MITQYPHISA-N,VOSQJLVNDRUECW-JHWHEROUSA-N,VOSQJLVNDRUECW-JHWHEROUSA-N,IPBXKYJ…	HMDB09713,HMDB09745,HMDB09223,LMGP02010138,HMDB09224,LMGP02010135,HMDB09255,LMGP02010852,HMDB09485,LMGP02011020,HMDB09517,HMDB09031,HMDB09064,LMGP02010143,HMDB08881,HMDB08849,HMDB08999,LMGP02010141,HMDB08941,LMGP02010136,HMDB08973,LMGP02010535,HMDB08297,LMGP01011809,HMDB07945,LMGP01011421,LMGP10010241,LMGP10010971,LMGP10010967,LMGP10010954,LMGL02010290,LMGP10010681,LMGP01012005,LMGP10010704,LMGP1…	annotated
388	1.23806e+06	1.26884e+06	1.16689e+06	882775	1.27245e+06	1.16621e+06	1.21364e+06	1.40532e+06	894472	1.39867e+06	1159956	1.08814e+06	1.41776e+06	1252917	1.26508e+06	1.52693e+06	1258493	1.55154e+06	1.20252e+06	1.15066e+06	1.24344e+06	1.42907e+06	1575828	1173065	positive	Annotate in FrAnK				annotated
389	197970	256897	176333	150576	260035	226708	197058	206177	118358	227934	156870	163011	213132	193375	176388	250367	233947	230715	206855	184724	194138	264495	240936	196671	positive	No Fragments				annotated
390	198923	207041	154032	100364	189997	168075	179946	196267	103027	217017	170373	174923	207629	154701	135834	222767	206989	203572	173327	158697	135996	209736	227275	153101	positive	No Fragments				annotated
391	125888	141995	101211	79783.3	158260	138274	137816	182004	94310.8	139690	137532	123909	158959	118689	144576	172837	136395	179450	129142	119558	100455	159185	193307	119814	positive	No Fragments				annotated
392	104163	112279	90403.4	74570.9	108357	100582	104446	116174	91347.6	123334	99447.3	104067	107276	101215	87986.2	122414	101548	124286	90895.6	126705	91310.5	118365	132711	100894	positive	No Fragments				annotated
393	474661	322611	700786	1.56729e+06	672167	1562065	705558	881706	319598	662410	1.0002e+06	858631	1.35379e+06	871538	157643	468724	401799	827071	738835	1.3977e+06	1.31068e+06	519180	135833	1.2276e+06	positive	No Fragments	Isoputreanine;N(6)-Methyllysine;N6-Methyl-L-lysine	JUBNBYBUFCFLHB-UHFFFAOYSA-N,PQNASZJZHFPQLE-LURJTMIESA-N,PQNASZJZHFPQLE-LURJTMIESA-N	HMDB06009,HMDB02038,C02728	annotated
394	1.1885e+06	761990	1.55611e+06	809824	627484	1.07828e+06	1.036e+06	812807	860954	1031382	404528	726035	867390	973807	1.00108e+06	523592	610536	742536	937390	990314	1.20948e+06	736091	442154	894183	positive	Annotate in FrAnK	N-Acetyl-b-D-galactosamine;N-Acetyl-beta-D-galactosamine;Levoinositol;D-chiro-Inositol;Beta-D-Glucose;beta-D-Glucose;D-Fructose;beta-D-Fructose;Beta-N-Acetylglucosamine;N-Acetyl-beta-D-glucosamine;D-Mannose;D-Mannose;D-Galactose;alpha-D-Galactose;Avenic acid B;D-Glucose;D-Glucose;N-Acetylgalactosamine;N-Acetyl-D-glucosamine;N-Acetylhexosamine;N-Acetyl-D-glucosamine;Myoinositol;myo-Inositol;3-Deox…	OVRNDRQMDRJTHS-JAJWTYFOSA-N,OVRNDRQMDRJTHS-JAJWTYFOSA-N,CDAISMWEOUEBRE-LKPKBOIGSA-N,CDAISMWEOUEBRE-LKPKBOIGSA-N,WQZGKKKJIJFFOK-VFUOTHLCSA-N,WQZGKKKJIJFFOK-VFUOTHLCSA-N,RFSUNEUAIZKAJO-ARQDHWQXSA-N,RFSUNEUAIZKAJO-ARQDHWQXSA-N,OVRNDRQMDRJTHS-FMDGEEDCSA-N,OVRNDRQMDRJTHS-FMDGEEDCSA-N,WQZGKKKJIJFFOK-QTVWNMPRSA-N,WQZGKKKJIJFFOK-QTVWNMPRSA-N,WQZGKKKJIJFFOK-PHYPRBDBSA-N,WQZGKKKJIJFFOK-PHYPRBDBSA-N,YVTYLIZ…	HMDB00853,C05021,HMDB34220,C19891,HMDB00516,C00221,HMDB00660,C02336,HMDB00803,C03878,HMDB00169,C00159,HMDB00143,C00984,HMDB38751,HMDB00122,C00031,HMDB00212,HMDB00215,C02711,C00140,HMDB00211,C00137,HMDB00346,HMDB06088,HMDB01129,HMDB01151,HMDB01266,C08356,HMDB32222,HMDB61922,HMDB12326,C15923,HMDB33704,C00124,HMDB62724,HMDB62473,HMDB62538,C10906,HMDB62500,HMDB62641,HMDB62202,HMDB62170,C00738,HMDB033…	annotated
395	202414	572774	173917	672881	295176	1.0579e+06	166303	699456	842499	340738	961129	677216	670723	645775	144869	384505	243871	646574	431152	708825	511357	545254	249162	1.53819e+06	positive	No Fragments	L-3-Aminodihydro-2(3H)-furanone;Homoserine lactone;(S)-2-Azetidinecarboxylic acid;1-Aminocyclopropanecarboxylic acid;1-Aminocyclopropane-1-carboxylate;2-Aminobut-2-enoate;N-Methylolacrylamide;Diacetylmonoxime;Ectoine;L-Homoserine lactone;L-Azetidine 2-carboxylic acid;3-Oxobutanamide	QJPWUUJVYOJNMH-UHFFFAOYSA-N,QJPWUUJVYOJNMH-UHFFFAOYSA-N,IADUEWIQBXOCDZ-UHFFFAOYSA-N,PAJPWUMXBYXFCZ-UHFFFAOYSA-N,PAJPWUMXBYXFCZ-UHFFFAOYSA-N,PAWSVPVNIXFKOS-IHWYPQMZSA-N,CNCOEDDPFOAUMB-UHFFFAOYSA-N,FSEUPUDHEBLWJY-HWKANZROSA-N,WQXNXVUDBPYKBA-YFKPBYRVSA-N,QJPWUUJVYOJNMH-VKHMYHEASA-N,IADUEWIQBXOCDZ-VKHMYHEASA-N,GCPWJFKTWGFEHH-UHFFFAOYSA-N	HMDB29387,C02926,HMDB29615,HMDB36458,C01234,C17234,C19456,C07509,C06231,C19777,C08267,C11106	annotated
396	574780	572061	780220	740225	743071	493399	515000	783595	939100	946008	877919	1.01899e+06	709561	1.43616e+06	567247	1.53701e+06	492276	644085	545235	471662	957549	509721	318643	452062	positive	No Fragments	1-Acetylcyclohexyl acetate;(E)-10-Oxo-8-decenoic acid;(4S,8R)-8,9-Dihydroxy-p-menth-1(6)-en-2-one;(S)-Oleuropeic acid;(1'R)-Nepetalic acid;[(1S)-4-Hydroxy-2,2,3-trimethylcyclopent-3-enyl]acetate;4,5-Dihydro-5,5-dimethyl-4-(3-oxobutyl)furan-2(3H)-one;(4S)-7-Hydroxy-4-isopropenyl-7-methyl-2-oxo-oxepanone;(4R)-7-Hydroxy-4-isopropenyl-7-methyl-2-oxo-oxepanone;(3R)-3-Isopropenyl-6-oxoheptanoate;(3R)-3…	GIFAYASOTQVRTG-UHFFFAOYSA-N,YUAQBOMIASXPQW-FNORWQNLSA-N,AOKPDATZUBLDMG-UHFFFAOYSA-N,BFYWJELXORKNFO-UHFFFAOYSA-N,RGTMAXSVLBZNEL-UHFFFAOYSA-N,VRCGDJCVKWWRME-MLWJPKLSSA-N,AWQSAIIDOMEEOD-UHFFFAOYSA-N,ZZVPZXLETLTSEB-PEHGTWAWSA-N,ZZVPZXLETLTSEB-HNHGDDPOSA-N,NJOIWWRMLFSDTM-SECBINFHSA-N,NJOIWWRMLFSDTM-SECBINFHSA-N,NJOIWWRMLFSDTM-VIFPVBQESA-N,NJOIWWRMLFSDTM-VIFPVBQESA-N,CLHVOQQIYBCJNZ-PRZNWYJVSA-N,KAUZXND…	HMDB39710,HMDB40883,HMDB39052,HMDB36998,HMDB36117,C20324,C06066,C19084,C19079,C11405,LMFA01060179,C11419,LMFA01060180,C03843,C04718,LMFA01060082,LMFA01060084,LMFA01060083	annotated
397	802738	1038910	827742	604319	1417114	625093	664815	1.05049e+06	769175	873104	1.00936e+06	706606	630066	1.30337e+06	842810	1.33479e+06	1.5293e+06	896207	1.07095e+06	810087	1.08822e+06	797844	616434	925065	positive	Annotate in FrAnK	Rubraflavone D;Vardenafil;M2 di-hydroxylated metabolite;Kanzonol L;Artelastin;Dorsilurin C;Euchrenone a11;Euchrenone a12;Flemichin A;Epilumaflavanone B;Epilumaflavanone A;Amorin;(-)-Sanggenone K;Rubraflavone D	SKCPIJZMAFLOJW-NVMNQCDNSA-N,SECKRCOLJRRGGV-UHFFFAOYSA-N,KMSSEFLPBNDJAH-UHFFFAOYSA-N,CLXMHBYPZWNJQI-UHFFFAOYSA-N,TVPZDSSZKMMCLB-UHFFFAOYSA-N,GKELGBDDLUFHJZ-UHFFFAOYSA-N,AMOJEXAHLGXQEH-UHFFFAOYSA-N,AFNMVZWHERFZJC-UHFFFAOYSA-N,KKHKTWUGRNQGDU-UHFFFAOYSA-N,OPEYJCQUCFYYHO-OALUTQOASA-N,OPEYJCQUCFYYHO-MOPGFXCFSA-N,HRNLTDFVEVHLFF-UHFFFAOYSA-N,JDZJUEFVZGTGIJ-UHFFFAOYSA-N,SKCPIJZMAFLOJW-GIJQJNRQSA-N	HMDB30631,HMDB15000,HMDB61046,HMDB41116,LMPK12111538,LMPK12111651,LMPK12140518,LMPK12140519,LMPK12140511,LMPK12140156,LMPK12140157,LMPK12140422,LMPK12110930,LMPK12110920	annotated
398	727707	646158	740610	568707	958069	553750	520027	704560	552938	688274	670939	571360	671278	724935	600389	872068	758817	679290	638854	737788	766338	616226	527801	608580	positive	No Fragments	17-hydroxyandrostane-3-glucuronide	OGXFAGFSKKOOPU-ACHUJRBVSA-N	LMST05010036	annotated
399	879957	745890	666692	807542	418134	767665	1.02606e+06	827018	800496	1.17013e+06	799143	1.52149e+06	508150	706194	1.02938e+06	791205	420444	982429	428584	686118	633717	604433	567804	657332	positive	Annotate in FrAnK	PC(P-18:1(11Z)/16:1(9Z));PC(P-18:1(11Z)/16:1(9Z));PC(P-16:0/18:2(9Z,12Z));PC(P-16:0/18:2(9Z,12Z));PC(P-18:1(9Z)/16:1(9Z));PC(P-18:1(9Z)/16:1(9Z));PC(16:1(9Z)/P-18:1(9Z));PC(16:1(9Z)/P-18:1(11Z));PC(18:2(9Z,12Z)/P-16:0);PC(o-16:1(9Z)/18:2(9Z,12Z));PC(O-16:1(9Z)/18:2(9Z,12Z));PC(16:1(9Z)/P-18:1(9Z));PC(16:1(9Z)/P-18:1(11Z));PA(O-20:0/17:2(9Z,12Z));PA(P-20:0/17:1(9Z));PA(P-18:0/19:1(9Z));PC(O-20:0/1…	MKSPXEKLAWXUQB-YZISGTAMSA-N,MKSPXEKLAWXUQB-YZISGTAMSA-N,QLEHHUPUHJPURI-PWYDUFMYSA-N,QLEHHUPUHJPURI-PWYDUFMYSA-N,SUJRZRVPVIAXCE-PYRHUWMFSA-N,SUJRZRVPVIAXCE-PYRHUWMFSA-N,UMCQOQMEDBTSBS-YJTQHARMSA-N,ZFACUKICYTXONE-IWDZABBFSA-N,CQSFBGMPNOVJCB-QIDPJIOXSA-N,AXCLECQLCBWNLZ-KZZBVOOISA-N,AXCLECQLCBWNLZ-KZZBVOOISA-N,UMCQOQMEDBTSBS-PYRHUWMFSA-N,ZFACUKICYTXONE-YZISGTAMSA-N,CMJBNZCHRVVALG-FXEHLHKKSA-N,OAHWMHW…	HMDB11273,LMGP01030135,HMDB11211,LMGP01030008,HMDB11306,LMGP01030145,HMDB08030,HMDB08029,HMDB08159,HMDB13413,LMGP01030106,LMGP01090011,LMGP01090010,LMGP10020051,LMGP10030065,LMGP10030045,LMGP01020216,LMGP01020195,LMGP01020042,LMGP01020041,LMGP01020015,LMGP01020029,LMGP02030072,LMGP02020044,LMGP02020065,LMGP02020097,LMGP01080023	annotated
400	1.51259e+06	923820	827001	984165	1.27656e+06	688896	876759	860203	742421	1471379	1.03306e+06	845378	1263583	1.22827e+06	881980	1.12959e+06	1.32905e+06	838351	1.08771e+06	965289	865547	841928	779396	923324	positive	Annotate in FrAnK				annotated
401	1.22389e+06	991606	1.27186e+06	876618	909684	683950	711214	982177	1.05875e+06	1.13769e+06	1.05249e+06	1.12814e+06	1233701	1495658	1.1985e+06	1.19803e+06	1.051e+06	1.0323e+06	1.40291e+06	1.32298e+06	739453	1039103	926088	1.33533e+06	positive	Annotate in FrAnK				annotated
402	1.23626e+06	1.08623e+06	1.04857e+06	1.04506e+06	1083564	1100798	1.18761e+06	1.42232e+06	921928	1.25318e+06	1.15356e+06	995424	1.48274e+06	1.13292e+06	1.00873e+06	1.25851e+06	1.07603e+06	1.46336e+06	1.17655e+06	1.11109e+06	997015	1.2517e+06	1.2568e+06	1.05772e+06	positive	Annotate in FrAnK				annotated
403	274022	NA	303989	1280603	1.02227e+06	NA	1.34721e+06	1.29707e+06	NA	NA	NA	NA	452182	NA	1478200	NA	1.24436e+06	NA	1.25136e+06	NA	1.3644e+06	NA	541612	9068.85	positive	Annotate in FrAnK				annotated
404	881946	813936	877989	728094	966213	542621	537586	1.47582e+06	564440	731538	987766	859053	910046	1.08878e+06	683084	970247	691348	678320	690775	558849	627088	783149	334140	709672	positive	No Fragments	Ethyl (±)-3-methylpentanoate;Heptyl formate;Caprylic acid;Octanoic acid;Caprylic acid;2-Methylpropyl butanoate;3-Methylbutyl propanoate;3-Methylbutyl propionate;3-Phenyl-4-pentenal;2-Phenyl-4-pentenal;Valproic acid;Valproic acid;Valproic acid;(±)-5-Hydroxy-4-octanone;Butyl butyrate;butryl butyrate;Isobutyl isobutyrate;2-Methylpropyl 2-methylpropionate;Butyl isobutyrate;Isopropyl 2-methylbutanoate…	TXAWGHYFBQBVNK-UHFFFAOYSA-N,XEAMDSXSXYAICO-UHFFFAOYSA-N,WWZKQHOCKIZLMA-UHFFFAOYSA-N,WWZKQHOCKIZLMA-UHFFFAOYSA-N,WWZKQHOCKIZLMA-UHFFFAOYSA-N,RGFNRWTWDWVHDD-UHFFFAOYSA-N,XAOGXQMKWQFZEM-UHFFFAOYSA-N,XAOGXQMKWQFZEM-UHFFFAOYSA-N,XQTAGXUFCZLHIQ-UHFFFAOYSA-N,PBWQZEMADHTUIF-UHFFFAOYSA-N,NIJJYAXOARWZEE-UHFFFAOYSA-N,NIJJYAXOARWZEE-UHFFFAOYSA-N,NIJJYAXOARWZEE-UHFFFAOYSA-N,BVEYJWQCMOVMAR-UHFFFAOYSA-N,XUPYJHC…	HMDB34234,HMDB34459,HMDB00482,C06423,LMFA01010008,HMDB34161,HMDB34164,LMFA07010573,HMDB38790,HMDB35207,HMDB01877,C07185,LMFA01020291,HMDB35457,HMDB39620,LMFA07010418,HMDB40252,LMFA07010566,HMDB40251,HMDB39217,HMDB40209,LMFA07010434,HMDB29980,LMFA07010184,HMDB40296,HMDB40298,HMDB30368,HMDB32047,HMDB32046,HMDB32203,HMDB32225,HMDB32272,HMDB32335,LMFA12000125,HMDB61931,HMDB36165,HMDB31638,HMDB31596,H…	annotated
405	889364	1.1121e+06	972283	1.09408e+06	951123	1.0014e+06	836277	959750	989473	924344	1.1015e+06	1.14263e+06	895721	1.1779e+06	974447	1.11423e+06	1.17824e+06	995174	1.0068e+06	1.10012e+06	909465	1.1277e+06	1475713	1.236e+06	positive	No Fragments	(Z)-11-Eicosen-1-ol;11E-Eicosen-1-ol;Phytol;Phytol;Phytol;Thromboxane;15Z-Eicosen-1-ol;Eicosanal;11Z-eicosen-1-ol;6,14-Dimethyloctadecan-2-one;Phytanal	QYOZAXQSDUAPDS-MDZDMXLPSA-N,QYOZAXQSDUAPDS-MDZDMXLPSA-N,BOTWFXYSPFMFNR-PYDDKJGSSA-N,BOTWFXYSPFMFNR-PYDDKJGSSA-N,BOTWFXYSPFMFNR-PYDDKJGSSA-N,RZWIIPASKMUIAC-VQTJNVASSA-N,YFYDQSFDJVMUOJ-WAYWQWQTSA-N,FWBUWJHWAKTPHI-UHFFFAOYSA-N,QYOZAXQSDUAPDS-KTKRTIGZSA-N,HKRYKDQSFPAHCR-UHFFFAOYSA-N,LISGFRBQPTUNBA-LEAGNCFPSA-N	HMDB34933,LMFA05000219,HMDB02019,C01389,LMPR0104010002,HMDB03208,LMFA05000220,LMFA06000250,LMFA05000051,LMFA12000201,LMPR0104010027	annotated
406	425920	502786	347140	994698	689550	361310	441019	723823	286274	275250	457569	756401	295498	402076	254900	216785	855068	321088	1.46763e+06	185105	285321	458155	510548	315989	positive	No Fragments	5-Aminopentanal;5-Aminopentanal;N-butylformamide;3-Methylbutyraldehyde oxime;(E)-2-Methylbutanal oxime;(Z)-2-Methylbutanal oxime;4-Methylaminobutanal;Pentanamide;pentanamide;2-Methylpropanal O-methyloxime	SZBGXBOFCGNPEU-UHFFFAOYSA-N,SZBGXBOFCGNPEU-UHFFFAOYSA-N,QQGNLKJAIVSNCO-UHFFFAOYSA-N,JAUPRNSQRRCCRR-GQCTYLIASA-N,SEWWFHKIKWFJNV-WHEKYOLUSA-N,SEWWFHKIKWFJNV-YIWIKUPCSA-N,PJZBKCVVFPTFAW-UHFFFAOYSA-N,IPWFJLQDVFKJDU-UHFFFAOYSA-N,IPWFJLQDVFKJDU-UHFFFAOYSA-N,BWDHKWDASNPZLC-GQCTYLIASA-N	HMDB12815,C12455,HMDB62600,C17255,C19491,C20312,C10974,C01842,LMFA08010002,C03982	annotated
407	249377	319861	201905	753226	94192.3	384691	365095	177643	1.46184e+06	1.31981e+06	627453	1274026	396898	603747	301793	301986	476130	1.2376e+06	220631	752412	302076	1.099e+06	132793	1.30614e+06	positive	Cystine (C6H12N2O4S2) Prob = 94.4100000000	L-Cystine;L-Cystine;L-Cystine;Cystine	LEVWYRKDKASIDU-IMJSIDKUSA-N,LEVWYRKDKASIDU-IMJSIDKUSA-N,LEVWYRKDKASIDU-IMJSIDKUSA-N,LEVWYRKDKASIDU-UHFFFAOYSA-N	HMDB00192,C00491,Std3_updated_9,C01420	identified+fragment
408	519666	536432	599250	492217	735683	548665	649178	823683	827266	530175	644881	566323	613141	615124	475277	486729	501957	1.42829e+06	582118	570494	671188	572138	451554	718740	positive	No Fragments	4-Oxononanal;cis-3-Hexenyl propanoate;2-Hexenyl propionate;4-Hydroxynonenal;4-hydroxynonenal;Methyl 3-Octenoate;(Z)-Oak lactone;(E)-Oak lactone;(E)-2-Ethyl heptenoate;3,4-Epoxynonanal;Quercuslactone a;6-Hydroxy-4,6-dimethyl-3-hepten-2-one;Methyl 4Z-octenoate;2-Propenyl hexanoate;cis-Ethyl 4-heptenoate;Hept-trans-2-en-1-yl acetate;2E-Heptenyl acetate;2-Propenyl 2-ethylbutanoate;Cyclohexyl propiona…	MGOKSQNXXRPCMD-UHFFFAOYSA-N,LGTLDEUQCOJGFP-WAYWQWQTSA-N,LPWKTEHEFDVAQS-VOTSOKGWSA-N,JVJFIQYAHPMBBX-FNORWQNLSA-N,JVJFIQYAHPMBBX-FNORWQNLSA-N,HAGXFSMJELVHFJ-VOTSOKGWSA-N,WNVCMFHPRIBNCW-HTQZYQBOSA-N,WNVCMFHPRIBNCW-HTQZYQBOSA-N,CYLQPOIZDBIXFP-BQYQJAHWSA-N,HEXGZHJMMROIQO-UHFFFAOYSA-N,WNVCMFHPRIBNCW-UHFFFAOYSA-N,OAHJSCYHJQJALB-ALCCZGGFSA-N,SSPBQLGVUAXSMH-AATRIKPKSA-N,RCSBILYQLVXLJG-UHFFFAOYSA-N,GITGIBU…	HMDB34716,HMDB38275,HMDB38272,HMDB04362,LMFA06000051,HMDB59728,HMDB59817,HMDB59894,HMDB59840,HMDB60286,HMDB35307,HMDB39736,HMDB39794,HMDB40210,HMDB32265,HMDB32307,LMFA07010185,HMDB36208,HMDB36222,HMDB31263,HMDB31271,LMFA01030026,HMDB31514,HMDB31531,LMFA07040021,HMDB33167,HMDB37496,HMDB37629,HMDB37618,HMDB37023,HMDB32413,HMDB32491,C08471,C08501,C02445,LMFA07010183,LMFA07010663,LMFA07010580,LMPK090…	annotated
409	1.33535e+06	1.30731e+06	1.25887e+06	1238212	1.30894e+06	1.22199e+06	1361824	1.30119e+06	1.26823e+06	1.4168e+06	1.31425e+06	1.39302e+06	1.38147e+06	1.20775e+06	1.25039e+06	1328526	1.29045e+06	1.38848e+06	1.32136e+06	1248174	1.02031e+06	1.32619e+06	1.32182e+06	1.24242e+06	positive	Annotate in FrAnK				annotated
410	337948	365419	317424	336396	360299	390056	344653	366507	369796	338191	355785	352551	342091	356221	397439	377454	343552	342078	350700	352155	369070	346447	346705	378925	positive	Annotate in FrAnK	Hexadecasphinganine;C16 Sphinganine	ZKLREJQHRKUJHD-JKSUJKDBSA-N,ZKLREJQHRKUJHD-JKSUJKDBSA-N	C13915,LMSP01040001	annotated
411	300831	317891	269156	288282	274103	303203	264600	213963	257774	293689	308818	264917	302265	331100	261056	312666	284615	292481	318208	283002	250187	289351	301229	264051	positive	Annotate in FrAnK	Ethanolamine Oleate	KGWDUNBJIMUFAP-KVVVOXFISA-N	HMDB15638	annotated
412	281808	293395	279842	291718	279532	259712	276215	284206	272853	300798	268975	268888	330694	298048	315845	249358	288256	277416	273090	286807	276060	280485	227390	287219	positive	No Fragments	Trans-Hexa-dec-2-enoic acid;Gaidic acid;Citronellyl hexanoate;(E)-3-Hexadecenoic acid;(E)-6-Hexadecenoic acid;7-palmitoleic acid;(Z)-13-Hexadecenoic acid;13Z-hexadecenoic acid;Palmitelaidic acid;trans-9-palmitoleic acid;(Z)-14-Methyl-6-pentadecenoic acid;Hypogeic acid;hexadec-7Z-enoic acid;15-Hexadecanolide;5-Dodecyldihydro-2(3H)-furanone;(E)-11-Hexadecenoic acid;11-hexadecenoic acid;Palmitoleic …	ZVRMGCSSSYZGSM-CCEZHUSRSA-N,ZVRMGCSSSYZGSM-CCEZHUSRSA-N,KNYRCCKTQMBSFP-UHFFFAOYSA-N,PCBKWKNYISJGPJ-YPKPFQOOSA-N,NNNVXFKZMRGJPM-ZHACJKMWSA-N,NNNVXFKZMRGJPM-ZHACJKMWSA-N,UFRASUJYZLLIJC-ARJAWSKDSA-N,UFRASUJYZLLIJC-ARJAWSKDSA-N,SECPZKHBENQXJG-BQYQJAHWSA-N,SECPZKHBENQXJG-BQYQJAHWSA-N,PLEXOMFVUZNSTQ-GQCTYLIASA-N,PJHOFUXBXJNUAC-KTKRTIGZSA-N,PJHOFUXBXJNUAC-KTKRTIGZSA-N,GILZFLFJYUGJLX-UHFFFAOYSA-N,SRIFJCO…	HMDB10735,LMFA01030054,HMDB38958,HMDB33791,HMDB31053,LMFA01030055,HMDB35877,LMFA01030264,HMDB12328,LMFA01030057,HMDB41422,HMDB02186,LMFA01030766,HMDB31711,HMDB31145,HMDB37647,LMFA01030261,HMDB03229,C08362,LMFA01030056,HMDB32638,LMFA07010537,LMFA07010515,LMFA07010491,LMFA07010492,LMFA07010494,LMFA07010309,LMFA07010307,LMFA07010316,LMFA07010312,LMFA07010313,LMFA07010314,LMFA07010315,LMFA07010310,LM…	annotated
413	58120	62631.7	65075.6	85919.3	76600.8	62536.1	64288.8	70796.7	77317.2	65032.1	52903.5	83174.8	60762.2	59210.2	66956.4	60390.5	66942.4	70361.6	62694.8	77805.5	75998.6	73854.4	60335.1	78887.3	positive	No Fragments	Panaquinquecol 6;[8]-Dehydrogingerdione;Cohulupone;Ubiquinone-2;(1(10)E,4E,6a,9b)-9-(2-Methylpropanoyloxy)-1(10),4,11(13)-germacratrien-12,6-olide;6beta-Hydroxy-D-homo-17a-oxaandrost-4-ene-3,17-dione;17beta-Hydroxy-4-oxa-5alpha-estr-1-en-3-one acetate;9-Fluoro-16alpha-hydroxyandrost-4-ene-3,11,17-trione;7alpha-Hydroxytestololactone	GWHBQXMCXHWXBO-UHFFFAOYSA-N,QOJHXMDTWFYFRL-LUAWRHEFSA-N,HMEGPOIWNGKXBR-UHFFFAOYSA-N,SQQWBSBBCSFQGC-JLHYYAGUSA-N,XXAILDIUKGAZIM-GHEQENTPSA-N,IBKDBFFTYVJTSO-HKMWUTPMSA-N,HLTJNNHJVDFQJM-XENJLOSESA-N,IASWIBHERBRGSC-MCRQTLMJSA-N,FOXXEHXXDDNIKJ-GBHAUCNQSA-N	HMDB35500,HMDB39277,HMDB30064,HMDB06709,HMDB31373,C14983,C15151,C15105,C15351	annotated
414	624557	1348347	781712	379720	1.39483e+06	1105240	583635	707803	917891	1.27085e+06	727624	715179	955550	954107	488990	1.02723e+06	803108	1.00633e+06	1.41679e+06	1.28684e+06	872306	1.36547e+06	723031	1.05619e+06	positive	N-Acetylhistidine (C8H11N3O3) Prob = 96.2500000000	5-Hydroxymethyl-4-methyluracil;4-Imidazolone-5-propionic acid;4-Imidazolone-5-propanoate;N-Acetylhistidine;Imidazolelactic acid;Imidazole lactate;HC Red No. 3;N-Nitrosoguvacine;N-Acetyl-L-histidine;(S)-3-(Imidazol-5-yl)lactate;Methyl5-(but-3-en-1-yl)amino-1,3,4-oxadiazole-2-carboxylate	XBAVGYMDOXCWQU-UHFFFAOYSA-N,HEXMLHKQVUFYME-UHFFFAOYSA-N,HEXMLHKQVUFYME-UHFFFAOYSA-N,KBOJOGQFRVVWBH-UHFFFAOYSA-N,JTYMXXCJQKGGFG-UHFFFAOYSA-N,ACZFBYCNAVEFLC-UHFFFAOYSA-N,GZGZVOLBULPDFD-UHFFFAOYSA-N,XAZBVEFQMFZFEZ-UHFFFAOYSA-N,KBOJOGQFRVVWBH-ZETCQYMHSA-N,ACZFBYCNAVEFLC-YFKPBYRVSA-N,RYZCYLNZNIEFLI-UHFFFAOYSA-N	HMDB00544,HMDB01014,C03680,HMDB32055,HMDB02320,C05568,C19430,C19481,C02997,C03817,C12245	annotated+fragment
415	1.4156e+06	1.03108e+06	978060	492306	1.09682e+06	941618	1.19732e+06	1.26506e+06	694857	1.13634e+06	1.02695e+06	733927	710201	997447	707091	632677	977078	916051	1.31288e+06	1.11833e+06	987238	1.12695e+06	627096	1.04657e+06	positive	Annotate in FrAnK	Creatinine;Creatinine;3-(N-Nitrosomethylamino)propionitrile	DDRJAANPRJIHGJ-UHFFFAOYSA-N,DDRJAANPRJIHGJ-UHFFFAOYSA-N,HZDLDFBKYBGNHG-UHFFFAOYSA-N	HMDB00562,C00791,C19280	annotated
416	688872	966242	747721	790855	1.09868e+06	871402	538874	590356	790149	728705	1.41423e+06	1.15546e+06	645775	716644	612483	748905	597251	775764	1.10601e+06	797329	904617	848099	641022	871967	positive	Annotate in FrAnK	Cytidine;Cytidine;gamma-Glutamyl-beta-cyanoalanine;gamma-Glutamyl-beta-cyanoalanine;Cytarabine;Cytosine arabinoside;Coformycin	UHDGCWIWMRVCDJ-XVFCMESISA-N,UHDGCWIWMRVCDJ-XVFCMESISA-N,QUAADUAOVLZBJM-WDSKDSINSA-N,QUAADUAOVLZBJM-WDSKDSINSA-N,UHDGCWIWMRVCDJ-CCXZUQQUSA-N,UHDGCWIWMRVCDJ-CCXZUQQUSA-N,YOOVTUPUBVHMPG-LODYRLCVSA-N	HMDB00089,C00475,HMDB60478,C05711,HMDB15122,C02961,C01677	annotated
417	850818	1.03603e+06	1.00951e+06	648811	1.06595e+06	643500	405847	1.39985e+06	785468	985753	1.11619e+06	673080	881872	571416	698930	870038	414773	794289	832557	444709	395216	402635	629995	517627	positive	No Fragments	2-Octenoic acid;cis-alpha-octenoic acid;xi-Tetrahydro-6-propyl-2H-pyran-2-one;delta-octanolide;2-Propenyl 3-methylbutanoate;Allyl isovalerate;Ethyl-3-hexanoate;4-Butyl-gamma-butyrolactone;gamma-octanolide;trans-2-Octenoic acid;trans-alpha-octenoic acid;(E)-4-Octenoic acid;Methyl 2-heptenoate;Ethyl (±)-2-methyl-4-pentenoate;2-Hexenyl acetate;2E-Hexenyl acetate;cis-3-Hexenyl acetate;(Z)-3-Hexen-1-o…	CWMPPVPFLSZGCY-SREVYHEPSA-N,CWMPPVPFLSZGCY-SREVYHEPSA-N,FYTRVXSHONWYNE-UHFFFAOYSA-N,FYTRVXSHONWYNE-UHFFFAOYSA-N,HOMAGVUCNZNWBC-UHFFFAOYSA-N,HOMAGVUCNZNWBC-UHFFFAOYSA-N,VTSFIPHRNAESED-UHFFFAOYSA-N,IPBFYZQJXZJBFQ-UHFFFAOYSA-N,IPBFYZQJXZJBFQ-UHFFFAOYSA-N,CWMPPVPFLSZGCY-VOTSOKGWSA-N,CWMPPVPFLSZGCY-VOTSOKGWSA-N,PFHBCQFBHMBAMC-SNAWJCMRSA-N,IQQDLHGWGKEQDS-VOTSOKGWSA-N,BDBGKYIBDXAVMX-UHFFFAOYSA-N,HRHOWZH…	HMDB00392,LMFA01030017,HMDB38310,LMFA07040017,HMDB38036,C19318,HMDB59908,HMDB35422,LMFA07040016,HMDB01568,LMFA01030018,HMDB39793,HMDB39872,HMDB29761,HMDB40212,LMFA07010178,HMDB40215,C19757,LMFA07010181,HMDB32164,HMDB32207,LMFA01030022,HMDB32278,HMDB32268,HMDB32267,HMDB32266,HMDB36212,HMDB36236,HMDB31293,HMDB31403,HMDB31352,C12297,HMDB31343,HMDB13897,C16648,HMDB13904,HMDB13903,C16654,HMDB13902,C16…	annotated
418	509470	414074	837342	886043	451196	480790	1.05169e+06	824305	1375992	764646	441970	1.14101e+06	739646	542670	664337	389129	1.18359e+06	328216	617326	651596	1394288	561132	268738	660908	positive	Annotate in FrAnK	Ethyl 2-benzylacetoacetate;3-Hexenyl salicylic acid;cis-3-Hexenyl salicylate;Ethyl methyl-p-tolylglycidate;1-(5-Acetyl-2-hydroxyphenyl)-3-methyl-1-butanone;6,8-Dimethyl-6,7-didehydroergoline;Zinnimidine;Flossonol;Cochlearine;Precocene II;1,2-Dimethoxy-4-[2-(2-propenyloxy)ethenyl]-benzene;cis-1,3,4,6,7,11b-Hexahydro-9-methoxy-2H-benzo[a]quinolizine-3-carboxylic acid	XDWQYMXQMNUWID-UHFFFAOYSA-N,IEPWIPZLLIOZLU-ONEGZZNKSA-N,IEPWIPZLLIOZLU-ARJAWSKDSA-N,RJQNJKOCFCXTHZ-UHFFFAOYSA-N,SXPHHWILAWXFLE-UHFFFAOYSA-N,FGVUDRMBAMEJCE-SKNXHYNKSA-N,DSOITGJEUKHAJN-UHFFFAOYSA-N,UCEGSXPHVOXHBN-KCJUWKMLSA-N,OJADCNKLFKWRHJ-UHFFFAOYSA-N,PTIDGSWTMLSGAH-UHFFFAOYSA-N,LLOQMOYWWWKULV-VQHVLOKHSA-N,CMZIZIPSUFOSEU-RISCZKNCSA-N	HMDB40424,HMDB61823,HMDB61942,HMDB37492,HMDB32589,C20409,C10626,C09928,C10853,C09018,C12263,C15462	annotated
419	643018	541071	351728	398404	183557	474489	584422	658848	337098	731905	852347	668038	494779	761331	1.08486e+06	637400	929690	407939	213124	1.37864e+06	282852	383486	76236.9	601640	positive	No Fragments	5-Methylcytidine;Pyro-L-glutaminyl-L-glutamine;8-Hydroxyalanylclavam	ZAYHVCMSTBRABG-JXOAFFINSA-N,ILAITOFTZJRIFJ-UHFFFAOYSA-N,QWBMUARUOXXBMI-RAZZTCBWSA-N	HMDB00982,HMDB39229,C17359	annotated
420	941560	820010	574472	579288	629710	894270	560885	1373928	657255	958766	896696	603730	865715	947941	647552	776041	700289	806496	784217	481435	851485	444939	485246	411478	positive	Annotate in FrAnK	1-Acetylcyclohexyl acetate;(E)-10-Oxo-8-decenoic acid;(4S,8R)-8,9-Dihydroxy-p-menth-1(6)-en-2-one;(S)-Oleuropeic acid;(1'R)-Nepetalic acid;[(1S)-4-Hydroxy-2,2,3-trimethylcyclopent-3-enyl]acetate;4,5-Dihydro-5,5-dimethyl-4-(3-oxobutyl)furan-2(3H)-one;(4S)-7-Hydroxy-4-isopropenyl-7-methyl-2-oxo-oxepanone;(4R)-7-Hydroxy-4-isopropenyl-7-methyl-2-oxo-oxepanone;(3R)-3-Isopropenyl-6-oxoheptanoate;(3R)-3…	GIFAYASOTQVRTG-UHFFFAOYSA-N,YUAQBOMIASXPQW-FNORWQNLSA-N,AOKPDATZUBLDMG-UHFFFAOYSA-N,BFYWJELXORKNFO-UHFFFAOYSA-N,RGTMAXSVLBZNEL-UHFFFAOYSA-N,VRCGDJCVKWWRME-MLWJPKLSSA-N,AWQSAIIDOMEEOD-UHFFFAOYSA-N,ZZVPZXLETLTSEB-PEHGTWAWSA-N,ZZVPZXLETLTSEB-HNHGDDPOSA-N,NJOIWWRMLFSDTM-SECBINFHSA-N,NJOIWWRMLFSDTM-SECBINFHSA-N,NJOIWWRMLFSDTM-VIFPVBQESA-N,NJOIWWRMLFSDTM-VIFPVBQESA-N,CLHVOQQIYBCJNZ-PRZNWYJVSA-N,KAUZXND…	HMDB39710,HMDB40883,HMDB39052,HMDB36998,HMDB36117,C20324,C06066,C19084,C19079,C11405,LMFA01060179,C11419,LMFA01060180,C03843,C04718,LMFA01060082,LMFA01060084,LMFA01060083	annotated
421	1.06515e+06	1.08609e+06	1.06699e+06	1147777	970471	946252	1070190	1037893	1319025	1.2255e+06	1.09022e+06	1.3613e+06	1.07791e+06	1.07521e+06	1.169e+06	1.07e+06	1.1555e+06	1.03919e+06	1105228	986678	1.12399e+06	1.16083e+06	1.23866e+06	1.16586e+06	positive	No Fragments	Histidinyl-Glycine;Glycyl-Histidine;Metronidazole;Metronidazole	LYCVKHSJGDMDLM-UHFFFAOYSA-N,YIWFXZNIBQBFHR-UHFFFAOYSA-N,VAOCPAMSLUNLGC-UHFFFAOYSA-N,VAOCPAMSLUNLGC-UHFFFAOYSA-N	HMDB28885,HMDB28843,HMDB15052,C07203	annotated
422	877436	827075	907504	812407	841911	923739	832727	857421	736876	911245	866146	804485	822339	768258	828084	776738	860390	975801	905186	827006	962037	823327	805804	857315	positive	Annotate in FrAnK	Trimetaphosphoric acid;Trimetaphosphoric acid	AZSFNUJOCKMOGB-UHFFFAOYSA-N,AZSFNUJOCKMOGB-UHFFFAOYSA-N	HMDB59921,C02466	annotated
423	359911	308281	402950	345582	333538	372348	363485	361042	357548	395587	295386	353423	370375	329395	413018	243678	364303	370724	358064	330687	428955	329896	347408	366820	positive	No Fragments				annotated
424	319653	333141	336066	322988	280913	342240	294935	307099	258096	331778	289936	254867	246906	259268	298262	266479	313100	369078	331629	259048	333499	329365	284871	295018	positive	No Fragments				annotated
425	319653	333141	336066	322988	280913	342240	294935	307099	258096	331778	289936	254867	246906	259268	298262	266479	313100	369078	331629	259048	333499	329365	284871	295018	positive	No Fragments				annotated
426	189021	182471	190954	185827	164800	168432	212640	192554	176408	190880	166492	173732	173994	175922	188593	128376	177454	200545	182529	156809	196979	196305	172741	190803	positive	No Fragments	Trimetaphosphoric acid;Trimetaphosphoric acid	AZSFNUJOCKMOGB-UHFFFAOYSA-N,AZSFNUJOCKMOGB-UHFFFAOYSA-N	HMDB59921,C02466	annotated
427	134048	175317	131110	191114	145026	136744	145455	127395	175684	137879	177687	197954	173101	158582	187434	179785	193679	115647	161261	138388	130530	175070	183284	163668	positive	No Fragments				annotated
428	142081	131869	169582	94126.3	119979	136957	160455	134213	122899	154486	127192	98846.8	111810	114905	110614	99411.7	136527	148737	135467	114943	146956	115670	119865	152877	positive	No Fragments	Trimetaphosphoric acid;Trimetaphosphoric acid	AZSFNUJOCKMOGB-UHFFFAOYSA-N,AZSFNUJOCKMOGB-UHFFFAOYSA-N	HMDB59921,C02466	annotated
429	131370	130572	128481	98795.1	103885	136675	110074	126645	110836	142188	125369	110719	97474.4	93437.6	119399	116709	121386	158044	120501	102944	137909	125565	124615	155382	positive	No Fragments				annotated
430	113267	83456.5	129709	147860	87893.3	91774.2	127126	122983	122081	127582	75026	100707	113093	90367.9	117719	61443	94338.7	110946	104772	79661	137589	111000	109625	111999	positive	No Fragments				annotated
431	125901	103977	137902	108505	112038	138907	122662	114357	111085	135127	102888	106866	103111	125696	102289	103600	100652	139532	120474	104081	132547	111739	118135	116896	positive	No Fragments	Benzoyl phosphate;Benzoyl phosphate	SYLLWWIXOMLOPY-UHFFFAOYSA-N,SYLLWWIXOMLOPY-UHFFFAOYSA-N	HMDB60440,C06206	annotated
432	105098	101388	124954	105755	97545.1	96201.1	104035	104641	94405.7	109101	80791.5	85222.8	94433.1	109531	108115	62186.6	100550	116102	117797	91534.5	137349	97955.4	111028	99439.7	positive	No Fragments				annotated
433	106603	85851.1	120936	115810	93124.8	73680.7	102992	130944	83495.9	107651	72262.2	84089.4	92009.6	86660.3	105500	55760.8	78014	97606.1	92141	84299.8	123106	90005.6	75275.8	91708.6	positive	No Fragments				annotated
434	60226.8	88592.3	67290.2	85475.9	68084.6	62552.8	66569.5	56770.6	90141.6	64978.5	98251.6	89563	88215.7	82430.9	102122	91883	93457.8	46991.2	82752.3	75458.8	64434	94256.1	110776	82969.6	positive	No Fragments				annotated
435	72039.6	97181.1	77872.9	79720.7	84619.2	60518.7	75662.6	57031.8	98951.1	53326.6	90682.5	108887	76753.2	80678.2	94149.9	90922.3	81106.9	54979.6	90631.4	79368.4	57393.5	97689.6	101819	78114.6	positive	No Fragments				annotated
436	91104.8	80593.9	81631.2	75830.2	77857.4	88081.4	61137	70459.1	69382.1	73381.2	75674.7	69373.6	65088.2	67892.8	94535.3	70770.2	75282.5	77647.1	77266.6	62955.8	77590.6	84439.4	80774.3	77561.3	positive	No Fragments	Trimetaphosphoric acid;Trimetaphosphoric acid	AZSFNUJOCKMOGB-UHFFFAOYSA-N,AZSFNUJOCKMOGB-UHFFFAOYSA-N	HMDB59921,C02466	annotated
437	1.1198e+06	1.04148e+06	574922	897454	719090	920778	937817	1.09165e+06	1.1248e+06	1.3361e+06	1.21345e+06	1241705	703367	1.02448e+06	1131185	1.1604e+06	784083	1.17572e+06	858316	1159510	1.11479e+06	894308	721839	1139513	positive	Annotate in FrAnK	PC(O-16:0/18:2(9Z,12Z));PC(O-16:0/18:2(9Z,12Z));PC(P-18:1(11Z)/16:0);PC(P-18:0/16:1(9Z));PC(P-18:0/16:1(9Z));PC(P-16:0/18:1(11Z));PC(P-16:0/18:1(11Z));PC(P-16:0/18:1(9Z));PC(P-16:0/18:1(9Z));PC(P-18:1(9Z)/16:0);PC(P-18:1(9Z)/16:0);PC(16:1(9Z)/P-18:0);PC(18:1(11Z)/P-16:0);PC(18:1(9Z)/P-16:0);PC(16:0/P-18:1(9Z));PC(16:0/P-18:1(11Z));PC(16:1(9Z)/P-18:0);PC(16:0/P-18:1(11Z));PC(16:0/P-18:1(9Z));PC(18…	IQACMFWAGALEAQ-WESJWMGVSA-N,IQACMFWAGALEAQ-WESJWMGVSA-N,MBRHHFWRXQYYAN-RTVLTNFHSA-N,KMNVIRCHUMQGHD-RCINKDPXSA-N,KMNVIRCHUMQGHD-RCINKDPXSA-N,MVDFTRYOOPZXII-JEPFLRBFSA-N,MVDFTRYOOPZXII-JEPFLRBFSA-N,CRBBMHQTIAELIS-KQBBALDBSA-N,CRBBMHQTIAELIS-KQBBALDBSA-N,IWCUEZYKNAGNRQ-ILDAMNDZSA-N,IWCUEZYKNAGNRQ-ILDAMNDZSA-N,IHJLXDUOYHJZQE-IOGJYWBCSA-N,QZDZCTPKRWPFFS-RTVLTNFHSA-N,FQVFGIZCMMQDNV-NQQLFREJSA-N,UQCSRPH…	HMDB11151,LMGP01020039,HMDB11272,HMDB11240,LMGP01030053,HMDB11209,LMGP01030128,HMDB11210,LMGP01030006,HMDB11305,LMGP01030144,HMDB08028,HMDB08093,HMDB08126,HMDB07997,HMDB07996,LMGP01090009,LMGP01090006,LMGP01090007,LMGP01090012,LMGP10020034,LMGP10020050,LMGP16010001,LMGP10030064,LMGP10030044,LMGP10030023,LMGP02030071,LMGP02030051,LMGP01030077,LMGP01030134,LMGP02020070	annotated
438	824127	1222102	807558	968556	798752	813723	909510	1.32147e+06	1.01897e+06	1.0645e+06	896080	999621	911170	837612	850004	904351	756239	759039	816354	786254	1.14018e+06	782464	775566	799054	positive	Annotate in FrAnK	xi-2,2,6-Trimethyl-1,4-cyclohexanedione;Allyl hexenoate;(E)-2,6-Dimethyl-2,5-heptadienoic acid;4-Oxo-2-nonenal;4-oxo-nonenal;Anapear;2,4-Hexadienyl propionate;3,5,5-Trimethyl-1,2-cyclohexanedione;Enol-3,5,5-Trimethyl-1,2-cyclohexanedione;Methyl 2-octynoate;Octahydro-2H-1-benzopyran-2-one;2-Nonenoic acid gamma-lactone;2-nonen-4-olide;Boschnialactone;(2-Hydroxymethyl-cyclohexyl)-acetic acid lactone…	HVHHZSFNAYSPSA-UHFFFAOYSA-N,VOLVXFXDLNXTMV-VOTSOKGWSA-N,IGQGIACCENRGLM-SOFGYWHQSA-N,SEPPVOUBHWNCAW-FNORWQNLSA-N,SEPPVOUBHWNCAW-FNORWQNLSA-N,WUNJOFRDOLDAOY-AATRIKPKSA-N,ZVBREIRNEOXCKQ-TWTPFVCWSA-N,DWGZTTFGUFHAJX-UHFFFAOYSA-N,DWGZTTFGUFHAJX-UHFFFAOYSA-N,FRLZQXRXIKQFNS-UHFFFAOYSA-N,MSFLYJIWLHSQLG-UHFFFAOYSA-N,MXZSZHJBUODOJK-UHFFFAOYSA-N,MXZSZHJBUODOJK-UHFFFAOYSA-N,VGWJUWSHYRJZKH-BWZBUEFSSA-N,AYMWCZF…	HMDB38697,HMDB38268,HMDB35135,HMDB60285,LMFA06000254,HMDB40285,HMDB32314,HMDB36177,HMDB36239,HMDB31302,HMDB37276,HMDB32442,LMFA07040020,C09772,LMFA07040018,LMFA12000242,LMFA12000243,LMFA01030450,LMFA01030447,LMFA01030449,LMFA01030448,LMFA01030506,LMFA01030505,LMFA01030504,LMFA01030509,LMFA01030508,LMFA01030507	annotated
439	371478	738854	546165	573710	463500	506550	1.31106e+06	569581	819446	966168	1.15338e+06	1.26049e+06	1.0232e+06	744400	435112	397907	818111	1.01557e+06	858576	573995	984118	969876	171120	779036	positive	No Fragments	Lyngbyatoxin;N-stearoyl histidine	KISDGNGREAJPQR-UHFFFAOYSA-N,FGJOQQQRZNFKBP-QFIPXVFZSA-N	C15720,LMFA08020135	annotated
440	964239	807421	1.02458e+06	1306371	772549	958437	911136	667348	1.14603e+06	769970	883141	1.0822e+06	911037	647127	1.07544e+06	878107	961984	799521	861451	946025	812099	709646	724426	1.05756e+06	positive	No Fragments	Lentialexin;4-Hydroxystyrene;4-Hydroxystyrene;Acetophenone;Acetophenone;1-(2,3-Dihydro-1H-pyrrolizin-5-yl)-2-propen-1-one;3,4-Dihydro-4-[(5-methyl-2-furanyl)methylene]-2H-pyrrole;3-[(5-Methyl-2-furanyl)methyl]-1H-pyrrole;(R)-Boschniakine;3-Methylbenzaldehyde;3-Methylbenzaldehyde;4-Methylbenzaldehyde;p-Tolualdehyde;2-Methylbenzaldehyde;2-Methylbenzaldehyde;3-Dehydroxycarnitine;Phenylacetaldehyde;P…	AGWFAJXETXIOEE-UHFFFAOYSA-N,FUGYGGDSWSUORM-UHFFFAOYSA-N,FUGYGGDSWSUORM-UHFFFAOYSA-N,KWOLFJPFCHCOCG-UHFFFAOYSA-N,KWOLFJPFCHCOCG-UHFFFAOYSA-N,WDGGKRGJJOBJCZ-UHFFFAOYSA-N,BCWSVRKZMCXABS-TWGQIWQCSA-N,WKJYTIFWOMZIGZ-UHFFFAOYSA-N,OPRAONAUWNNOOV-UHFFFAOYSA-N,OVWYEQOVUDKZNU-UHFFFAOYSA-N,OVWYEQOVUDKZNU-UHFFFAOYSA-N,FXLOVSHXALFLKQ-UHFFFAOYSA-N,FXLOVSHXALFLKQ-UHFFFAOYSA-N,BTFQKIATRPGRBS-UHFFFAOYSA-N,BTFQKIA…	HMDB38997,HMDB04072,C05627,HMDB33910,C07113,HMDB40028,HMDB40048,HMDB40042,HMDB30267,HMDB29637,C07209,HMDB29638,C06758,HMDB29636,C07214,HMDB06831,HMDB06236,C00601,HMDB62765,C02083,HMDB13815,HMDB03447,C00955,C09915,LMFA01100015,LMFA01100013,LMFA01100014	annotated
441	464486	785841	528493	941983	523559	400182	555591	769870	853130	578532	881419	1.30414e+06	717299	567696	1.05662e+06	703275	615781	517586	498470	776892	554340	619962	193525	726071	positive	5-Methylcytosine (C5H7N3O) Prob = 98.8300000000	2-O-Methylcytosine;Imidazolone;Imidazolone;3-Methylcytosine ;5-Methylcytosine;5-Methylcytosine;Imidazol-2-one	DHYLZDVDOQLEAQ-UHFFFAOYSA-N,CAAMSDWKXXPUJR-UHFFFAOYSA-N,CAAMSDWKXXPUJR-UHFFFAOYSA-N,KOLPWZCZXAMXKS-UHFFFAOYSA-N,LRSASMSXMSNRBT-UHFFFAOYSA-N,LRSASMSXMSNRBT-UHFFFAOYSA-N,AICIYIDUYNFPRY-UHFFFAOYSA-N	HMDB04339,HMDB04363,C06195,HMDB11601,HMDB02894,C02376,C20382	annotated+fragment
442	1.1643e+06	1.22216e+06	1.23757e+06	1.11667e+06	1.02502e+06	1.17063e+06	1.09999e+06	1.13824e+06	1.0628e+06	1.20039e+06	1.20439e+06	1.15948e+06	1126577	1036071	1262806	1.06684e+06	1.1479e+06	1.28715e+06	1.16287e+06	1.09824e+06	1.22802e+06	1.15397e+06	1.12213e+06	1.21364e+06	positive	No Fragments	Sodium sulfate	PMZURENOXWZQFD-UHFFFAOYSA-L	C13199	annotated
443	533130	430534	475183	441846	408808	459534	415165	474714	448094	481921	426221	399983	406133	388729	411506	431415	443256	477044	439173	351041	545218	406454	433226	483988	positive	Annotate in FrAnK				annotated
444	281412	254267	285762	234859	248796	286411	244608	278025	267855	271540	282684	236701	243030	225879	291131	265936	288326	324893	270010	236277	317259	308802	267448	270449	positive	No Fragments				annotated
445	144741	202041	136589	150206	138462	132372	135655	126342	167888	137077	201544	203518	163237	158362	200962	199456	202849	163551	150342	163522	136157	182908	210420	179089	positive	No Fragments				annotated
446	144741	202041	136589	150206	138462	132372	135655	126342	167888	137077	201544	203518	163237	158362	200962	199456	202849	163551	150342	163522	136157	182908	210420	179089	positive	No Fragments				annotated
447	177544	157024	171274	115572	149459	171039	130911	118381	143066	204469	153102	153637	121149	107666	172184	164334	174124	183242	179128	140667	171148	152840	164874	152138	positive	No Fragments				annotated
448	97512.3	146953	97568.8	123784	93441.8	101771	109359	87322.7	141649	86345.2	138200	134940	111011	114091	151009	174745	168239	108403	108818	106810	93924.4	154783	135663	126438	positive	No Fragments				annotated
449	122853	135494	112568	130280	115637	93925.9	98346.7	104794	138127	99289.6	133882	147241	129492	123223	142999	147040	113939	94370.7	130872	127312	96367.6	127090	139150	130683	positive	No Fragments	4-Sulfobenzoate	HWAQOZGATRIYQG-UHFFFAOYSA-N	C02236	annotated
450	62286	82034.4	61668.5	76880.3	60968.6	46244.9	62585.4	47083.8	104755	55893.6	79539.3	74098.6	63272.1	59137.9	79692.4	88833.8	74815	53702.2	53690.1	56265.9	62714	99767.4	76681.7	70157.5	positive	No Fragments				annotated
451	76117	60037.2	80487.4	61722.9	69048.7	71615.1	74732.8	68703.9	63997.1	76513.1	87407.8	50136.3	57888.3	57460.2	70968.9	70006.4	59099.2	75105	73741.6	75271.4	76041.4	76161.3	63929.7	62976.1	positive	No Fragments				annotated
452	55063.7	64408	49456.6	46684.7	58438.6	46833.7	48412.6	49112.5	55575.2	53328.1	60090.9	59617	50294.3	41823.4	68449.6	73884.4	57380.5	41421	42986.5	49072	63665.8	72178.3	81040.1	65690	positive	No Fragments				annotated
453	59289.7	53517.6	59459	48425.4	54217.5	58165.6	48555.2	50937.1	55858.6	56532.9	44809.5	60550.4	43616.3	42869.9	51013.6	49255	47589.5	66898.6	52861.5	42380.3	58555.6	54812.3	64380.9	43199	positive	No Fragments				annotated
454	1.04684e+06	1.11813e+06	1.00691e+06	785428	1.0217e+06	921217	1.16784e+06	1.26588e+06	703716	953012	912794	887438	1.0336e+06	710945	1085242	970024	983180	987633	970103	834003	950095	950191	1.12188e+06	945612	positive	Annotate in FrAnK				annotated
455	280596	288513	262229	177718	280727	222390	279798	294922	181086	238162	218013	234375	259761	182665	260694	262449	239381	249720	244316	214078	227087	246822	299147	218373	positive	No Fragments	Antimony	FAWGZAFXDJGWBB-UHFFFAOYSA-N	HMDB04118	annotated
456	75718.1	94938.2	80816.2	63564.3	70809.3	80217.2	95815.9	95025.1	56944.4	80220.6	73866.6	66998.4	72657	65588.1	89267.9	73498.7	80074.3	66593.9	71310.7	63044.8	79409	71526.6	74894.3	79135.8	positive	No Fragments				annotated
457	650071	893420	757752	658260	1.20611e+06	938838	540826	716516	615424	720036	673904	577021	945010	647571	663564	480102	848823	869855	607942	696933	795830	687684	628287	641815	positive	No Fragments				annotated
458	288099	280997	242761	424238	309908	329678	478686	1.20353e+06	271615	511330	297655	412922	483450	379822	212153	439616	214346	376238	264826	189464	313118	269769	207849	210751	positive	No Fragments	Polypropylene glycol (m w 1,200-3,000);1,2,6-Hexanetriol	DUFKCOQISQKSAV-UHFFFAOYSA-N,ZWVMLYRJXORSEP-UHFFFAOYSA-N	HMDB32478,C20334	annotated
459	310734	538696	364775	424894	291717	779702	568810	495508	694828	853831	675118	767245	352312	1.0245e+06	426650	572592	326129	742113	378457	736040	356509	676569	267773	1.17268e+06	positive	No Fragments	Glycerol;Glycerol;1,4-Dideoxy-1,4-imino-D-ribitol;N-Lactoyl ethanolamine;L-2-Amino-5-hydroxypentanoic acid;N-Hydroxy-L-valine	PEDCQBHIVMGVHV-UHFFFAOYSA-N,PEDCQBHIVMGVHV-UHFFFAOYSA-N,OQEBIHBLFRADNM-UHFFFAOYSA-N,RZCHTMXTKQHYDT-UHFFFAOYSA-N,CZWARROQQFCFJB-UHFFFAOYSA-N,PXEKBQAJOBYINU-BYPYZUCNSA-N	HMDB00131,C00116,HMDB39499,HMDB32356,HMDB31658,C20313	annotated
460	427727	739404	569721	388802	989238	1.08379e+06	535979	895456	1.03815e+06	471211	595655	413931	1.08599e+06	607786	1.17225e+06	591966	82124.8	607075	657253	807645	1108050	606945	232093	973486	positive	Annotate in FrAnK				annotated
461	242854	445095	433895	377854	477582	648350	394438	607163	510388	325329	319830	264508	629385	366873	861904	487385	NA	351250	426056	443160	594029	357298	145187	450821	positive	No Fragments	LysoPC(16:1(9Z));PC(16:1(9Z)/0:0);1-nonadecanoyl-glycero-3-phosphate;PA(19:0/0:0);PC(16:1(9E)/0:0);PE(19:1(9Z)/0:0)	LFUDDCMNKWEORN-ZXEGGCGDSA-N,LFUDDCMNKWEORN-ZXEGGCGDSA-N,YAERNOYIELLICR-OAQYLSRUSA-N,YAERNOYIELLICR-OAQYLSRUSA-N,LFUDDCMNKWEORN-BREAQWACSA-N,QXOXODCLNBXHKD-ZXEGGCGDSA-N	HMDB10383,LMGP01050022,HMDB62322,LMGP10050034,LMGP01050021,LMGP02050019	annotated
462	235581	543545	371488	333739	879796	372733	287147	515979	326542	275564	452039	730436	144937	467423	523657	184214	351614	206514	1.17003e+06	331325	1.0836e+06	467985	339744	363872	positive	Annotate in FrAnK	Alanyl-Alanine;4-Acetamido-2-aminobutanoic acid;N(gamma)-Acetyldiaminobutyrate;D-Alanyl-D-alanine;N-alpha-Acetyl-L-2,4-diaminobutyrate;Daminozide;D-Alanyl-D-alanine;N5-Methyl-L-glutamine	DEFJQIDDEAULHB-UHFFFAOYSA-N,YLZRFVZUZIJABA-YFKPBYRVSA-N,YLZRFVZUZIJABA-YFKPBYRVSA-N,DEFJQIDDEAULHB-QWWZWVQMSA-N,SUUKRBBXVBJLSS-YFKPBYRVSA-N,NOQGZXFMHARMLW-UHFFFAOYSA-N,DEFJQIDDEAULHB-SYPWQXSBSA-N,ONXPDKGXOOORHB-BYPYZUCNSA-N	HMDB28680,HMDB31411,C06442,HMDB03459,C19929,C10996,C00993,C03153	annotated
463	210032	192631	214096	226898	209443	143738	169992	229222	179493	148193	223539	192748	157200	195416	172834	115666	204485	146330	334149	123546	404372	154696	96466.9	168017	positive	No Fragments	Pantothenol;Pantothenol	SNPLKNRPJHDVJA-UHFFFAOYSA-N,SNPLKNRPJHDVJA-ZETCQYMHSA-N	HMDB04231,C05944	annotated
464	1.02764e+06	590438	890919	1.16411e+06	677222	878045	1.07893e+06	432355	551686	629433	1.08312e+06	755000	379120	430031	642847	348793	800243	515226	289794	589064	350790	542814	410715	508893	positive	Annotate in FrAnK	Aspartyl-Threonine;Gamma-Glutamyl Glutamine;(5-L-Glutamyl)-L-glutamine;L-beta-aspartyl-L-threonine ;Norophthalmic acid;Threoninyl-Aspartate;N-Succinyl-L-citrulline	NTQDELBZOMWXRS-UHFFFAOYSA-N,JBFYFLXEJFQWMU-WDSKDSINSA-N,JBFYFLXEJFQWMU-WDSKDSINSA-N,XPMVVZFGFJOFSL-UHFFFAOYSA-N,RPVCUZZJCXVVDW-WDSKDSINSA-N,IOWJRKAVLALBQB-UHFFFAOYSA-N,ZSZFGMMEPZVGMH-LURJTMIESA-N	HMDB28763,HMDB11738,C05283,HMDB11169,HMDB05766,HMDB29057,C18048	annotated
465	624844	930400	622172	183562	812291	713267	757513	601043	786512	899358	1.15658e+06	1.01692e+06	549364	655963	605916	664352	608386	779677	468585	825688	711441	789269	370983	907328	positive	No Fragments				annotated
466	481404	622268	720715	1.14967e+06	515035	799895	668177	509723	887073	646951	490034	844450	901419	602762	1.0986e+06	440389	950825	723026	609450	734874	743553	810076	259162	573593	positive	Annotate in FrAnK	Dihydro-4-mercapto-3(2H)-furanone	CBMFNAVNFZNJMZ-UHFFFAOYSA-N	HMDB39786	annotated
467	660824	1.0279e+06	442147	235526	952761	1.12331e+06	226526	443071	300685	163682	796561	292122	451548	1.14665e+06	543000	944554	827938	962804	1.05312e+06	677827	343145	790594	476414	430449	positive	No Fragments				annotated
468	1.04825e+06	1.13223e+06	1.06305e+06	1.01698e+06	1080560	1.0676e+06	1.03552e+06	1.04711e+06	1.09864e+06	982679	1.09539e+06	1.102e+06	1.03544e+06	1.05885e+06	1.08221e+06	1120521	1088164	1.14523e+06	1.1306e+06	1.04604e+06	1.05346e+06	1.14407e+06	1.13306e+06	1082017	positive	Annotate in FrAnK	3-Methylcyclopentadecanone;Hexadecenal;Hexadecenal;2-hexadecenal;(±)-2-Dodecylcyclobutanone;Linoleamide;Linoleamide;Bombykol;Bombykol;10E-Hexadecenal;2Z-hexadecenal;4E,6Z-Hexadecadien-1-ol;11Z,13Z-Hexadecadien-1-ol;7Z,11Z-Hexadecadien-1-ol;11Z,13E-Hexadecadien-1-ol;7Z,11E-Hexadecadien-1-ol;1,3-Hexadecadien-1-ol;7Z-Hexadecenal;9Z-Hexadecenal;10Z-Hexadecenal;11Z-Hexadecenal;12Z-Hexadecenal;7-hexade…	ALHUZKCOMYUFRB-UHFFFAOYSA-N,KLJFYXOVGVXZKT-CCEZHUSRSA-N,KLJFYXOVGVXZKT-CCEZHUSRSA-N,KLJFYXOVGVXZKT-CCEZHUSRSA-N,VVKRFZDUZMLMQM-UHFFFAOYSA-N,SFIHQZFZMWZOJV-HZJYTTRNSA-N,SFIHQZFZMWZOJV-HZJYTTRNSA-N,CIVIWCVVOFNUST-SCFJQAPRSA-N,CIVIWCVVOFNUST-SCFJQAPRSA-N,NBLCOWKIHZCSCF-VOTSOKGWSA-N,KLJFYXOVGVXZKT-PFONDFGASA-N,WRYCXDWXELTMPO-JPYSRSMKSA-N,GKFQVSXEEVMHMA-OUPQRBNQSA-N,ZWMPSFHVSWYKPO-WBHJMADESA-N,GKFQVSX…	HMDB34181,HMDB60482,C06123,LMFA06000089,HMDB37544,HMDB62656,LMFA08010008,C16873,LMFA05000007,LMFA06000193,LMFA06000112,LMFA05000200,LMFA05000207,LMFA05000208,LMFA05000205,LMFA05000206,LMFA05000209,LMFA06000216,LMFA06000217,LMFA06000210,LMFA06000211,LMFA06000212,LMFA06000090,LMFA06000091,LMFA06000092,LMFA05000196,LMFA05000199,LMFA05000197,LMFA05000023,LMFA05000053,LMFA05000054,LMFA05000015,LMFA120…	annotated
469	1.04825e+06	1.13223e+06	1.0113e+06	996192	1.0905e+06	1.06744e+06	1.02431e+06	1.01826e+06	1.09864e+06	993247	1084683	1.102e+06	1.00652e+06	1.10056e+06	1.07394e+06	1.0761e+06	1.0806e+06	1.05896e+06	1.06392e+06	1.03406e+06	1.04521e+06	1.04555e+06	1.07419e+06	1.04396e+06	positive	No Fragments	3-Methylcyclopentadecanone;Hexadecenal;Hexadecenal;2-hexadecenal;(±)-2-Dodecylcyclobutanone;Linoleamide;Linoleamide;Bombykol;Bombykol;10E-Hexadecenal;2Z-hexadecenal;4E,6Z-Hexadecadien-1-ol;11Z,13Z-Hexadecadien-1-ol;7Z,11Z-Hexadecadien-1-ol;11Z,13E-Hexadecadien-1-ol;7Z,11E-Hexadecadien-1-ol;1,3-Hexadecadien-1-ol;7Z-Hexadecenal;9Z-Hexadecenal;10Z-Hexadecenal;11Z-Hexadecenal;12Z-Hexadecenal;7-hexade…	ALHUZKCOMYUFRB-UHFFFAOYSA-N,KLJFYXOVGVXZKT-CCEZHUSRSA-N,KLJFYXOVGVXZKT-CCEZHUSRSA-N,KLJFYXOVGVXZKT-CCEZHUSRSA-N,VVKRFZDUZMLMQM-UHFFFAOYSA-N,SFIHQZFZMWZOJV-HZJYTTRNSA-N,SFIHQZFZMWZOJV-HZJYTTRNSA-N,CIVIWCVVOFNUST-SCFJQAPRSA-N,CIVIWCVVOFNUST-SCFJQAPRSA-N,NBLCOWKIHZCSCF-VOTSOKGWSA-N,KLJFYXOVGVXZKT-PFONDFGASA-N,WRYCXDWXELTMPO-JPYSRSMKSA-N,GKFQVSXEEVMHMA-OUPQRBNQSA-N,ZWMPSFHVSWYKPO-WBHJMADESA-N,GKFQVSX…	HMDB34181,HMDB60482,C06123,LMFA06000089,HMDB37544,HMDB62656,LMFA08010008,C16873,LMFA05000007,LMFA06000193,LMFA06000112,LMFA05000200,LMFA05000207,LMFA05000208,LMFA05000205,LMFA05000206,LMFA05000209,LMFA06000216,LMFA06000217,LMFA06000210,LMFA06000211,LMFA06000212,LMFA06000090,LMFA06000091,LMFA06000092,LMFA05000196,LMFA05000199,LMFA05000197,LMFA05000023,LMFA05000053,LMFA05000054,LMFA05000015,LMFA120…	annotated
470	1.04825e+06	1.07148e+06	1.0113e+06	996192	1.0905e+06	1.06744e+06	1.00809e+06	997454	1.06413e+06	993247	1.07828e+06	1.05532e+06	960876	1.10056e+06	1.05338e+06	1.02445e+06	1.07769e+06	1.05896e+06	1.05881e+06	1.03406e+06	1.04521e+06	1.04555e+06	1.06408e+06	1021017	positive	No Fragments	3-Methylcyclopentadecanone;Hexadecenal;Hexadecenal;2-hexadecenal;(±)-2-Dodecylcyclobutanone;Linoleamide;Linoleamide;Bombykol;Bombykol;10E-Hexadecenal;2Z-hexadecenal;4E,6Z-Hexadecadien-1-ol;11Z,13Z-Hexadecadien-1-ol;7Z,11Z-Hexadecadien-1-ol;11Z,13E-Hexadecadien-1-ol;7Z,11E-Hexadecadien-1-ol;1,3-Hexadecadien-1-ol;7Z-Hexadecenal;9Z-Hexadecenal;10Z-Hexadecenal;11Z-Hexadecenal;12Z-Hexadecenal;7-hexade…	ALHUZKCOMYUFRB-UHFFFAOYSA-N,KLJFYXOVGVXZKT-CCEZHUSRSA-N,KLJFYXOVGVXZKT-CCEZHUSRSA-N,KLJFYXOVGVXZKT-CCEZHUSRSA-N,VVKRFZDUZMLMQM-UHFFFAOYSA-N,SFIHQZFZMWZOJV-HZJYTTRNSA-N,SFIHQZFZMWZOJV-HZJYTTRNSA-N,CIVIWCVVOFNUST-SCFJQAPRSA-N,CIVIWCVVOFNUST-SCFJQAPRSA-N,NBLCOWKIHZCSCF-VOTSOKGWSA-N,KLJFYXOVGVXZKT-PFONDFGASA-N,WRYCXDWXELTMPO-JPYSRSMKSA-N,GKFQVSXEEVMHMA-OUPQRBNQSA-N,ZWMPSFHVSWYKPO-WBHJMADESA-N,GKFQVSX…	HMDB34181,HMDB60482,C06123,LMFA06000089,HMDB37544,HMDB62656,LMFA08010008,C16873,LMFA05000007,LMFA06000193,LMFA06000112,LMFA05000200,LMFA05000207,LMFA05000208,LMFA05000205,LMFA05000206,LMFA05000209,LMFA06000216,LMFA06000217,LMFA06000210,LMFA06000211,LMFA06000212,LMFA06000090,LMFA06000091,LMFA06000092,LMFA05000196,LMFA05000199,LMFA05000197,LMFA05000023,LMFA05000053,LMFA05000054,LMFA05000015,LMFA120…	annotated
471	115911	83851.7	95124.5	68595.9	75997	125009	106391	174310	101850	117023	150766	112741	97815.7	114474	176354	47256.9	124270	103804	584918	100924	493801	74973.4	1.08866e+06	167248	positive	No Fragments	Mannitol;Mannitol;Galactitol;Galactitol;Sorbitol;D-Sorbitol;L-Iditol;L-Iditol;L-Glucitol;D-Iditol	FBPFZTCFMRRESA-KVTDHHQDSA-N,FBPFZTCFMRRESA-KVTDHHQDSA-N,FBPFZTCFMRRESA-GUCUJZIJSA-N,FBPFZTCFMRRESA-GUCUJZIJSA-N,FBPFZTCFMRRESA-JGWLITMVSA-N,FBPFZTCFMRRESA-JGWLITMVSA-N,FBPFZTCFMRRESA-UNTFVMJOSA-N,FBPFZTCFMRRESA-UNTFVMJOSA-N,FBPFZTCFMRRESA-FSIIMWSLSA-N,FBPFZTCFMRRESA-ZXXMMSQZSA-N	HMDB00765,C00392,HMDB00107,C01697,HMDB00247,C00794,HMDB11632,C01507,C01722,C01489	annotated
472	581847	400112	342644	651290	290257	525282	296043	1.0882e+06	630550	659724	549821	476650	553833	902114	474472	584102	642416	459494	536102	411800	821309	536090	324406	343425	positive	No Fragments	3-Oxooctanoic acid;3-keto-n-caprylic acid;trans-4-Hydroxycyclohexylacetic acid;cis-4-Hydroxycyclohexylacetic acid;3-Methylbutyl 2-oxopropanoate;5-Butyl-1,4-dioxan-2-one;6-Butyl-1,4-dioxan-2-one;2-n-Propyl-4-oxopentanoic acid;2-n-Propyl-4-oxopentanoic acid;3-Oxovalproic acid;3-Oxovalproic acid;Butyl acetoacetate;6-Ethyl-1-methyl-2,7,8-trioxabicyclo[3.2.1]octane;1-Methyl-2-oxopropyl butyrate;2-Meth…	FWNRRWJFOZIGQZ-UHFFFAOYSA-N,FWNRRWJFOZIGQZ-UHFFFAOYSA-N,ALTAAUJNHYWOGS-LJGSYFOKSA-N,ALTAAUJNHYWOGS-UHFFFAOYSA-N,LBKWGGFVEDOVEP-UHFFFAOYSA-N,DVBUFRRUKPQWBU-UHFFFAOYSA-N,XTCQDNHLNWLJMO-UHFFFAOYSA-N,HJRMYVTYHORJKC-UHFFFAOYSA-N,HJRMYVTYHORJKC-UHFFFAOYSA-N,PPYHXKUZTSZTQU-UHFFFAOYSA-N,PPYHXKUZTSZTQU-UHFFFAOYSA-N,REIYHFWZISXFKU-UHFFFAOYSA-N,CWTQYXSFDFSPQG-UHFFFAOYSA-N,LJDWJXUIGKSETE-UHFFFAOYSA-N,ZYXNLVM…	HMDB10721,LMFA01060017,HMDB00909,HMDB00451,HMDB38305,HMDB59938,HMDB59939,HMDB60683,C16655,HMDB60685,C16652,HMDB40447,HMDB30303,HMDB36230,HMDB36395,HMDB41616,HMDB31177,HMDB31307,C02975,HMDB62788,HMDB13211,LMFA01060016,LMFA01060019,LMFA01060018,LMFA01060020,LMFA01060021	annotated
473	869662	953678	775258	815001	732727	826456	765053	742551	853833	761628	840577	856331	777052	894164	815213	975320	864784	769834	784262	834124	754383	805098	1.08454e+06	873716	positive	Annotate in FrAnK	Dehydrophytosphingosine;Dehydrophytosphingosine;4-hydroxy-8cis-sphingenine;6-hydroxysphingosine	CQKNELOTFUSOTP-ZHACJKMWSA-N,CQKNELOTFUSOTP-HMTIOLNVSA-N,CQKNELOTFUSOTP-OGAXSGQXSA-N,LUZYTSCABOWJAC-HLJNGVMWSA-N	HMDB38057,LMSP01030002,LMSP01080009,LMSP01080003	annotated
474	652241	567048	612915	408061	525285	665662	666104	504210	701807	867227	1.07167e+06	836604	346777	561971	663335	512018	711460	852575	416220	606656	767787	579994	420669	696000	positive	No Fragments				annotated
475	857556	793134	684748	926628	852188	901111	786305	518432	1.0517e+06	647135	1.04591e+06	995418	717858	736787	849296	633482	663597	718508	813487	981949	725550	763314	499117	923048	positive	Annotate in FrAnK				annotated
476	742739	804822	747777	845065	666646	722152	611980	818846	602388	702779	949119	650413	652879	793404	819373	712540	1.04877e+06	775650	798966	679566	1.04446e+06	773730	517670	830706	positive	Annotate in FrAnK	2',4-Dihydroxy-4',6'-dimethoxy-3'-prenylchalcone;4'-O-Methylxanthohumol;9-Hydroxy-4-(3,7-dimethyl-2,6-octadienyloxy)-psoralen;Kanzonol P;4,4-Bis[4-(acetyloxy)phenyl]3-hexanone;Sphaerosinin;Edulane;Edulenol;Louisfieserone A;Louisfieserone B;Flowerine;Quercetol C;Epoxycandidone	UVBDKJHYMQEAQV-XYOKQWHBSA-N,UVBDKJHYMQEAQV-XYOKQWHBSA-N,OQHQALGVQDTJDN-XNTDXEJSSA-N,ZCGOJWAIXQAUMW-UHFFFAOYSA-N,IKCMGESKFZLMGO-UHFFFAOYSA-N,DVQGSNPWOLEDRV-UHFFFAOYSA-N,QWZQKTKRYJMEKY-UHFFFAOYSA-N,XJMQUTIYKFBASW-UHFFFAOYSA-N,NZANVYUIDHOMEY-HZOCRMPBSA-N,NZANVYUIDHOMEY-IAVLKJBYSA-N,QTEBTSUWUVNMHC-IBGZPJMESA-N,DKYFESWWIPJYTA-ZHACJKMWSA-N,DGYXPQJZXKXNTL-UHFFFAOYSA-N	HMDB38815,LMPK12120318,HMDB39057,HMDB41193,C15145,LMPK12080019,LMPK12070102,LMPK12070100,LMPK12140697,LMPK12140698,LMPK12140573,LMPK12140180,LMPK12140181	annotated
477	599512	528851	588501	613976	600282	492251	983021	1.03599e+06	533966	733847	500743	591746	692191	767044	734954	587478	803187	768256	692048	771162	688614	718892	609233	667401	positive	No Fragments	Selenium Sulfide	VIDTVPHHDGRGAF-UHFFFAOYSA-N	HMDB15106	annotated
478	319771	261168	228935	281409	383201	329678	367220	776187	196964	389261	500390	399487	483450	1.03399e+06	250859	363399	288756	557763	278067	195136	210638	422984	170622	305441	positive	No Fragments	Polypropylene glycol (m w 1,200-3,000);1,2,6-Hexanetriol	DUFKCOQISQKSAV-UHFFFAOYSA-N,ZWVMLYRJXORSEP-UHFFFAOYSA-N	HMDB32478,C20334	annotated
479	835342	927034	845292	798077	950267	997885	880009	739449	753220	971176	1.00932e+06	995238	816262	772609	936130	815750	837215	782337	720099	875296	866446	793120	486375	786880	positive	No Fragments				annotated
480	820302	912688	873917	814449	923184	893625	875272	853692	905900	823621	894776	703673	783944	798397	942158	1.00116e+06	801967	949660	970027	816913	960822	885341	958801	745476	positive	No Fragments				annotated
481	227607	235893	211843	254782	245163	215501	301367	241344	235955	236540	226607	206346	234730	244697	272394	196845	218831	264369	238657	243533	240049	222081	170399	231458	positive	No Fragments	Hexadecanedioic acid;Hexadecanedioate;Hexadecanedioic acid;2,2,4-Trimethyl-1,3-pentadienol diisobutyrate;16-Hydroxy-10-oxohexadecanoic acid;(9E)-9-nitrooctadecenoic Acid;9-nitro-9E-octadecenoic acid;(9E)-10-nitrooctadecenoic Acid;10-nitro-9E-octadecenoic acid;2,3-Dihydroxycyclopentaneundecanoic acid;14,14,14-Trifluoro-11E-tetradecenyl acetate;14,14,14-Trifluoro-11Z-tetradecenyl acetate;9-hydroxy-…	QQHJDPROMQRDLA-UHFFFAOYSA-N,QQHJDPROMQRDLA-UHFFFAOYSA-N,QQHJDPROMQRDLA-UHFFFAOYSA-N,OMVSWZDEEGIJJI-UHFFFAOYSA-N,ZNMHENLYDLACAS-UHFFFAOYSA-N,CQOAKBVRRVHWKV-SAPNQHFASA-N,CQOAKBVRRVHWKV-SAPNQHFASA-N,WRADPCFZZWXOTI-BMRADRMJSA-N,WRADPCFZZWXOTI-BMRADRMJSA-N,NHWAOBNJSBDJAL-UHFFFAOYSA-N,QVAHKGHMXZIUOO-PKNBQFBNSA-N,QVAHKGHMXZIUOO-LUAWRHEFSA-N,ZEOCBNZYNJLVHK-UHFFFAOYSA-N,VGISDMZERQFDDQ-UHFFFAOYSA-N	HMDB00672,C19615,LMFA01170022,HMDB59777,HMDB41287,HMDB62738,LMFA01120004,HMDB62737,LMFA01120003,C14987,LMFA07010327,LMFA07010328,LMFA01170059,LMFA01170060	annotated
482	132897	104257	106250	139307	117410	107367	142386	157988	120801	142252	124594	125271	155732	129334	131432	78589.7	128523	108700	142282	121430	164062	112744	78984.9	124461	positive	No Fragments				annotated
483	84512.2	78395.1	89852.8	94646.8	87154.8	80209.2	91386.8	90600.7	86660.3	106637	87312.7	101176	89148.1	79929.5	90333.9	73566.7	71948.6	113334	88517.6	88229.2	101543	90252.8	57119.6	87997.5	positive	No Fragments	Tributyl phosphate	STCOOQWBFONSKY-UHFFFAOYSA-N	C14439	annotated
484	612232	607432	554862	796812	597732	614215	980117	999723	320057	639303	663126	579014	841811	628026	328332	247033	516475	707684	524629	715356	760331	552804	127129	515023	positive	Annotate in FrAnK	Homo-L-arginine;Homoarginine;L-Targinine;N(omega)-Methyl-L-arginine	QUOGESRFPZDMMT-YFKPBYRVSA-N,QUOGESRFPZDMMT-YFKPBYRVSA-N,NTNWOCRCBQPEKQ-YFKPBYRVSA-N,NTNWOCRCBQPEKQ-YFKPBYRVSA-N	HMDB00670,C01924,HMDB29416,C03884	annotated
485	202121	386992	186285	313468	243303	259657	817180	556515	309328	290173	978145	381957	309343	331693	444364	254971	325612	237450	409124	242281	388829	385204	232156	359356	positive	No Fragments	Valeric acid;Pentanoate;Valeric acid;Propyl acetate;Isovaleric acid;3-Methylbutanoic acid;Isovaleric acid;3beta,6beta-Dihydroxynortropane;Proline betaine;Stachydrine;(S)-2-Methylbutanoic acid;Methyl butyrate;Methyl butyrate;1-Hydroxy-2-pentanone;Butyl formate;Tetrahydro-2-methyl-3-furanol;L-2-Amino-3-methylenehexanoic acid;Ethyl propionate;ethyl propionate;2,4-Dimethyl-1,3-dioxolane;Ethylene oxid…	NQPDZGIKBAWPEJ-UHFFFAOYSA-N,NQPDZGIKBAWPEJ-UHFFFAOYSA-N,NQPDZGIKBAWPEJ-UHFFFAOYSA-N,YKYONYBAUNKHLG-UHFFFAOYSA-N,GWYFCOCPABKNJV-UHFFFAOYSA-N,GWYFCOCPABKNJV-UHFFFAOYSA-N,GWYFCOCPABKNJV-UHFFFAOYSA-N,MVUIPZFMWQBRCM-UHFFFAOYSA-N,CMUNUTVVOOHQPW-LURJTMIESA-N,CMUNUTVVOOHQPW-LURJTMIESA-N,WLAMNBDJUVNPJU-BYPYZUCNSA-N,UUIQMZJEGPQKFD-UHFFFAOYSA-N,UUIQMZJEGPQKFD-UHFFFAOYSA-N,WOVLKKLXYZJMSN-UHFFFAOYSA-N,NMJJFJN…	HMDB00892,C00803,LMFA01010005,HMDB34237,HMDB00718,C08262,LMFA01020181,HMDB38949,HMDB04827,C10172,HMDB33742,HMDB33890,LMFA07010528,HMDB59678,HMDB40575,HMDB39799,HMDB30410,HMDB30058,LMFA07010411,HMDB32230,HMDB32263,HMDB41992,LMFA01020073,HMDB02176,C18319,LMFA01020072,HMDB31175,HMDB31241,HMDB31249,HMDB31247,HMDB31516,LMFA12000022,C04114,LMFA12000066,LMFA12000015	annotated
486	661337	628761	585104	741944	723874	542850	570047	799904	778978	703024	658017	575968	811698	594313	973718	677593	942497	700821	787353	632178	869932	664617	540507	681470	positive	Annotate in FrAnK	Ethyl 2-hydroxyisovalerate;Butyl lactate;Methyl (±)-3-hydroxyhexanoate;(+/-)-Ethyl 2-hydroxy-2-methylbutyrate;3-hydroxyheptanoic acid;Methyl DL-Leucate;3-Hydroxyisoheptanoic acid;Polyethylene glycol;8-Amino-7-oxononanoate;7-oxo-8-amino-nonanoic acid;N-Heptanoylglycine;MTIC;(E)-2-Butenyl-4-methyl-threonine;omega-hydroxy enanthoic acid;delta-hydroxy enanthoic acid;4-hydroxy enanthoic acid;2-hydroxy…	IZRVEUZYBVGCFC-UHFFFAOYSA-N,MRABAEUHTLLEML-UHFFFAOYSA-N,ACCRBMDJCPPJDX-UHFFFAOYSA-N,KIYWRWLZHQZKKD-UHFFFAOYSA-N,OXSSIXNFGTZQMZ-UHFFFAOYSA-N,JOSNYUDSMPILKL-UHFFFAOYSA-N,SCAWECGFPWPHAR-UHFFFAOYSA-N,GUAHPAJOXVYFON-UHFFFAOYSA-N,GUAHPAJOXVYFON-UHFFFAOYSA-N,GUAHPAJOXVYFON-UHFFFAOYSA-N,RNFCYFVPNIXAHP-UHFFFAOYSA-N,MVBPAIHFZZKRGD-UHFFFAOYSA-N,RPALEGQGCGCFCX-FIWMUJSFSA-N,PNAJBOZYCFSQDJ-UHFFFAOYSA-N,ICKVZOW…	HMDB59842,HMDB40254,HMDB39407,HMDB32269,HMDB61653,HMDB36231,HMDB02207,HMDB37790,C01092,LMFA01060168,HMDB13010,C16250,C12029,LMFA01050019,LMFA01050018,LMFA01050017,LMFA01050016,LMFA01050225,LMFA01050261	annotated
487	518614	701265	488300	430274	967405	924791	350299	419230	474069	552168	803378	596867	618193	430500	638959	450384	673242	504823	423237	441594	442025	326751	592395	500891	positive	No Fragments	SM(d18:1/23:0);SM(d18:1/23:0);SM(d16:1/25:0);SM(d17:1/24:0)	SXZWBNWTCVLZJN-NMIJJABPSA-N,SXZWBNWTCVLZJN-NMIJJABPSA-N,LQSSZIQDYCHSLD-NMIJJABPSA-N,NBEKBSIOEMQZTN-NMIJJABPSA-N	HMDB12105,LMSP03010078,LMSP03010076,LMSP03010077	annotated
488	887426	860806	816679	844169	779944	829675	942921	828598	823190	842738	842886	774537	944246	838011	887950	963141	806068	781980	862811	750907	821384	911994	707379	869532	positive	Annotate in FrAnK	Tripropylamine	YFTHZRPMJXBUME-UHFFFAOYSA-N	HMDB32545	annotated
489	617948	226135	310922	395997	398170	528291	931175	740783	228664	412531	381665	280017	517623	357282	238687	162269	326120	648858	495956	427829	963107	234548	88382.1	251803	positive	No Fragments	Triethanolamine;Triethanolamine	GSEJCLTVZPLZKY-UHFFFAOYSA-N,GSEJCLTVZPLZKY-UHFFFAOYSA-N	HMDB32538,C06771	annotated
490	427100	449943	412840	960303	679118	187496	748479	370706	532861	498347	613513	703251	411139	514460	511860	359674	330287	420798	353054	397076	541649	534280	334267	635085	positive	No Fragments	Dibasic sodium phosphate	BNIILDVGGAEEIG-UHFFFAOYSA-L	C13558	annotated
491	117359	106157	127405	181688	145139	81943.1	158941	122845	112358	144214	130881	130850	110252	98392	115722	91332.1	88435.6	118762	106282	85045.3	157140	119849	108207	155115	positive	No Fragments				annotated
492	120728	125666	122323	173858	154736	66936.1	158043	104288	115792	123238	152031	154704	97415.2	101080	136211	102800	93323.5	131076	96144.3	95333.6	141407	117257	141680	151213	positive	No Fragments				annotated
493	102515	84967.4	99924.5	143924	116074	56724.7	150432	97934.1	108970	103623	113458	115999	81755.6	86136.9	95953.8	81028	70636	95934.8	77379.5	78689.6	103283	99100.9	93096	117645	positive	No Fragments				annotated
494	51982.9	81209.7	53441.2	117841	83711.2	33538.2	80968.7	52870.3	72737.9	41748.1	83790.3	96326.2	56018.8	66313.4	74319.9	67042	46096.6	49731.8	47276.6	54318	60467.3	65624.7	78791.8	83722.1	positive	No Fragments				annotated
495	68157.4	69631	55306.7	115981	87655.2	34271.7	84045.3	49198.2	99619.2	53219.5	110554	93338.8	62071	62483.7	76546.4	77031.4	69096.3	53868.4	78063.5	55408.8	60358.9	78356.8	72340.6	93793.4	positive	No Fragments				annotated
496	159683	220564	959837	606195	180961	320682	324235	730658	424976	269006	365233	197152	828242	394316	224650	469403	222750	529088	295400	508038	286942	155292	126249	531096	positive	Annotate in FrAnK	(2R*,3R*)-1,2,3-Butanetriol;1-Methylpyrrolinium;1-Methylpyrrolinium;(2R,3R,4R)-2-Amino-4-hydroxy-3-methylpentanoic acid;Trihydroxybutane;N-(2-Hydroxyethyl)-morpholine N-oxide;Fagomine;N-Hydroxy-L-isoleucine;Fagomine;Diethylene glycol	YAXKTBLXMTYWDQ-UHFFFAOYSA-N,FDWZAOGDOVQOLD-UHFFFAOYSA-N,FDWZAOGDOVQOLD-UHFFFAOYSA-N,OSCCDBFHNMXNME-UHFFFAOYSA-N,GTTSNKDQDACYLV-UHFFFAOYSA-N,WTPGFRPRHSDKNE-UHFFFAOYSA-N,YZNNBIPIQWYLDM-UHFFFAOYSA-N,YEGAKLYOVHUQIJ-WHFBIAKZSA-N,YZNNBIPIQWYLDM-HSUXUTPPSA-N,MTHSVFCYNBDYFN-UHFFFAOYSA-N	HMDB34778,HMDB60253,C06178,HMDB29449,HMDB61944,HMDB61157,HMDB33453,C20310,C10144,C14689	annotated
497	507950	367045	507780	495563	591210	402671	950221	920326	567741	518709	499082	797324	666266	558458	473775	382346	595358	406436	431354	363816	644048	544217	283972	530659	positive	No Fragments	L-Pipecolic acid;L-Pipecolate;Butyric acid;Butanoic acid;Butyric acid;Pipecolic acid;N4-Acetylaminobutanal;N4-Acetylaminobutanal;3-Acetamidobutanal;Isobutyric acid;2-Methylpropanoate;Isobutyric acid;Isopropyl formate;Vigabatrin;Vigabatrin;Propyl formate;D-Pipecolic acid;L-trans-4-Methyl-2-pyrrolidinecarboxylic acid;2-Pyrrolidineacetic acid;Methyl propionate;formyl propionate;Ethyl acetate;Ethyl a…	HXEACLLIILLPRG-YFKPBYRVSA-N,HXEACLLIILLPRG-YFKPBYRVSA-N,FERIUCNNQQJTOY-UHFFFAOYSA-N,FERIUCNNQQJTOY-UHFFFAOYSA-N,FERIUCNNQQJTOY-UHFFFAOYSA-N,HXEACLLIILLPRG-UHFFFAOYSA-N,DDSLGZOYEPKPSJ-UHFFFAOYSA-N,DDSLGZOYEPKPSJ-UHFFFAOYSA-N,SOYLQPBXNGCSNB-UHFFFAOYSA-N,KQNPFQTWMSNSAP-UHFFFAOYSA-N,KQNPFQTWMSNSAP-UHFFFAOYSA-N,KQNPFQTWMSNSAP-UHFFFAOYSA-N,RMOUBSOVHSONPZ-UHFFFAOYSA-N,PJDFLNIOAUIZSL-UHFFFAOYSA-N,PJDFLNI…	HMDB00716,C00408,HMDB00039,C00246,LMFA01010004,HMDB00070,HMDB04226,C05936,HMDB59649,HMDB01873,C02632,LMFA01020071,HMDB40579,HMDB15212,C07500,HMDB40253,HMDB05960,HMDB29435,HMDB29444,HMDB30062,LMFA07010410,HMDB31217,C00849,HMDB31507,HMDB62225,C03969,HMDB03243,C00466,LMFA12000020,C00810,LMFA12000064,C01769,C13696,C14440	annotated
498	632110	589118	734291	868920	884319	655060	820136	725563	915880	477583	788425	741202	840399	530873	804442	571520	938387	694369	457728	629230	800522	659126	796427	676570	positive	No Fragments	Secobarbital;Oxamniquine;Oxamniquine;Karbutilate	KQPKPCNLIDLUMF-UHFFFAOYSA-N,XCGYUJZMCCFSRP-UHFFFAOYSA-N,XCGYUJZMCCFSRP-UHFFFAOYSA-N,UQVYUTAMNICZNI-UHFFFAOYSA-N	HMDB14562,HMDB15228,C07341,C18433	annotated
499	662009	585873	636398	501824	493135	555528	632183	549595	450053	789321	640947	499138	582034	584841	526951	531773	840650	698494	611979	577656	936330	759371	702555	799025	positive	No Fragments	Propantheline;Propantheline;Nigakihemiacetal B;Bakkenolide B;6,7-Dimethoxy-7-epirosmanol;11,12-Dihydroxy-7,14-dimethoxy-8,11,13-abietatrien-20,6-olide;Neoquassin;Neoquassin;Picrasin D;Megaphone;Prostratin;Laserolide;Coleone P	VVWYOYDLCMFIEM-UHFFFAOYSA-N,VVWYOYDLCMFIEM-UHFFFAOYSA-N,BDQNCUODBJZKIY-UHFFFAOYSA-N,AVAGQVZSHJYDED-NWAIQIOLSA-N,MCHRWEBHSKWYBW-UHFFFAOYSA-N,DHNUPRDARUHAJK-UHFFFAOYSA-N,BDQNCUODBJZKIY-NUPPOKJBSA-N,BDQNCUODBJZKIY-NUPPOKJBSA-N,GNPWDPZTRHBTJY-ZXXQBWPGSA-N,JCRROBQLLRCCAV-SQKDIAQBSA-N,BOJKFRKNLSCGHY-HXGSDTCMSA-N,YWZRKODHWXAKHS-QNKWTIDMSA-N,KRQFDWCFMSSEAM-LYDGKILTSA-N	HMDB14920,C07506,HMDB35922,HMDB35206,HMDB30844,HMDB31933,C08771,LMPR0106110001,C17051,C10690,C20197,C09491,LMPR0104060001	annotated
500	691992	682351	735309	777406	634604	734298	734837	931506	767470	727332	602210	729526	773047	632619	826466	729185	569945	793087	658172	653044	861288	673541	397115	706881	positive	Annotate in FrAnK	Glucosamine;D-Glucosamine;D-Glucosamine;beta-D-Glucosamine;beta-D-Glucosamine;Fructosamine;neo-Inosamine-2;Nojirimycin;1-Amino-1-deoxy-scyllo-inositol;Kanosamine;D-Mannosamine;D-Galactosamine	MSWZFWKMSRAUBD-IVMDWMLBSA-N,MSWZFWKMSRAUBD-IVMDWMLBSA-N,MSWZFWKMSRAUBD-IVMDWMLBSA-N,MSWZFWKMSRAUBD-QZABAPFNSA-N,MSWZFWKMSRAUBD-QZABAPFNSA-N,IXZISFNWUWKBOM-ARQDHWQXSA-N,JXAOTICXQLILTC-WJVUKCJRSA-N,BGMYHTUCJVZIRP-GASJEMHNSA-N,JXAOTICXQLILTC-CDRYSYESSA-N,BQCCAEOLPYCBAE-CBPJZXOFSA-N,MSWZFWKMSRAUBD-CBPJZXOFSA-N,MSWZFWKMSRAUBD-GASJEMHNSA-N	HMDB01514,C00329,Std1_updated_24,HMDB30091,C08349,HMDB02030,C17578,C06763,C01214,C12212,C03570,C02262	identified
501	583860	699888	471930	527554	869676	438130	696212	797541	513691	646890	487555	659605	468526	345414	608364	440171	415965	752873	423969	505459	924593	569294	191647	604809	positive	No Fragments	3Z,6Z,9Z-Heneicosatriene;6Z,9Z,20-Heneicosatriene	KTTJXXJFKCTVBZ-JTBMWNAQSA-N,JEADKAHJFBCEDU-MLWYYCKJSA-N	LMFA11000164,LMFA11000137	annotated
502	855572	645257	836732	596610	624866	624693	804213	594972	501814	920835	785589	637645	793225	544392	711666	581959	826397	603840	911988	598715	762839	605127	421522	792799	positive	Annotate in FrAnK				annotated
503	367114	524356	264667	734888	578989	269434	278923	378834	384828	432283	527358	625676	355515	369245	282460	268138	455672	297076	703078	338267	918679	497948	216196	460832	positive	No Fragments	3-Methylhistidine;N(pi)-Methyl-L-histidine;Dihydrothymine;5,6-Dihydrothymine;1-Methylhistidine;Squamolone;L-Cyclo(alanylglycyl);pyroglutamine;gamma-Amino-gamma-cyanobutanoate;4-amino-4-cyano-butanoic acid;alpha-Amino-gamma-cyanobutanoate;2-amino-4-cyano-butanoic acid;Nalpha-Methylhistidine	JDHILDINMRGULE-LURJTMIESA-N,JDHILDINMRGULE-LURJTMIESA-N,NBAKTGXDIBVZOO-UHFFFAOYSA-N,NBAKTGXDIBVZOO-UHFFFAOYSA-N,BRMWTNUJHUMWMS-LURJTMIESA-N,XYVMBSCIEDOIJQ-UHFFFAOYSA-N,ICCHEGCKVBMSTF-UHFFFAOYSA-N,NPWMTBZSRRLQNJ-UHFFFAOYSA-N,DXWQLTOXWVWMOH-UHFFFAOYSA-N,DXWQLTOXWVWMOH-UHFFFAOYSA-N,VZSTVUJXUYNIOQ-UHFFFAOYSA-N,VZSTVUJXUYNIOQ-UHFFFAOYSA-N,CYZKJBZEIFWZSR-LURJTMIESA-N	HMDB00479,C01152,HMDB00079,C00906,HMDB00001,HMDB29874,HMDB31547,HMDB62558,C05715,LMFA01100037,C05717,LMFA01100038,C03298	annotated
504	306189	311281	496141	445913	354013	317843	448046	516184	553966	566165	383714	907119	470546	339530	317612	230504	459384	371910	674954	417190	476295	531838	218353	328097	positive	Annotate in FrAnK	L-Methionine;L-Methionine;Penicillamine;Racemethionine;Methionine;Penicillamine;D-Methionine	FFEARJCKVFRZRR-BYPYZUCNSA-N,FFEARJCKVFRZRR-BYPYZUCNSA-N,VVNCNSJFMMFHPL-UHFFFAOYSA-N,FFEARJCKVFRZRR-UHFFFAOYSA-N,FFEARJCKVFRZRR-UHFFFAOYSA-N,VVNCNSJFMMFHPL-VKHMYHEASA-N,FFEARJCKVFRZRR-SCSAIBSYSA-N	HMDB00696,C00073,HMDB14997,HMDB33951,C01733,C07418,C00855	annotated
505	803704	799082	749201	728479	826033	904105	789160	844575	809609	735424	761242	680430	709430	786321	748736	718829	760160	851486	842882	692984	818398	764585	804859	787621	positive	No Fragments	(Z)-11-Eicosen-1-ol;11E-Eicosen-1-ol;Phytol;Phytol;Phytol;Thromboxane;15Z-Eicosen-1-ol;Eicosanal;11Z-eicosen-1-ol;6,14-Dimethyloctadecan-2-one;Phytanal	QYOZAXQSDUAPDS-MDZDMXLPSA-N,QYOZAXQSDUAPDS-MDZDMXLPSA-N,BOTWFXYSPFMFNR-PYDDKJGSSA-N,BOTWFXYSPFMFNR-PYDDKJGSSA-N,BOTWFXYSPFMFNR-PYDDKJGSSA-N,RZWIIPASKMUIAC-VQTJNVASSA-N,YFYDQSFDJVMUOJ-WAYWQWQTSA-N,FWBUWJHWAKTPHI-UHFFFAOYSA-N,QYOZAXQSDUAPDS-KTKRTIGZSA-N,HKRYKDQSFPAHCR-UHFFFAOYSA-N,LISGFRBQPTUNBA-LEAGNCFPSA-N	HMDB34933,LMFA05000219,HMDB02019,C01389,LMPR0104010002,HMDB03208,LMFA05000220,LMFA06000250,LMFA05000051,LMFA12000201,LMPR0104010027	annotated
506	144289	144499	139579	120535	142951	162583	145386	144089	152806	112726	111184	112483	130539	145149	123594	120645	143832	164170	138836	123880	139863	143363	118514	139751	positive	No Fragments	Ethanolamine Oleate	KGWDUNBJIMUFAP-KVVVOXFISA-N	HMDB15638	annotated
507	179354	379185	77323.2	407492	369522	309773	355951	267325	411682	332468	514752	466202	227922	238756	246421	299603	131266	203485	243921	324650	175527	903794	109816	319672	positive	No Fragments	D-Threitol;D-Threitol;Bicine;1-Deoxynojirimycin;Erythritol;Erythritol;2-Amino-4-ethoxy-3-hydroxybutanoic acid;2-Deoxy-scyllo-inosamine;N,N-Dihydroxy-L-isoleucine;Deoxymannojirimycin;DMDP;Deoxynojirimycin;D-Fucosamine;D-Quinovosamine	UNXHWFMMPAWVPI-QWWZWVQMSA-N,UNXHWFMMPAWVPI-QWWZWVQMSA-N,FSVCELGFZIQNCK-UHFFFAOYSA-N,LXBIFEVIBLOUGU-UHFFFAOYSA-N,UNXHWFMMPAWVPI-ZXZARUISSA-N,UNXHWFMMPAWVPI-ZXZARUISSA-N,HGJWTABGNGOSDZ-UHFFFAOYSA-N,QXQNRSUOYNMXDL-KGJVWPDLSA-N,SCCQCCCXSLYFHJ-WHFBIAKZSA-N,LXBIFEVIBLOUGU-KVTDHHQDSA-N,PFYHYHZGDNWFIF-KVTDHHQDSA-N,LXBIFEVIBLOUGU-JGWLITMVSA-N,TVTGZVYLUHVBAJ-GASJEMHNSA-N,TVTGZVYLUHVBAJ-IVMDWMLBSA-N	HMDB04136,C16884,HMDB11727,HMDB35359,HMDB02994,C00503,HMDB32862,C17580,C20311,C10141,C10143,C16843,C15478,C15479	annotated
508	430856	362297	471110	565987	531478	480744	310596	445920	602760	517472	434248	531614	430381	896243	610404	302096	453852	496083	448473	311673	353897	640668	232550	699972	positive	No Fragments				annotated
509	228580	153052	212802	208262	226682	231456	242106	224261	212621	229200	165770	205021	175021	354184	264445	130270	210008	243830	197981	141982	168155	239173	111572	291141	positive	No Fragments	1-Piperidinecarboxaldehyde;2,5-Dihydro-2,4,5-trimethyloxazole;Epsilon-caprolactam;epsilon-Caprolactam;2-Acetylpyrrolidine	FEWLNYSYJNLUOO-UHFFFAOYSA-N,YFSGRMONVCFYTC-UHFFFAOYSA-N,JBKVHLHDHHXQEQ-UHFFFAOYSA-N,JBKVHLHDHHXQEQ-UHFFFAOYSA-N,FYCFJMPASVKULQ-UHFFFAOYSA-N	HMDB31702,HMDB31199,HMDB62769,C06593,HMDB37293	annotated
510	250913	434536	225932	895001	202966	127179	529564	175050	849921	287687	631631	743176	561544	377486	235626	395081	456719	312837	121818	456264	242193	529234	161339	299354	positive	Annotate in FrAnK				annotated
511	234609	207001	353996	418485	519543	451148	348949	385110	552016	261020	494020	159986	275574	327564	141635	245692	663069	427399	648502	287682	894328	310400	194505	389586	positive	Annotate in FrAnK	Isobutyryl-L-carnitine;Butyrylcarnitine;O-Butanoylcarnitine;O-butanoyl-carnitine;O-butanoyl-carnitine;O-isobutyryl-L-carnitine;N(alpha)-t-Butoxycarbonyl-L-leucine	LRCNOZRCYBNMEP-UHFFFAOYSA-N,QWYFHHGCZUCMBN-UHFFFAOYSA-N,QWYFHHGCZUCMBN-UHFFFAOYSA-N,QWYFHHGCZUCMBN-SECBINFHSA-N,QWYFHHGCZUCMBN-SECBINFHSA-N,LRCNOZRCYBNMEP-SECBINFHSA-N,MDXGYYOJGPFFJL-QMMMGPOBSA-N	HMDB00736,HMDB02013,C02862,HMDB62510,LMFA07070003,HMDB62606,C04301	annotated
512	636230	630115	781549	604964	753422	635885	521650	602190	477941	706216	658057	551832	547464	682308	725697	834388	888250	667370	758740	656740	839131	681199	420415	737142	positive	No Fragments				annotated
513	419274	445816	612163	279947	392487	489362	533755	678803	447623	425101	487933	437485	703093	520676	502977	399330	398187	335393	473971	205491	575058	883462	347662	370765	positive	No Fragments	Acetyl tributyl citrate;5S-HETE di-endoperoxide	QZCLKYGREBVARF-UHFFFAOYSA-N,DOXGUXRZAOCYPM-IPIAXWAYSA-N	HMDB34159,LMFA03000011	annotated
514	565830	605124	496351	372590	491727	538096	294867	465680	368177	494876	625204	317347	542015	451368	737643	657788	878203	632926	527705	455143	544997	456799	539954	521016	positive	No Fragments	Secobarbital;Metanephrine;Desglymidodrine;Tenuazonic acid;L-Metanephrine;L-Metanephrine;Ecgonone methyl ester;Tenuazonic acid	KQPKPCNLIDLUMF-UHFFFAOYSA-N,JWJCTZKFYGDABJ-UHFFFAOYSA-N,VFRCNXKYZVQYLX-UHFFFAOYSA-N,CEIZFXOZIQNICU-UHFFFAOYSA-N,JWJCTZKFYGDABJ-VIFPVBQESA-N,JWJCTZKFYGDABJ-VIFPVBQESA-N,WXEMSGQRTGSYOG-QXUHLLMWSA-N,KLBSRSYHIIAQTG-PZICIZFRSA-N	HMDB14562,HMDB04063,HMDB60558,HMDB36074,HMDB62493,C05588,C20371,C08511	annotated
515	656302	653324	868784	527638	870278	554184	709839	780825	491085	740231	741185	658570	774055	702194	618709	686544	685890	763036	867391	667768	789880	665841	467181	648610	positive	Annotate in FrAnK	Aloesol;Coixinden B;Coixinden B;(S)-2,3-Dihydro-6-hydroxy-5-(hydroxyacetyl)-2-isopropenylbenzofuran;Artemidiol;1'-Acetoxychavicol acetate;1'-Acetoxychavicol;1'-Acetoxychavicol acetate;Methyl (2R*,3S*)-2,3-dihydro-3-hydroxy-2-isopropenyl-5-benzofurancarboxylate;Coryneine	ZYCNQWOKCMJKEZ-UHFFFAOYSA-N,BIUULCNWWFDCPG-UHFFFAOYSA-N,BIUULCNWWFDCPG-UHFFFAOYSA-N,DSPWIGNSRMCMGP-UHFFFAOYSA-N,CRXSSRPVDGICML-UHFFFAOYSA-N,JAMQIUWGGBSIKZ-UHFFFAOYSA-N,JAMQIUWGGBSIKZ-ZDUSSCGKSA-N,JAMQIUWGGBSIKZ-ZDUSSCGKSA-N,ZQTUKLOPEQEDKS-UHFFFAOYSA-N,VDTBORSEFUUDTP-UHFFFAOYSA-O	HMDB35712,HMDB40906,C17917,HMDB30486,HMDB30648,HMDB41005,HMDB41006,C10426,HMDB33109,C17486	annotated
516	645898	572008	692613	533341	778055	547807	593984	598796	398609	628608	600396	531758	607044	569880	512477	510446	552365	496133	716144	575192	769034	520395	382104	719679	positive	No Fragments				annotated
517	645347	523575	632476	450326	606332	459648	638108	688098	304435	588849	597668	520390	547682	514746	557992	403990	533186	485089	655934	458448	626477	577480	301048	494958	positive	Annotate in FrAnK				annotated
518	420131	374948	512058	722812	408180	312376	364799	630502	663570	504777	385497	530588	516965	373715	502481	415406	384767	348182	527049	369014	863255	431865	239825	459291	positive	No Fragments	Valeric acid;Pentanoate;Valeric acid;Propyl acetate;Isovaleric acid;3-Methylbutanoic acid;Isovaleric acid;3beta,6beta-Dihydroxynortropane;Proline betaine;Stachydrine;(S)-2-Methylbutanoic acid;Methyl butyrate;Methyl butyrate;1-Hydroxy-2-pentanone;Butyl formate;Tetrahydro-2-methyl-3-furanol;L-2-Amino-3-methylenehexanoic acid;Ethyl propionate;ethyl propionate;2,4-Dimethyl-1,3-dioxolane;Ethylene oxid…	NQPDZGIKBAWPEJ-UHFFFAOYSA-N,NQPDZGIKBAWPEJ-UHFFFAOYSA-N,NQPDZGIKBAWPEJ-UHFFFAOYSA-N,YKYONYBAUNKHLG-UHFFFAOYSA-N,GWYFCOCPABKNJV-UHFFFAOYSA-N,GWYFCOCPABKNJV-UHFFFAOYSA-N,GWYFCOCPABKNJV-UHFFFAOYSA-N,MVUIPZFMWQBRCM-UHFFFAOYSA-N,CMUNUTVVOOHQPW-LURJTMIESA-N,CMUNUTVVOOHQPW-LURJTMIESA-N,WLAMNBDJUVNPJU-BYPYZUCNSA-N,UUIQMZJEGPQKFD-UHFFFAOYSA-N,UUIQMZJEGPQKFD-UHFFFAOYSA-N,WOVLKKLXYZJMSN-UHFFFAOYSA-N,NMJJFJN…	HMDB00892,C00803,LMFA01010005,HMDB34237,HMDB00718,C08262,LMFA01020181,HMDB38949,HMDB04827,C10172,HMDB33742,HMDB33890,LMFA07010528,HMDB59678,HMDB40575,HMDB39799,HMDB30410,HMDB30058,LMFA07010411,HMDB32230,HMDB32263,HMDB41992,LMFA01020073,HMDB02176,C18319,LMFA01020072,HMDB31175,HMDB31241,HMDB31249,HMDB31247,HMDB31516,LMFA12000022,C04114,LMFA12000066,LMFA12000015	annotated
519	485591	765809	453365	484168	590925	855081	570906	696997	377062	554297	839466	428841	474708	415878	668910	451751	566998	654899	623458	660474	466939	578497	191793	458302	positive	No Fragments				annotated
520	288466	369076	426839	816711	577192	381106	451734	501817	453130	407174	459766	722625	568285	381633	519208	302563	546991	485041	846385	377207	703092	577622	322136	399136	positive	Annotate in FrAnK	4-Hydroxyproline;Hydroxyproline;Hydroxypropionic acid;3-Hydroxypropanoate;N-Acetyl-L-alanine;Propionylglycine;L-Lactic acid;(S)-Lactate;4-Hydroxy-L-proline;Trans-3-hydroxy-L-proline;trans-3-Hydroxy-L-proline;Dihydroxyacetone;Glycerone;cis-4-Hydroxy-D-proline;cis-4-Hydroxy-D-proline;D-Lactic acid;(R)-Lactate;Glyceraldehyde;Glyceraldehyde;5-Aminolevulinic acid;5-Aminolevulinate;5-amino-levulinic ac…	PMMYEEVYMWASQN-DMTCNVIQSA-N,PMMYEEVYMWASQN-DMTCNVIQSA-N,ALRHLSYJTWAHJZ-UHFFFAOYSA-N,ALRHLSYJTWAHJZ-UHFFFAOYSA-N,KTHDTJVBEPMMGL-VKHMYHEASA-N,WOMAZEJKVZLLFE-UHFFFAOYSA-N,JVTAAEKCZFNVCJ-REOHCLBHSA-N,JVTAAEKCZFNVCJ-REOHCLBHSA-N,PMMYEEVYMWASQN-BKLSDQPFSA-N,BJBUEDPLEOHJGE-IMJSIDKUSA-N,BJBUEDPLEOHJGE-IMJSIDKUSA-N,RXKJFZQQPQGTFL-UHFFFAOYSA-N,RXKJFZQQPQGTFL-UHFFFAOYSA-N,PMMYEEVYMWASQN-QWWZWVQMSA-N,PMMYEEV…	HMDB00725,C01157,HMDB00700,C01013,HMDB00766,HMDB00783,HMDB00190,C00186,HMDB06055,HMDB59659,C05147,HMDB01882,C00184,HMDB60460,C03440,HMDB01311,C00256,HMDB01051,C02154,HMDB01149,C00430,LMFA01100055,HMDB29580,HMDB61880,C01073,HMDB36576,HMDB41929,HMDB02113,HMDB02104,C01165,HMDB06272,C01110,LMFA01060169,HMDB31232,C19706,C00577,C01432,C03741,C02426,C03651,C01015,C03341,LMFA01060171	annotated
521	333378	412958	447865	685474	488163	498887	337793	574534	566217	403813	654452	753946	414166	490796	360146	270064	494507	408920	735127	343760	838173	524084	296076	392884	positive	No Fragments	(S)-3-Hydroxybutyric acid;(S)-3-Hydroxybutanoate;N-Butyrylglycine;Isobutyrylglycine;Alpha-Hydroxyisobutyric acid;alpha-hydroxy-isobutyric acid;4-Hydroxybutyric acid;4-Hydroxyacid;4-hydroxy-butyric acid;(S)-3-Hydroxyisobutyric acid;(S)-3-Hydroxyisobutyrate;(R)-3-Hydroxybutyric acid;(R)-3-Hydroxybutanoate;3R-hydroxy-butanoic acid;2-Hydroxybutyric acid;(+/-)alpha-hydoxy butyric acid;(R)-3-Hydroxyiso…	WHBMMWSBFZVSSR-VKHMYHEASA-N,WHBMMWSBFZVSSR-VKHMYHEASA-N,WPSSBBPLVMTKRN-UHFFFAOYSA-N,DCICDMMXFIELDF-UHFFFAOYSA-N,BWLBGMIXKSTLSX-UHFFFAOYSA-N,BWLBGMIXKSTLSX-UHFFFAOYSA-N,SJZRECIVHVDYJC-UHFFFAOYSA-N,SJZRECIVHVDYJC-UHFFFAOYSA-N,SJZRECIVHVDYJC-UHFFFAOYSA-N,DBXBTMSZEOQQDU-VKHMYHEASA-N,DBXBTMSZEOQQDU-VKHMYHEASA-N,WHBMMWSBFZVSSR-GSVOUGTGSA-N,WHBMMWSBFZVSSR-GSVOUGTGSA-N,WHBMMWSBFZVSSR-GSVOUGTGSA-N,AFENDNX…	HMDB00442,C03197,HMDB00808,HMDB00730,HMDB00729,LMFA01050417,HMDB00710,C01991,LMFA01050006,HMDB00023,C06001,HMDB00011,C01089,LMFA01050243,HMDB00008,LMFA01050004,HMDB00336,LMFA01050382,HMDB00357,LMFA01050005,HMDB59595,C04076,HMDB59748,HMDB60265,HMDB03681,C02946,HMDB01263,HMDB15127,HMDB29425,HMDB29426,HMDB12131,C03656,LMFA01060173,HMDB12151,C03239,HMDB61156,HMDB31212,C00989,C14601,C01188,C05984,LMFA…	annotated
522	422186	504103	833775	489461	503698	447275	431045	475336	487825	462164	554719	525179	456872	508152	637396	473772	418376	510164	447103	491375	608696	473341	521284	449298	positive	Annotate in FrAnK	Hexylamine;Hexylamine;Triethylamine;Triethylamine	BMVXCPBXGZKUPN-UHFFFAOYSA-N,BMVXCPBXGZKUPN-UHFFFAOYSA-N,ZMANZCXQSJIPKH-UHFFFAOYSA-N,ZMANZCXQSJIPKH-UHFFFAOYSA-N	HMDB32323,C08306,HMDB32539,C14691	annotated
523	589324	629237	706891	487684	633463	489160	543936	652736	403983	630846	829483	493093	523518	515642	681576	659600	645009	457025	742230	540512	557075	601753	454098	588004	positive	No Fragments	Leucyl-Tyrosine;Isoleucyl-Tyrosine;Tyrosyl-Leucine;Tyrosyl-Isoleucine;Sinapoylputrescine	LHSGPCFBGJHPCY-UHFFFAOYSA-N,MUFXDFWAJSPHIQ-UHFFFAOYSA-N,AUEJLPRZGVVDNU-UHFFFAOYSA-N,QJKMCQRFHJRIPU-UHFFFAOYSA-N,ZYERUQAOCQZPJW-WAYWQWQTSA-N	HMDB28941,HMDB28919,HMDB29109,HMDB29108,HMDB33464	annotated
524	614726	637208	567227	597133	555978	595011	676212	821515	756178	513368	636686	655499	612737	509196	684579	493708	624419	529901	604244	596925	659794	625673	348898	613859	positive	Diethanolamine (C4H11NO2) Prob = 84.0400000000	Diethanolamine;Diethanolamine;2-Amino-2-methyl-1,3-propandiol	ZBCBWPMODOFKDW-UHFFFAOYSA-N,ZBCBWPMODOFKDW-UHFFFAOYSA-N,UXFQFBNBSPQBJW-UHFFFAOYSA-N	HMDB04437,C06772,C11260	annotated+fragment
525	432386	246023	327482	406025	763836	233143	244072	605195	226467	199928	371038	245762	482956	264716	401946	186663	730331	186638	819991	183582	686607	377917	358257	279333	positive	Annotate in FrAnK	Formiminoglutamic acid;N-Formimino-L-glutamate;L-Aspartic acid;L-Aspartate;N-Acetylasparagine;Iminodiacetic acid;Iminodiacetate;D-Aspartic acid;D-Aspartate;1-deoxy-1-(N6-lysino)-D-fructose;Aspartate;Formylisoglutamine	NRXIKWMTVXPVEF-BYPYZUCNSA-N,NRXIKWMTVXPVEF-BYPYZUCNSA-N,CKLJMWTZIZZHCS-REOHCLBHSA-N,CKLJMWTZIZZHCS-REOHCLBHSA-N,HXFOXFJUNFFYMO-BYPYZUCNSA-N,NBZBKCUXIYYUSX-UHFFFAOYSA-N,NBZBKCUXIYYUSX-UHFFFAOYSA-N,CKLJMWTZIZZHCS-UWTATZPHSA-N,CKLJMWTZIZZHCS-UWTATZPHSA-N,CKLJMWTZIZZHCS-UHFFFAOYSA-N,CKLJMWTZIZZHCS-UHFFFAOYSA-N,WLTXUKAQFBTJKS-UHFFFAOYSA-N	HMDB00854,C00439,HMDB00191,C00049,HMDB06028,HMDB11753,C19911,HMDB06483,C00402,HMDB62186,C16433,C16674	annotated
526	236653	319862	373917	271589	276483	389646	466649	636665	704850	694804	514599	795766	560712	534965	256902	353628	344016	439370	419804	382932	813541	595263	166740	508684	positive	No Fragments				annotated
527	119227	616025	279022	305710	383565	554752	NA	NA	808416	548420	560453	662425	322097	537242	264662	387836	165643	370719	282977	471422	478629	722695	44844.5	657420	positive	No Fragments	Asperagenin;Porrigenin A;Convallagenin A;Convallagenin A;Digitogenin;Digitogenin;2-Deoxyecdysone;2-deoxyecdysone;3alpha,7alpha,12alpha-Trihydroxy-5beta-24Z-cholesten-26-oic acid;7beta,12alpha-Dihydroxy-3-oxo-5beta-cholestan-26-oic acid;7alpha,12alpha-Dihydroxy-3-oxo-5alpha-cholestan-26-oic acid;7alpha,12alpha-Dihydroxy-3-oxo-5beta-cholestan-26-oic acid;3alpha,12alpha-Dihydroxy-7-oxo-5beta-cholest…	ILVZNZHXRYGRGV-UHFFFAOYSA-N,FYRLHXNMINIDCB-UHFFFAOYSA-N,ZUAUXYWVXMTADI-ZRUUGFNHSA-N,ZUAUXYWVXMTADI-ZRUUGFNHSA-N,COVOPPXLDJVUSC-JPYPKGSXSA-N,COVOPPXLDJVUSC-JPYPKGSXSA-N,CRAPXAGGASWTPU-VQOIUDCISA-N,CRAPXAGGASWTPU-VQOIUDCISA-N,VXQOOUCCLSSSSV-DAKXIUMLSA-N,IPDDUDDXZPWYCG-LKDFVFIKSA-N,IPDDUDDXZPWYCG-YJHHRXQTSA-N,IPDDUDDXZPWYCG-FKBIDWTKSA-N,XVDAYPGPTSMERQ-FSQWPIBHSA-N,VXQOOUCCLSSSSV-JUXNRBFSSA-N,QSXDPPC…	HMDB34293,HMDB32783,C08890,LMST01080034,C08896,LMST01080004,C16495,LMST01010182,LMST04030201,LMST04030049,LMST04030051,LMST04030050,LMST04030052,LMST04030064,LMST04030065,LMST04030186,LMST04030129,LMST03020674,LMST03020132,LMST03020133,LMST03020301,LMST03020302,LMST03020306,LMST01010187,LMGP03060002,LMGP04060003,LMST01080022,LMST01080021,LMST01080028,LMST01080027,LMST01080029,LMST01080015,LMST010…	annotated
528	409968	364328	606253	365775	448610	407492	804517	425439	466260	356841	379308	449324	395298	409114	398455	308708	527638	337634	311785	424389	658322	353833	299999	452697	positive	No Fragments	Prolyl-Valine;Valyl-Proline;Dethiobiotin;L-Pyrrolysine;Dethiobiotin	AWJGUZSYVIVZGP-UHFFFAOYSA-N,GIAZPLMMQOERPN-UHFFFAOYSA-N,AUTOLBMXDDTRRT-JGVFFNPUSA-N,ZFOMKMMPBOQKMC-KXUCPTDWSA-N,AUTOLBMXDDTRRT-UHFFFAOYSA-N	HMDB29030,HMDB29135,HMDB03581,C16138,C01909	annotated
529	710730	523336	800571	484973	674230	541761	461509	511622	514926	685471	679861	496571	556254	697124	562187	732961	646400	585597	600292	591531	687238	655106	371441	484745	positive	Annotate in FrAnK	Guaiacin;(all-E)-Crocetin;4,4'-Dihydroxy-5,5'-diisopropyl-2,2'-dimethyl-3,6-biphenyldione;8-Methoxygravelliferone;Sagequinone methide A;5-Hydroxy-7-(4-hydroxy-3-methoxyphenyl)-1-phenyl-3-heptanone;Sclareapinone;Macelignan;Verimol H;5-Geranyloxy-7-methoxycoumarin;Vernoflexin;Crocetin;Crocetin;Sobetirome;Estra-1,3,5-(10)-trien-17-one-3-oxyacetic acid	TZAAYUCUPIYQBR-UHFFFAOYSA-N,PANKHBYNKQNAHN-AWVVJTJESA-N,LCYBFRVRIDYNSS-UHFFFAOYSA-N,YQFOLGLNDZRLBW-UHFFFAOYSA-N,CYJLXXSGOZGYMC-UHFFFAOYSA-N,JHJPDDBIHSFERA-UHFFFAOYSA-N,VDYQVYQVQLEJQY-UHFFFAOYSA-N,QDDILOVMGWUNGD-UHFFFAOYSA-N,TWEGIGPRPZZEHS-UHFFFAOYSA-N,WXUOSNJWDJOHGW-XNTDXEJSSA-N,CEKDWOBPPFOCDL-QAGGRKNESA-N,PANKHBYNKQNAHN-MQQNZMFNSA-N,PANKHBYNKQNAHN-MQQNZMFNSA-N,QNAZTOHXCZPOSA-UHFFFAOYSA-N,XSDCLHQ…	HMDB34178,HMDB35098,HMDB40760,HMDB30728,HMDB30841,HMDB29524,HMDB30645,HMDB36459,HMDB36720,HMDB32954,C09578,C08588,LMPR0104010020,C15618,C15174	annotated
530	628607	503099	548909	388120	474752	342332	408404	797259	428884	344604	799467	520346	580445	632258	435064	543837	708685	468927	445170	753674	517370	711138	327736	634904	positive	No Fragments				annotated
531	503622	715717	523789	550355	503936	525729	478889	517462	752488	468171	750128	786271	561830	509088	749172	756504	621860	495612	567183	535474	469649	706829	798260	735825	positive	Annotate in FrAnK				annotated
532	361372	470201	340627	337183	353374	358289	357854	346494	460547	327234	506990	460229	384956	307358	447665	537595	441495	322029	397533	380815	312661	492285	531739	425608	positive	No Fragments				annotated
533	299784	376280	294481	346627	291754	277133	282168	284310	408456	265756	383987	421969	321053	303871	412708	416574	388063	287750	310837	316554	266768	380833	426269	398455	positive	No Fragments				annotated
534	155887	184204	145854	140984	132972	159978	123621	135896	175878	139600	197113	177055	136357	136097	185590	216258	166820	139647	173758	133435	141012	192629	198571	188948	positive	No Fragments				annotated
535	91949.2	138602	94196.3	90365.8	89936.6	104260	77738.9	106019	133346	90677.1	132630	124078	90782.3	81023.8	136214	145989	117455	91461	101444	100544	87650.6	131374	142651	124311	positive	No Fragments				annotated
536	242054	285478	540024	791905	583396	476230	350948	716006	378784	264076	209506	412105	670853	305212	317236	240414	315027	295392	274470	332649	253101	445655	247931	228683	positive	No Fragments	Nutriacholic acid;7-Hydroxy-3-oxocholanoic acid;7a-Hydroxy-3-oxo-5b-cholanoic acid;12-Ketodeoxycholic acid;3alpha-Hydroxy-12-oxo-5beta-cholan-24-oic Acid;LysoPE(16:0/0:0);PE(16:0/0:0);LysoPE(0:0/16:0);9'-Carboxy-alpha-chromanol;3-hydroxyhexadecanoyl carnitine;D8'-Merulinic acid A;12alpha-hydroxy-3-oxo-5beta-cholan-24-oic Acid;12alpha-Hydroxy-3-oxo-5beta-cholan-24-oic Acid;2-Hydroxyhexadecanoylcar…	DXOCDBGWDZAYRQ-QPVZPPSOSA-N,KNVADAPHVNKTEP-MKYSPFRDSA-N,KNVADAPHVNKTEP-KXIRRPOASA-N,CVNYHSDFZXHMMJ-VPUMZWJWSA-N,CVNYHSDFZXHMMJ-VPUMZWJWSA-N,YVYMBNSKXOXSKW-HXUWFJFHSA-N,YVYMBNSKXOXSKW-HXUWFJFHSA-N,CKPBBEOJHAPPBT-HXUWFJFHSA-N,CUGVBZDXUTZXJO-GCIQOJCMSA-N,XKAZIAFZAQAHHG-UHFFFAOYSA-N,IXDZSQUQSCLSSD-MDZDMXLPSA-N,WMUMZOAFCDOTRW-OVEHVULHSA-N,WMUMZOAFCDOTRW-OVEHVULHSA-N,ALAYOLIEZSXQPY-LBAQZLPGSA-N,MHJOYNG…	HMDB00467,HMDB00460,HMDB00503,HMDB00328,LMST04010155,HMDB11503,LMGP02050002,HMDB11473,HMDB12866,HMDB61642,HMDB41454,HMDB62742,LMST04010168,HMDB13337,HMDB13336,C11637,LMST04010220,C14577,C14227,C03690,C15375,LMST04010224,LMST04010426,LMST04010404,LMST04010438,LMST04010229,LMST04010222,LMST04010221,LMST04010223,LMST04010226,LMST04010225,LMST04010228,LMST04010219,LMST04010218,LMST04010214,LMST040102…	annotated
537	396204	109779	308424	354087	400906	NA	523588	737518	102432	91074.8	97473.8	100845	373202	102051	202036	NA	782360	NA	354803	NA	400096	82629.3	222170	NA	positive	No Fragments	Aspartyl-Threonine;L-beta-aspartyl-L-threonine ;Threoninyl-Aspartate	NTQDELBZOMWXRS-UHFFFAOYSA-N,XPMVVZFGFJOFSL-UHFFFAOYSA-N,IOWJRKAVLALBQB-UHFFFAOYSA-N	HMDB28763,HMDB11169,HMDB29057	annotated
538	641171	763651	660950	647799	782286	664057	512323	530118	413173	754857	643863	515426	638907	596135	513192	465289	681185	544754	752862	600546	609042	511135	354725	601080	positive	Annotate in FrAnK	8,8-Diethoxy-2,6-dimethyl-2-octanol	XOJDKWNFMFCXNE-UHFFFAOYSA-N	HMDB34557	annotated
539	726113	691692	680609	664060	716506	747032	664696	674416	751176	691666	678262	707950	655728	708892	691303	721091	715412	741310	703755	721120	682050	668291	773623	686943	positive	No Fragments	Ethyl tetradecanoate;ethyl tetradecanoate;Palmitic acid;Hexadecanoic acid;Palmitic acid;Isopalmitic acid;Isopalmitic acid;Butyl dodecanoate;Dodecyl butyrate;dodecyl butyrate;Hexyl decanoate;hexyl decanoate;Dodecyl 2-methylpropanoate;Trimethyltridecanoic acid;4,8,12-trimethyl-tridecanoic acid;Octyl octanoate;octyl octanoate;Palmitoleoyl Ethanolamide;Palmitoleoyl-EA;3-Ketosphingosine;3-ketosphingos…	MMKRHZKQPFCLLS-UHFFFAOYSA-N,MMKRHZKQPFCLLS-UHFFFAOYSA-N,IPCSVZSSVZVIGE-UHFFFAOYSA-N,IPCSVZSSVZVIGE-UHFFFAOYSA-N,IPCSVZSSVZVIGE-UHFFFAOYSA-N,ZONJATNKKGGVSU-UHFFFAOYSA-N,ZONJATNKKGGVSU-UHFFFAOYSA-N,NDKYEUQMPZIGFN-UHFFFAOYSA-N,JEPXJYKYHMEESP-UHFFFAOYSA-N,JEPXJYKYHMEESP-UHFFFAOYSA-N,DGPNTCACXCHFDI-UHFFFAOYSA-N,DGPNTCACXCHFDI-UHFFFAOYSA-N,LDPLLPONRGVDGK-UHFFFAOYSA-N,FUYCAQNCWDAOLQ-UHFFFAOYSA-N,FUYCAQN…	HMDB34153,LMFA07010468,HMDB00220,C00249,LMFA01010001,HMDB31068,LMFA01020010,HMDB32065,HMDB32249,LMFA07010424,HMDB32324,LMFA07010456,HMDB36210,HMDB02396,LMFA01020249,HMDB33166,LMFA07010449,HMDB13648,LMFA08040043,C06121,LMSP01010002,C10136,C11124,LMFA06000252,LMFA01020039,LMFA01020038,LMFA07010600,LMFA07010485,LMFA07010440,LMFA07010331,LMSP01080002,LMSP01080011,LMSP01080010,LMSP01080052,LMSP0108005…	annotated
540	686143	745599	679295	688701	695489	727588	670618	684314	716307	667834	732898	710371	703921	697585	688544	766445	728877	731592	761061	690922	671657	676429	755599	717254	positive	No Fragments	Ethyl tetradecanoate;ethyl tetradecanoate;Palmitic acid;Hexadecanoic acid;Palmitic acid;Isopalmitic acid;Isopalmitic acid;Butyl dodecanoate;Dodecyl butyrate;dodecyl butyrate;Hexyl decanoate;hexyl decanoate;Dodecyl 2-methylpropanoate;Trimethyltridecanoic acid;4,8,12-trimethyl-tridecanoic acid;Octyl octanoate;octyl octanoate;Palmitoleoyl Ethanolamide;Palmitoleoyl-EA;3-Ketosphingosine;3-ketosphingos…	MMKRHZKQPFCLLS-UHFFFAOYSA-N,MMKRHZKQPFCLLS-UHFFFAOYSA-N,IPCSVZSSVZVIGE-UHFFFAOYSA-N,IPCSVZSSVZVIGE-UHFFFAOYSA-N,IPCSVZSSVZVIGE-UHFFFAOYSA-N,ZONJATNKKGGVSU-UHFFFAOYSA-N,ZONJATNKKGGVSU-UHFFFAOYSA-N,NDKYEUQMPZIGFN-UHFFFAOYSA-N,JEPXJYKYHMEESP-UHFFFAOYSA-N,JEPXJYKYHMEESP-UHFFFAOYSA-N,DGPNTCACXCHFDI-UHFFFAOYSA-N,DGPNTCACXCHFDI-UHFFFAOYSA-N,LDPLLPONRGVDGK-UHFFFAOYSA-N,FUYCAQNCWDAOLQ-UHFFFAOYSA-N,FUYCAQN…	HMDB34153,LMFA07010468,HMDB00220,C00249,LMFA01010001,HMDB31068,LMFA01020010,HMDB32065,HMDB32249,LMFA07010424,HMDB32324,LMFA07010456,HMDB36210,HMDB02396,LMFA01020249,HMDB33166,LMFA07010449,HMDB13648,LMFA08040043,C06121,LMSP01010002,C10136,C11124,LMFA06000252,LMFA01020039,LMFA01020038,LMFA07010600,LMFA07010485,LMFA07010440,LMFA07010331,LMSP01080002,LMSP01080011,LMSP01080010,LMSP01080052,LMSP0108005…	annotated
541	192356	189800	182564	227634	205606	193052	199569	203756	202110	198337	188622	211180	206580	199623	222853	186527	185316	195481	188634	186555	190411	191086	159704	188264	positive	No Fragments				annotated
542	551477	576734	618763	692335	729103	529847	754215	639213	676616	764613	560514	632941	630745	549276	668920	459093	581771	610478	567625	603344	662591	615690	358992	600362	positive	No Fragments	Hexadecanedioic acid;Hexadecanedioate;Hexadecanedioic acid;2,2,4-Trimethyl-1,3-pentadienol diisobutyrate;16-Hydroxy-10-oxohexadecanoic acid;2,3-Dihydroxycyclopentaneundecanoic acid;14,14,14-Trifluoro-11E-tetradecenyl acetate;14,14,14-Trifluoro-11Z-tetradecenyl acetate;9-hydroxy-16-oxo-hexadecanoic acid;10-hydroxy-16-oxo-hexadecanoic acid	QQHJDPROMQRDLA-UHFFFAOYSA-N,QQHJDPROMQRDLA-UHFFFAOYSA-N,QQHJDPROMQRDLA-UHFFFAOYSA-N,OMVSWZDEEGIJJI-UHFFFAOYSA-N,ZNMHENLYDLACAS-UHFFFAOYSA-N,NHWAOBNJSBDJAL-UHFFFAOYSA-N,QVAHKGHMXZIUOO-PKNBQFBNSA-N,QVAHKGHMXZIUOO-LUAWRHEFSA-N,ZEOCBNZYNJLVHK-UHFFFAOYSA-N,VGISDMZERQFDDQ-UHFFFAOYSA-N	HMDB00672,C19615,LMFA01170022,HMDB59777,HMDB41287,C14987,LMFA07010327,LMFA07010328,LMFA01170059,LMFA01170060	annotated
543	364693	663445	340227	279480	546039	451719	376950	470282	666031	476605	759698	506106	480389	351397	521587	410594	402914	393958	371446	406913	307390	606221	259648	443486	positive	No Fragments	Alosetron	JSWZEAMFRNKZNL-UHFFFAOYSA-N	HMDB15104	annotated
544	68036.2	604043	31153.5	65015.8	76892.3	420118	433404	410230	238966	303185	754037	495486	219447	420047	72748.5	206652	13214.2	334374	39393.5	426760	46802.7	136443	31601	460322	positive	No Fragments	L-Lysine;D-Lysine;L-Lysine;(3S,5S)-3,5-Diaminohexanoate;(3S,5S)-3,5-Diaminohexanoate;(3S)-3,6-Diaminohexanoate;(3S)-3,6-Diaminohexanoate;2,5-Diaminohexanoate;(2R,3R)-3-Methylornithine;D-Lysine;Lysine	KDXKERNSBIXSRK-YFKPBYRVSA-N,KDXKERNSBIXSRK-YFKPBYRVSA-N,KDXKERNSBIXSRK-YFKPBYRVSA-N,NGDLSXMSQYUVSJ-WHFBIAKZSA-N,NGDLSXMSQYUVSJ-WHFBIAKZSA-N,QKEWQOJCHPFEAF-YFKPBYRVSA-N,QKEWQOJCHPFEAF-YFKPBYRVSA-N,CEVCRLBFUJAKOG-UHFFFAOYSA-N,HYUPFEBCCJWDJX-RFZPGFLSSA-N,KDXKERNSBIXSRK-RXMQYKEDSA-N,KDXKERNSBIXSRK-UHFFFAOYSA-N	HMDB00182,HMDB03405,C00047,HMDB12115,C01186,HMDB12114,C01142,C05161,C20277,C00739,C16440	annotated
545	574876	535470	454628	446756	609241	474044	379667	647760	437392	500544	751948	645933	674266	520247	661381	643607	654614	661292	664764	525612	753749	636014	326003	514741	positive	No Fragments				annotated
546	498422	626424	671770	479238	399307	376679	418817	739018	343178	501433	497294	119254	503628	320657	444685	195278	597302	145112	586687	651532	472051	578987	203512	519174	positive	No Fragments	Suberic acid;Suberic acid;Suberic acid;Diethyl succinate;2-Propylglutaric acid;2-Propylglutaric acid;3-Methylpimelic acid;2,4-Dimethyladipic acid;Dimethyl adipate;Dimethyl adipate;Ethyladipic acid;Ethyladipic acid;N-methylphenylethanolaminium;Dimethoxane	TYFQFVWCELRYAO-UHFFFAOYSA-N,TYFQFVWCELRYAO-UHFFFAOYSA-N,TYFQFVWCELRYAO-UHFFFAOYSA-N,DKMROQRQHGEIOW-UHFFFAOYSA-N,IFNXFIJXYVEYLF-UHFFFAOYSA-N,IFNXFIJXYVEYLF-UHFFFAOYSA-N,NXDCNRPLRGMKHU-UHFFFAOYSA-N,OEEUPULXQBRPEO-UHFFFAOYSA-N,UDSFAEKRVUSQDD-UHFFFAOYSA-N,UDSFAEKRVUSQDD-UHFFFAOYSA-N,FANBESOFXBDQSH-UHFFFAOYSA-N,FANBESOFXBDQSH-UHFFFAOYSA-N,ZCTYHONEGJTYQV-UHFFFAOYSA-O,PHMNXPYGVPEQSJ-UHFFFAOYSA-N	HMDB00893,C08278,LMFA01170001,HMDB33838,HMDB60684,C16658,HMDB59757,HMDB59727,HMDB41606,C14570,HMDB02023,LMFA01170104,HMDB62808,C19402	annotated
547	438994	591985	446272	423454	695143	381513	670176	499995	401539	576291	528980	500432	422718	562198	470666	296161	543268	736867	376038	535396	566521	491946	195342	465528	positive	No Fragments	6Z-Nonadecen-9-yne;4E,6Z,9Z-Nonadecatriene;1,3E,6Z,9Z-Nonadecatetraene;3Z,6Z,9Z-Nonadecatriene;6Z,9Z,12Z-Nonadecatriene	OWAGRBFFVIWJKP-QBFSEMIESA-N,NGBDUKKBGSGZKF-YMPQUYFASA-N,MWNTUKOYEZXHLL-UYKONYGJSA-N,MWNTUKOYEZXHLL-JTBMWNAQSA-N,JJWUFROECSXGGK-PNBIJBBKSA-N	LMFA11000087,LMFA11000064,LMFA11000063,LMFA11000166,LMFA11000173	annotated
548	373755	384483	620766	601211	398074	412293	439324	592043	387499	605720	474660	376098	494926	383109	392302	345900	491486	361763	502497	379084	726096	359242	300491	392784	positive	Annotate in FrAnK	Isoetharine;Isoetharine;Salbutamol;Petasinine;Moprolol;3alpha-Tigloyloxytropane N-oxide;R-Salbutamol;Macrophylline	HUYWAWARQUIQLE-UHFFFAOYSA-N,HUYWAWARQUIQLE-UHFFFAOYSA-N,NDAUXUAQIAJITI-UHFFFAOYSA-N,HQARVRYBUBTANR-OQFOIZHKSA-N,LFTFGCDECFPSQD-UHFFFAOYSA-N,VNARLHBYSZUQEN-RUDMXATFSA-N,NDAUXUAQIAJITI-LBPRGKRZSA-N,LVZCTOQMFLAKLI-CSZIUDOQSA-N	HMDB14366,C07053,HMDB01937,HMDB30516,HMDB41935,HMDB33454,C11770,C10348	annotated
549	45568.4	133671	91628.3	708391	71623.2	235089	132810	123592	345818	281416	94753	210587	363452	217481	77951	123285	63241.9	178099	155554	143022	582593	209283	79713.8	349214	positive	No Fragments	2-Acetyloxazole;Pyrrole-2-carboxylic acid;Pyrrole-2-carboxylate;N1-Methyl-2-pyridone-5-carboxamide;N1-Methyl-2-pyridone-5-carboxamide;N1-Methyl-4-pyridone-3-carboxamide;N1-Methyl-4-pyridone-5-carboxamide;4-Amino-2-nitrotoluene;3,4-Dihydroxypyridine;3-Hydroxy-4H-pyrid-4-one;2,5-Dihydroxypyridine;2,6-Dihydroxypyridine;2-Amino-4-nitrotoluene	QCDUAXSWPGEYBB-UHFFFAOYSA-N,WRHZVMBBRYBTKZ-UHFFFAOYSA-N,WRHZVMBBRYBTKZ-UHFFFAOYSA-N,JLQSXXWTCJPCBC-UHFFFAOYSA-N,JLQSXXWTCJPCBC-UHFFFAOYSA-N,KTLRWTOPTKGYQY-UHFFFAOYSA-N,KTLRWTOPTKGYQY-UHFFFAOYSA-N,GDIIPKWHAQGCJF-UHFFFAOYSA-N,ZCUUVWCJGRQCMZ-UHFFFAOYSA-N,ZCUUVWCJGRQCMZ-UHFFFAOYSA-N,CHGPEDOMXOLANF-UHFFFAOYSA-N,WLFXSECCHULRRO-UHFFFAOYSA-N,DSBIJCMXAIKKKI-UHFFFAOYSA-N	HMDB38175,HMDB04230,C05942,HMDB04193,C05842,HMDB04194,C05843,C18320,C02932,C03927,C01059,C03056,C16398	annotated
550	455718	468513	456643	394513	422524	532851	598792	698856	293075	431333	502646	414698	508983	689862	420415	369287	332745	589946	492269	461004	442927	431100	243485	340110	positive	No Fragments				annotated
551	124451	137808	101470	94593.8	114030	140049	313764	264405	206879	411325	240518	141832	255066	426776	145163	275748	108225	171876	81805.5	200348	129666	232335	230986	687465	positive	No Fragments	L-alpha-Amino-1H-pyrrole-1-hexanoic acid;2-Isopropyl-3,5-dimethoxy-6-methylpyrazine;Arecoline;Arecoline;Retronecine;Scopoline;Heliotridine;Fasoracetam	KVCPIDDKLUDCQJ-UHFFFAOYSA-N,RPOATJOHCIPTNJ-UHFFFAOYSA-N,HJJPJSXJAXAIPN-UHFFFAOYSA-N,HJJPJSXJAXAIPN-UHFFFAOYSA-N,HJSJELVDQOXCHO-HTQZYQBOSA-N,MEGPURSNXMUDAE-IKTQEEBSSA-N,HJSJELVDQOXCHO-JGVFFNPUSA-N,GOWRRBABHQUJMX-MRVPVSSYSA-N	HMDB40551,HMDB29741,HMDB30353,C10129,C06177,C10866,C10321,C13311	annotated
552	561412	560443	655232	578329	602200	561602	642023	683667	590418	628097	531458	616873	687020	650700	603850	527522	547358	676269	619810	584774	637936	537910	580023	646144	positive	No Fragments	2-Methylpropyl propanoate;2-Methylpropyl propionate;Heptanoic acid;Heptanoic acid;Heptylic acid;2-Methylbutyl acetate;Isopropyl 2-methylpropanoate;Ethyl 2-methylbutyrate;ethyl 2-methyl-butanoate;Methyl hexanoate;formyl hexanoate;Propyl butyrate;propionyl butyrate;Isopropyl butyrate;Isopropyl butyrate;Pentyl acetate;Pentyl acetate;Ethyl pentanoate;Gabapentin;Ethyl isovalerate;Ethyl isovalerate;eth…	FZXRXKLUIMKDEL-UHFFFAOYSA-N,FZXRXKLUIMKDEL-UHFFFAOYSA-N,MNWFXJYAOYHMED-UHFFFAOYSA-N,MNWFXJYAOYHMED-UHFFFAOYSA-N,MNWFXJYAOYHMED-UHFFFAOYSA-N,XHIUFYZDQBSEMF-UHFFFAOYSA-N,WVRPFQGZHKZCEB-UHFFFAOYSA-N,HCRBXQFHJMCTLF-UHFFFAOYSA-N,HCRBXQFHJMCTLF-UHFFFAOYSA-N,NUKZAGXMHTUAFE-UHFFFAOYSA-N,NUKZAGXMHTUAFE-UHFFFAOYSA-N,HUAZGNHGCJGYNP-UHFFFAOYSA-N,HUAZGNHGCJGYNP-UHFFFAOYSA-N,FFOPEPMHKILNIT-UHFFFAOYSA-N,FFOPEPM…	HMDB34239,LMFA07010567,HMDB00666,C17714,LMFA01010007,HMDB34166,HMDB38227,HMDB33745,LMFA07010506,HMDB35238,LMFA07010433,HMDB39618,LMFA07010417,HMDB39619,LMFA07010673,HMDB39095,LMFA07010176,HMDB40297,HMDB05015,HMDB30028,C12290,LMFA07010511,HMDB30052,HMDB32204,HMDB36209,HMDB36238,HMDB36237,HMDB31600,HMDB31594,LMFA01020080,HMDB31595,LMFA01020083,HMDB31528,C12296,HMDB32874,LMFA01020086,LMFA01020085,LM…	annotated
553	186743	226566	192849	218532	195280	200994	192195	178812	269127	168604	279137	273070	231549	221142	233126	254422	202032	198464	204122	229900	178303	245183	257867	228416	positive	No Fragments				annotated
554	384591	531108	343575	334332	551760	378830	432465	380438	343828	291629	681887	642986	365928	251259	318342	284861	323212	425830	417180	328395	502053	541972	166380	352531	positive	Annotate in FrAnK	Lysyl-Asparagine;Asparaginyl-Lysine;DL-Ornithino-L-alanine	JPNRPAJITHRXRH-UHFFFAOYSA-N,QJMCHPGWFZZRID-UHFFFAOYSA-N,BKYZUPUACXSQQT-UHFFFAOYSA-N	HMDB28946,HMDB28736,HMDB29448	annotated
555	508921	507047	497703	598772	519634	453993	541794	613212	546454	612212	572786	623337	681459	561454	590919	441101	526045	536792	487743	496744	522429	573167	414435	590485	positive	No Fragments	Hexadecanedioic acid;Hexadecanedioate;Hexadecanedioic acid;2,2,4-Trimethyl-1,3-pentadienol diisobutyrate;16-Hydroxy-10-oxohexadecanoic acid;2,3-Dihydroxycyclopentaneundecanoic acid;14,14,14-Trifluoro-11E-tetradecenyl acetate;14,14,14-Trifluoro-11Z-tetradecenyl acetate;9-hydroxy-16-oxo-hexadecanoic acid;10-hydroxy-16-oxo-hexadecanoic acid	QQHJDPROMQRDLA-UHFFFAOYSA-N,QQHJDPROMQRDLA-UHFFFAOYSA-N,QQHJDPROMQRDLA-UHFFFAOYSA-N,OMVSWZDEEGIJJI-UHFFFAOYSA-N,ZNMHENLYDLACAS-UHFFFAOYSA-N,NHWAOBNJSBDJAL-UHFFFAOYSA-N,QVAHKGHMXZIUOO-PKNBQFBNSA-N,QVAHKGHMXZIUOO-LUAWRHEFSA-N,ZEOCBNZYNJLVHK-UHFFFAOYSA-N,VGISDMZERQFDDQ-UHFFFAOYSA-N	HMDB00672,C19615,LMFA01170022,HMDB59777,HMDB41287,C14987,LMFA07010327,LMFA07010328,LMFA01170059,LMFA01170060	annotated
556	374557	466131	364124	460605	446124	506528	133156	291777	373616	399267	554748	351585	320327	357754	486496	277638	677507	482269	400385	413840	437007	517801	187698	368052	positive	Annotate in FrAnK	3beta,6beta-Dihydroxynortropane;Proline betaine;Stachydrine;L-2-Amino-3-methylenehexanoic acid;4-(Trimethylammonio)but-2-enoate	MVUIPZFMWQBRCM-UHFFFAOYSA-N,CMUNUTVVOOHQPW-LURJTMIESA-N,CMUNUTVVOOHQPW-LURJTMIESA-N,ZJMPUKNPMYTOOX-UHFFFAOYSA-N,GUYHPGUANSLONG-SNAWJCMRSA-N	HMDB38949,HMDB04827,C10172,HMDB30410,C04114	annotated
557	482163	554554	355699	291840	482456	390905	246167	515374	279834	269645	558278	382911	477433	677360	360102	219272	442282	627824	432190	434632	163612	420274	106126	394356	positive	No Fragments	Polypropylene glycol (m w 1,200-3,000);1,2,6-Hexanetriol	DUFKCOQISQKSAV-UHFFFAOYSA-N,ZWVMLYRJXORSEP-UHFFFAOYSA-N	HMDB32478,C20334	annotated
558	543210	675991	480513	474365	425656	514408	448598	505123	509099	519792	592581	581921	529881	541074	573922	600843	586765	561812	632498	562172	559470	524787	602812	587954	positive	No Fragments				annotated
559	372552	499241	349575	348093	560071	500607	305131	662979	445996	401200	597046	498450	417062	346249	546534	414248	317031	378263	385346	316765	408674	321429	236466	363514	positive	No Fragments	3-(3,4-Methylenedioxyphenyl)propenal;10-Hydroxy-2,8-decadiene-4,6-diynoic acid;4-Methylumbelliferone;4-Methylumbelliferone;Herniarin;Herniarin;Phenylethanolaminium;Tyraminium;7-Hydroxy-6-methyl-2H-1-benzopyran-2-one;1,4,5-Naphthalenetriol;1,3,8-Naphthalenertriol;10-hydroxy-8E-Decene-2,4,6-triynoic acid	HZUFMSJUNLSDSZ-UPHRSURJSA-N,AJSNUBLNFVLJEB-CGXWXWIYSA-N,HSHNITRMYYLLCV-UHFFFAOYSA-N,HSHNITRMYYLLCV-UHFFFAOYSA-N,LIIALPBMIOVAHH-UHFFFAOYSA-N,LIIALPBMIOVAHH-UHFFFAOYSA-N,ULSIYEODSMZIPX-UHFFFAOYSA-O,DZGWFCGJZKJUFP-UHFFFAOYSA-O,QWQWBHZHRMHXOC-UHFFFAOYSA-N,NHEVNUARLCWEED-UHFFFAOYSA-N,USWUTUCXLQBQCG-UHFFFAOYSA-N,XHUBNORIRAJQLO-UHFFFAOYSA-N	HMDB33813,HMDB31054,HMDB59622,C03081,HMDB29758,C09268,HMDB62626,HMDB62629,HMDB32990,HMDB32883,C01173,LMFA01030714	annotated
560	518496	547374	545984	464716	579443	577970	539271	581530	629204	513390	609779	537731	521793	540384	554170	566061	510695	516499	657546	630201	602994	589589	551467	480568	positive	No Fragments				annotated
561	320122	377349	386501	396462	463041	328777	450247	426208	389928	311602	368450	374019	415313	410687	348731	453024	473713	448854	439217	417519	325910	340428	364075	438671	positive	Annotate in FrAnK				annotated
562	341163	267575	285827	431339	348904	331744	362448	340326	406370	286377	351282	381045	391011	392558	309250	355070	404167	288701	371728	361300	298281	274695	377686	343321	positive	Annotate in FrAnK				annotated
563	259554	271831	292449	264269	371390	308104	248688	275269	300403	297928	385162	298232	338440	264917	294591	315422	368777	275569	325589	318564	280401	274151	324160	298573	positive	Annotate in FrAnK				annotated
564	108739	131278	129560	136216	122433	114681	102724	137636	117590	103817	88256.1	109371	118222	121119	101160	117563	131388	119238	133105	109745	105268	120772	161126	144842	positive	Annotate in FrAnK	Sphingosine;3-Dehydrosphinganine;3-Dehydrosphinganine;3-ketosphinganine;Palmitoylethanolamide;Palmitoylethanolamide;Palmitoyl-EA;Sphingosine;Sphingosine;12-amino-octadecanoic acid;2-amino-octadecanoic acid;(8Z,d18:1) sphingosine;5-hydroxy,3E-sphingosine	WWUZIQQURGPMPG-CCEZHUSRSA-N,KBUNOSOGGAARKZ-KRWDZBQOSA-N,KBUNOSOGGAARKZ-KRWDZBQOSA-N,KBUNOSOGGAARKZ-KRWDZBQOSA-N,HXYVTAGFYLMHSO-UHFFFAOYSA-N,HXYVTAGFYLMHSO-UHFFFAOYSA-N,HXYVTAGFYLMHSO-UHFFFAOYSA-N,WWUZIQQURGPMPG-KRWOKUGFSA-N,WWUZIQQURGPMPG-KRWOKUGFSA-N,YUQFYQHUZOPVPH-UHFFFAOYSA-N,XRKBQVGBWJWJJJ-UHFFFAOYSA-N,QFTGJVWBKDHFND-FWGLOVMOSA-N,ZQYNBVSXIQZMEO-TVSYHJGPSA-N	HMDB00252,HMDB01480,C02934,LMSP01020002,HMDB02100,C16512,LMFA08040013,C00319,LMSP01010001,LMFA01100008,LMFA01100009,LMSP01080008,LMSP01080004	annotated
565	112001	156007	128085	120835	137328	130456	134408	120225	131811	123718	134869	132323	154582	127630	128282	145493	151869	129419	139882	129793	109238	121032	129037	127355	positive	Annotate in FrAnK	N-Jasmonoylisoleucine;Lactapiperanol C;(-)-Jasmonoyl-L-isoleucine;Lycofawcine;12-trans-Hydroxy juvenile hormone III	IBZYPBGPOGJMBF-VOTSOKGWSA-N,DEBINYRQIQKNDF-UHFFFAOYSA-N,IBZYPBGPOGJMBF-QRHMYKSGSA-N,ZHMNKOPAHVBXQW-HCXPVWKYSA-N,SQVPMPJSJJNPOS-TWAVMNLWSA-N	HMDB29391,HMDB33630,C18699,C09878,C16508	annotated
566	129856	103174	113227	99014	99086.9	110986	86826.8	99914.2	103048	127315	81844.3	89065.5	76601	112910	88225.1	91745.1	106541	97235.2	107598	109591	111192	106152	97877.1	90951	positive	No Fragments	S-Prenyl-L-cysteine;Prenyl-L-cysteine	ULHWZNASVJIOEM-UHFFFAOYSA-N,ULHWZNASVJIOEM-ZETCQYMHSA-N	HMDB12286,C06751	annotated
567	344650	236491	117101	269982	227614	186378	255136	406953	246651	239978	458835	237953	100077	105118	224235	75897.1	654465	232800	520585	105047	468076	170989	301117	170589	positive	No Fragments	N-(Carboxyaminomethyl)urea;(S)-Ureidoglycine	HEQOQFYJHRGZCD-UHFFFAOYSA-N,VTFWFHCECSOPSX-SFOWXEAESA-N	C06382,C02091	annotated
568	547606	601700	622387	581567	617854	601774	647732	597992	513458	608475	570290	483300	547607	615943	594816	457250	555935	617286	597962	586621	644602	604656	498726	578670	positive	No Fragments	4,8 Dimethylnonanoyl carnitine;(S)-10,16-Dihydroxyhexadecanoic acid;10,16-Dihydroxyhexadecanoic acid;10,16-dihydroxy-palmitic acid;Undecanoylcarnitine;Ustilic acid A;3,12-dihydroxy palmitic acid;4,12-dihydroxy-hexadecanoic acid;9,10-dihydroxy-hexadecanoic acid;9,16-dihydroxy-palmitic acid	DDTDJDZHDFMZED-UHFFFAOYSA-N,VJZBXAQGWLMYMS-UHFFFAOYSA-N,VJZBXAQGWLMYMS-UHFFFAOYSA-N,VJZBXAQGWLMYMS-UHFFFAOYSA-N,FPUYBGZEWPJSDX-UHFFFAOYSA-N,LFTOYWCRNBAZKX-UHFFFAOYSA-N,FEIUPFRYFFTGFY-UHFFFAOYSA-N,QXNNRMXGPQQIRN-UHFFFAOYSA-N,MHWBJDVXYSGJET-UHFFFAOYSA-N,XSIHTLJPWOWWPE-UHFFFAOYSA-N	HMDB06202,HMDB37798,C08285,LMFA01050341,HMDB13321,LMFA01050084,LMFA01050083,LMFA01050189,LMFA01050191,LMFA01050340	annotated
569	490940	518924	551968	479944	533953	517338	538887	472460	532788	542519	551128	487735	535775	557838	547540	518066	474981	541247	562646	526642	527259	481698	534492	484920	positive	Annotate in FrAnK	Sonchuionoside C;Corchoionol C 9-glucoside;Citroside A	BLQCWBCWZFDGBW-AATRIKPKSA-N,SWYRVCGNMNAFEK-AATRIKPKSA-N,XTODSGVDHGMKSN-UHFFFAOYSA-N	HMDB35212,HMDB29772,HMDB30370	annotated
570	587969	549748	639887	489934	554362	552568	498820	488275	495702	595777	457563	392850	449361	486873	435080	461572	489677	541505	498966	506220	497404	472273	340496	432296	positive	Annotate in FrAnK	(R)-Bitalin A;Dihydroeuparin;Toxol;Candicine;Eupatoriochromene	JRWKMIYLVXKKAN-UHFFFAOYSA-N,FHJSLVLVJPGFRY-GFCCVEGCSA-N,KWZYQHQNOWRQRG-OLZOCXBDSA-N,PTOJXIKSKSASRB-UHFFFAOYSA-O,SVUVYHFYZBCYRF-UHFFFAOYSA-N	HMDB40358,C08744,C08979,C10575,C09006	annotated
571	524162	470070	466645	337086	505319	384446	172770	238572	332447	380807	506340	313098	506774	553055	403382	603210	378922	467478	632716	550332	298665	438770	436242	401864	positive	No Fragments	Trimethylamine N-oxide;Trimethylamine N-oxide;5-Aminopentanamide;5-Aminopentanamide;1-Amino-propan-2-ol;1-Aminopropan-2-ol;1,1,3,3-tetramethylurea;(R)-1-Aminopropan-2-ol	UYPYRKYUKCHHIB-UHFFFAOYSA-N,UYPYRKYUKCHHIB-UHFFFAOYSA-N,OTIAVLWNTIXJDO-UHFFFAOYSA-N,OTIAVLWNTIXJDO-UHFFFAOYSA-N,HXKKHQJGJAFBHI-UHFFFAOYSA-N,HXKKHQJGJAFBHI-UHFFFAOYSA-N,AVQQQNCBBIEMEU-UHFFFAOYSA-N,HXKKHQJGJAFBHI-GSVOUGTGSA-N	HMDB00925,C01104,HMDB12176,C00990,HMDB12136,C05771,HMDB62789,C03194	annotated
572	164145	193501	140163	149774	133058	83508.5	32330.4	107828	93446.8	99199.7	140750	98297.2	151344	235003	172165	213704	133326	150127	188077	167771	111382	142059	139369	144635	positive	No Fragments	3-Dehydroxycarnitine;3-[(3-Methylbutyl)nitrosoamino]-2-butanone;2-amino-heptanoic acid;2R-aminoheptanoic acid;2S-aminoheptanoic acid	JHPNVNIEXXLNTR-UHFFFAOYSA-N,SJEKZTPKCBODER-UHFFFAOYSA-N,RDFMDVXONNIGBC-UHFFFAOYSA-N,RDFMDVXONNIGBC-ZCFIWIBFSA-N,RDFMDVXONNIGBC-LURJTMIESA-N	HMDB06831,HMDB33553,LMFA01100015,LMFA01100013,LMFA01100014	annotated
573	462323	437021	595503	382460	534738	404487	405045	432356	412257	553179	610367	427863	371292	568067	462119	406974	460973	385699	620673	373345	631791	521592	309650	426126	positive	No Fragments				annotated
574	230091	156561	153742	113255	218443	92323.8	115854	160618	171817	120580	209890	204058	257410	184978	118631	75863.5	630960	102960	247603	110309	170841	213938	94494.1	200737	positive	No Fragments	Tolazoline;Tolazoline;Tryptamine;Tryptamine;N-Norgramine;Anatabine;Anatabine;Monuron;2-(2-Aminoethyl)indole;Anabaseine	JIVZKJJQOZQXQB-UHFFFAOYSA-N,JIVZKJJQOZQXQB-UHFFFAOYSA-N,APJYDQYYACXCRM-UHFFFAOYSA-N,APJYDQYYACXCRM-UHFFFAOYSA-N,BIFJNBXQXNWYOL-UHFFFAOYSA-N,SOPPBXUYQGUQHE-JTQLQIEISA-N,SOPPBXUYQGUQHE-JTQLQIEISA-N,BMLIZLVNXIYGCK-UHFFFAOYSA-N,WRAUXDQDRDJTKM-UHFFFAOYSA-N,AUBPMADJYNSPOA-UHFFFAOYSA-N	HMDB14935,C07147,HMDB00303,C00398,HMDB38456,HMDB04476,C10126,C19087,C02548,C16906	annotated
575	412358	456732	326260	346430	411137	462600	363820	455849	475036	504421	493358	421289	398132	432158	376678	359437	616448	368846	185091	440219	289723	598324	380100	498670	positive	No Fragments	CerP(d18:1/26:0);CerP(d18:1/26:0);PC(O-18:1(9Z)/O-18:1(9Z));SM(d17:1/24:1);SM(d18:2/23:0)	APJQQWPKXQLDRV-GVOPMEMSSA-N,MGCPUMGEWRJETA-GVOPMEMSSA-N,RXVOSONMLRHQRN-HGRODOKNSA-N,POQOEIGODOXWFL-HIMVLHDZSA-N,JBDGKEXQKCCQFK-JWQIMADESA-N	HMDB10706,LMSP02050010,LMGP01040063,LMSP03010074,LMSP03010075	annotated
576	107083	170382	135029	441574	239662	435606	188310	226020	232266	134278	613068	459076	340234	258583	81169.3	364012	88642	180817	219035	470711	376702	246434	70247.6	498123	positive	No Fragments	Isoleucyl-Serine;Leucyl-Serine;Meprobamate;N-Methyl-1-deoxynojirimycin;Serinyl-Isoleucine;Serinyl-Leucine;Threoninyl-Valine;Valyl-Threonine;Pantothenamide;L-Lysopine;D-Lysopine;Anthopleurine	TWVKGYNQQAUNRN-UHFFFAOYSA-N,XGDCYUQSFDQISZ-UHFFFAOYSA-N,NPPQSCRMBWNHMW-UHFFFAOYSA-N,AAKDPDFZMNYDLR-UHFFFAOYSA-N,BXLYSRPHVMCOPS-UHFFFAOYSA-N,NFDYGNFETJVMSE-UHFFFAOYSA-N,CKHWEVXPLJBEOZ-UHFFFAOYSA-N,GVRKWABULJAONN-UHFFFAOYSA-N,AMMYIDAXRNSZSJ-UHFFFAOYSA-N,ZZYYVZYAZCMNPG-UHFFFAOYSA-N,ZZYYVZYAZCMNPG-RQJHMYQMSA-N,ZOPACRMLVDFSGJ-NTSWFWBYSA-N	HMDB28916,HMDB28938,HMDB14515,HMDB35360,HMDB29042,HMDB29043,HMDB29074,HMDB29137,HMDB41313,HMDB33675,C04020,C16994	annotated
577	368267	180602	146660	109211	379718	200207	61012.4	381082	380116	99919.8	365290	151428	301574	236026	137389	144744	612129	198296	289495	305495	209066	476967	200857	303122	positive	No Fragments	Hexadecanedioic acid;Hexadecanedioate;Hexadecanedioic acid;2,2,4-Trimethyl-1,3-pentadienol diisobutyrate;16-Hydroxy-10-oxohexadecanoic acid;(9E)-9-nitrooctadecenoic Acid;9-nitro-9E-octadecenoic acid;(9E)-10-nitrooctadecenoic Acid;10-nitro-9E-octadecenoic acid;2,3-Dihydroxycyclopentaneundecanoic acid;9-hydroxy-16-oxo-hexadecanoic acid;10-hydroxy-16-oxo-hexadecanoic acid	QQHJDPROMQRDLA-UHFFFAOYSA-N,QQHJDPROMQRDLA-UHFFFAOYSA-N,QQHJDPROMQRDLA-UHFFFAOYSA-N,OMVSWZDEEGIJJI-UHFFFAOYSA-N,ZNMHENLYDLACAS-UHFFFAOYSA-N,CQOAKBVRRVHWKV-SAPNQHFASA-N,CQOAKBVRRVHWKV-SAPNQHFASA-N,WRADPCFZZWXOTI-BMRADRMJSA-N,WRADPCFZZWXOTI-BMRADRMJSA-N,NHWAOBNJSBDJAL-UHFFFAOYSA-N,ZEOCBNZYNJLVHK-UHFFFAOYSA-N,VGISDMZERQFDDQ-UHFFFAOYSA-N	HMDB00672,C19615,LMFA01170022,HMDB59777,HMDB41287,HMDB62738,LMFA01120004,HMDB62737,LMFA01120003,C14987,LMFA01170059,LMFA01170060	annotated
578	298409	270606	292285	269241	605018	369132	413304	407122	369686	221200	303532	453845	268238	341488	272506	224156	269872	229985	222501	272503	272504	579580	166902	342887	positive	No Fragments	Senecioic acid;beta,beta-dimethyl acrylic acid;Ethosuximide;Ethosuximide;Dihydro-5-methyl-2(3H)-furanone;gamma-valerolactone;Ethyl acrylate;Ethyl acrylate;ethyl 2E-propenoate;Dihydro-3-methyl-2(3H)-furanone;2-Ethylacrylic acid;2-ethyl acrylic acid;Tiglic acid;Tiglic acid;Tiglic acid;L-Hypoglycin A;Arecaidine;Arecaidine;Angelic acid;Angelic acid;Glutaral;Glutaral;Isopropenyl acetate;Methyl methacr…	YYPNJNDODFVZLE-UHFFFAOYSA-N,YYPNJNDODFVZLE-UHFFFAOYSA-N,HAPOVYFOVVWLRS-UHFFFAOYSA-N,HAPOVYFOVVWLRS-UHFFFAOYSA-N,GAEKPEKOJKCEMS-UHFFFAOYSA-N,GAEKPEKOJKCEMS-UHFFFAOYSA-N,JIGUQPWFLRLWPJ-UHFFFAOYSA-N,JIGUQPWFLRLWPJ-UHFFFAOYSA-N,JIGUQPWFLRLWPJ-UHFFFAOYSA-N,QGLBZNZGBLRJGS-UHFFFAOYSA-N,WROUWQQRXUBECT-UHFFFAOYSA-N,WROUWQQRXUBECT-UHFFFAOYSA-N,UIERETOOQGIECD-ONEGZZNKSA-N,UIERETOOQGIECD-ONEGZZNKSA-N,UIERETO…	HMDB00509,LMFA01020097,HMDB14731,C07505,HMDB33840,LMFA07040008,HMDB33978,C19238,LMFA07010505,HMDB35143,HMDB01862,LMFA01020111,HMDB01470,C08279,LMFA01020030,HMDB29427,HMDB30352,C10128,HMDB29608,LMFA01020029,HMDB29599,C12518,HMDB32351,HMDB32385,C14527,HMDB02167,HMDB31648,C15499,LMFA12000075,HMDB31602,LMFA01030007,HMDB31598,HMDB31178,HMDB32459,LMFA01030005,C08287,C16821,C02240,LMFA01030006,LMFA01020…	annotated
579	193357	363629	184702	331221	279235	161302	339870	287644	432823	255414	358723	589206	250519	239769	492443	443249	408380	200407	280257	365551	268975	251690	91539.4	276751	positive	5-Methylcytosine (C5H7N3O) Prob = 98.8000000000	2-O-Methylcytosine;Imidazolone;Imidazolone;3-Methylcytosine ;5-Methylcytosine;5-Methylcytosine;Imidazol-2-one	DHYLZDVDOQLEAQ-UHFFFAOYSA-N,CAAMSDWKXXPUJR-UHFFFAOYSA-N,CAAMSDWKXXPUJR-UHFFFAOYSA-N,KOLPWZCZXAMXKS-UHFFFAOYSA-N,LRSASMSXMSNRBT-UHFFFAOYSA-N,LRSASMSXMSNRBT-UHFFFAOYSA-N,AICIYIDUYNFPRY-UHFFFAOYSA-N	HMDB04339,HMDB04363,C06195,HMDB11601,HMDB02894,C02376,C20382	annotated+fragment
580	151072	228903	155213	157561	158166	101178	196901	186588	241397	155829	233197	323968	169833	241596	248075	213881	297395	132999	198868	236950	147416	216817	140811	188026	positive	No Fragments	3'-Amino-3'-deoxythimidine;5-Methyldeoxycytidine;Dihydroclavaminic acid;Alanylclavam;5-Methyl-2'-deoxycytidine	ADVCGXWUUOVPPB-UHFFFAOYSA-N,LUCHPKXVUGJYGU-SPDVFEMOSA-N,BONQGFBLZGPXMG-PIYBLCFFSA-N,KCAIYJDHLVYANU-VPLCAKHXSA-N,LUCHPKXVUGJYGU-XLPZGREQSA-N	HMDB60750,HMDB02224,C06659,C17360,C03592	annotated
581	239422	249340	410539	312347	291654	483513	471693	421732	588416	251353	267400	356149	387496	466009	575912	367468	419480	320049	483705	439656	472258	295550	197505	552501	positive	No Fragments	4-Deoxyerythronic acid;Aminoadipic acid;Aminoadipic acid;(S)-3,4-Dihydroxybutyric acid;2,4-Dihydroxybutanoic acid;2,4-dihydroxy-butanoic acid;(±)-2,2'-Iminobispropanoic acid;Alanopine;Acetylhomoserine;Glutamate, gamma-methyl ester;A,b-Dihydroxyisobutyric acid;a,b-dihydroxy-isobutyric acid;Erythrose;D-Erythrose;4-Deoxythreonic acid;L-Erythrulose;L-Erythrulose;N-acetylthreonine;N-methyl-L-glutamic …	LOUGYXZSURQALL-PWNYCUMCSA-N,OYIFNHCXNCRBQI-UHFFFAOYSA-N,OYIFNHCXNCRBQI-UHFFFAOYSA-N,DZAIOXUZHHTJKN-UHFFFAOYSA-N,UFYGCFHQAXXBCF-UHFFFAOYSA-N,UFYGCFHQAXXBCF-UHFFFAOYSA-N,FIOHTMQGSFVHEZ-UHFFFAOYSA-N,FIOHTMQGSFVHEZ-UHFFFAOYSA-N,FCXZBWSIAGGPCB-UHFFFAOYSA-N,ZGEYCCHDTIDZAE-UHFFFAOYSA-N,DGADNPLBVRLJGD-UHFFFAOYSA-N,DGADNPLBVRLJGD-UHFFFAOYSA-N,FMAORJIQYMIRHF-HERZVMAMSA-N,FMAORJIQYMIRHF-HERZVMAMSA-N,LOUGYXZ…	HMDB00498,HMDB00510,LMFA01170098,HMDB00337,HMDB00360,LMFA01050385,HMDB33747,C03210,HMDB29423,HMDB61715,HMDB02601,LMFA01050400,HMDB02649,C01796,HMDB02453,HMDB06293,C02045,HMDB62557,HMDB62660,C01046,C17581,C06234,C19694,C06463,C05016,C00956,Std2_updated_33,C02207,C01077,C02022,LMFA01050378,LMFA01050397	identified
582	313455	368816	361234	405869	522578	276400	499073	484752	535741	456229	434967	442946	414817	391740	476425	357687	455354	333255	488070	377358	563582	357381	258115	330536	positive	No Fragments	6-Pentyl-1,4-dioxan-2-one;5-Pentyl-1,4-dioxan-2-one;4-Hydroperoxy-2-nonenal;4-hydroperoxynonenal ;Butyl 3-hydroxy-2-methylidenebutanoate;2-Methylpropyl 3-hydroxy-2-methylidenebutanoate;Butyl levulinate;Tetrahydrofurfuryl butyrate;cis-3-Hexenyl lactate;3-Methylbutyl 3-oxobutanoate;N-Heptanoylhomoserine lactone;N-heptanoyl-homoserine lactone;9-Oxononanoic acid;9-oxo-nonanoic acid;(4S,6S)-4-Hydroxy-…	XTANXEGVDAOPFW-UHFFFAOYSA-N,AYJJZBHSZOCJJX-UHFFFAOYSA-N,TVNYLRYVAZWBEH-FNORWQNLSA-N,TVNYLRYVAZWBEH-FNORWQNLSA-N,BGBNIHUXOLZWIB-UHFFFAOYSA-N,YWLLUDSCDSOEDO-UHFFFAOYSA-N,ISBWNEKJSSLXOD-UHFFFAOYSA-N,DPZVDLFOAZNCBU-UHFFFAOYSA-N,NNLLMULULOBXBY-PLNGDYQASA-N,XHRGPLDMNNGHCX-UHFFFAOYSA-N,FTMZLSDESAOPSZ-VIFPVBQESA-N,FTMZLSDESAOPSZ-VIFPVBQESA-N,WLGDDELKYAWBBL-UHFFFAOYSA-N,WLGDDELKYAWBBL-UHFFFAOYSA-N,ITVCIGA…	HMDB59937,HMDB59936,HMDB60287,LMFA06000253,HMDB40202,HMDB40203,HMDB40165,HMDB36188,HMDB36213,HMDB36396,C11844,LMFA08030006,C16322,LMFA01060160,LMPK09000008,LMPK09000007,LMPK09000006,LMPK09000005,LMFA01060024,LMFA01060023,LMFA01060026,LMFA01060025,LMFA01060022,LMFA01060159,LMFA01060155,LMFA01060158,LMFA01060157,LMFA01060178,LMFA01050232	annotated
583	490940	518924	551968	479944	533953	517338	538887	472460	532788	542519	551128	487735	535775	557838	547540	518066	474981	541247	562646	526642	527259	481698	534492	484920	positive	Annotate in FrAnK	Sonchuionoside C;Corchoionol C 9-glucoside;Citroside A	BLQCWBCWZFDGBW-AATRIKPKSA-N,SWYRVCGNMNAFEK-AATRIKPKSA-N,XTODSGVDHGMKSN-UHFFFAOYSA-N	HMDB35212,HMDB29772,HMDB30370	annotated
584	363271	381769	405549	367117	481594	458956	426336	558080	341692	398719	330786	328635	480734	340839	386259	350189	347287	486160	466138	311673	417881	336015	300130	267475	positive	No Fragments				annotated
585	324633	206639	322554	444291	283978	323220	295662	377218	338888	361799	229109	387420	355843	431920	322312	181708	551794	317431	363286	370869	442077	310875	197453	279972	positive	No Fragments	Histidinyl-Glycine;Glycyl-Histidine;Metronidazole;Metronidazole	LYCVKHSJGDMDLM-UHFFFAOYSA-N,YIWFXZNIBQBFHR-UHFFFAOYSA-N,VAOCPAMSLUNLGC-UHFFFAOYSA-N,VAOCPAMSLUNLGC-UHFFFAOYSA-N	HMDB28885,HMDB28843,HMDB15052,C07203	annotated
586	269542	293055	254302	549698	320860	129565	398769	249351	302891	289492	315646	428768	286025	264692	294988	232873	212354	278097	192092	233934	300704	297427	187802	353142	positive	No Fragments	Dibasic sodium phosphate	BNIILDVGGAEEIG-UHFFFAOYSA-L	C13558	annotated
587	41454.4	41148.1	51719.3	60917.8	53007.8	15905.1	53841.1	40122.2	44107.7	46717.3	49296.6	49253	41420.8	38777.4	47564.2	42619.4	33160.7	42925.8	40457.4	34076.3	48772.1	45708.1	40576.2	60469.1	positive	No Fragments				annotated
588	469132	360948	440206	357877	367837	371542	444980	547792	285075	374830	433900	401801	274831	345180	307837	341570	415863	207032	547954	317148	513539	306078	252450	331930	positive	No Fragments	(all-E)-3,5,7-Tridecatriene-9,11-diyn-1-ol;(E)-2-Tridecene-4,6,8-triyn-1-ol	CNMWTIVSNRLOLQ-ZUHOWUEJSA-N,FMSLWOPQZBZTPK-VAWYXSNFSA-N	HMDB38526,HMDB30931	annotated
589	345195	353605	321119	407565	351362	342127	175715	270804	399445	372019	373819	240136	302118	352882	468336	360873	541361	361489	306471	416536	394351	291643	240216	372481	positive	No Fragments	5-Butyltetrahydro-2-oxo-3-furancarboxylic acid;5-(2-Methylpropyl)tetrahydro-2-oxo-3-furancarboxylic acid;cis-2-Carboxycyclohexyl-acetic acid	XCIYLBHMPNYNTF-UHFFFAOYSA-N,ODKYFEYTVOPOOV-UHFFFAOYSA-N,GCGCKIUIBPEAQE-BQBZGAKWSA-N	HMDB30992,HMDB30988,C14112	annotated
590	456295	374584	368157	207140	402324	231249	220852	328946	262470	407554	449296	283209	459290	388992	408282	333789	330740	537273	422145	319244	301951	345380	335448	403129	positive	No Fragments	DL-2-Aminooctanoic acid;DL-2-amino-octanoic acid;Pregabalin;4-Methyl-1,2-dihydroxypentane;1,1-Diethoxyethane;2-Butoxyethanol;2-Butoxyethanol;(±)-1,5-Hexanediol;3-amino-octanoic acid	AKVBCGQVQXPRLD-UHFFFAOYSA-N,AKVBCGQVQXPRLD-UHFFFAOYSA-N,AYXYPKUFHZROOJ-ZETCQYMHSA-N,AMOCOBXCNIBDMC-UHFFFAOYSA-N,DHKHKXVYLBGOIT-UHFFFAOYSA-N,POAOYUHQDCAZBD-UHFFFAOYSA-N,POAOYUHQDCAZBD-UHFFFAOYSA-N,UNVGBIALRHLALK-UHFFFAOYSA-N,FYHHDJRMDOBZJF-UHFFFAOYSA-N	HMDB00991,LMFA01100056,HMDB14375,HMDB59740,HMDB31644,HMDB31327,C19355,HMDB31490,LMFA01100020	annotated
591	225260	189148	112719	378138	402485	190186	134315	180680	178150	197567	337740	535350	186019	163262	199374	108230	308939	129136	330860	100861	270480	238292	159574	207560	positive	No Fragments	L-Carnitine;L-Carnitine;Isoleucyl-Alanine;Leucyl-Alanine;Alanyl-Isoleucine;Alanyl-Leucine;Malonyl-Carnitin;(S)-Carnitine	PHIQHXFUZVPYII-ZCFIWIBFSA-N,PHIQHXFUZVPYII-ZCFIWIBFSA-N,RCFDOSNHHZGBOY-UHFFFAOYSA-N,HSQGMTRYSIHDAC-UHFFFAOYSA-N,ZSOICJZJSRWNHX-UHFFFAOYSA-N,RDIKFPRVLJLMER-UHFFFAOYSA-N,PHIQHXFUZVPYII-UHFFFAOYSA-N,PHIQHXFUZVPYII-LURJTMIESA-N	HMDB00062,C00318,HMDB28900,HMDB28922,HMDB28690,HMDB28691,HMDB62496,C15025	annotated
592	533130	381093	475183	353318	342698	456911	343897	417223	383457	413253	384812	355364	388173	361589	395604	371207	433425	470682	382790	332212	451625	399752	376118	475733	positive	No Fragments				annotated
593	249160	250898	243700	213106	176853	262132	195580	244122	178678	216141	204857	177984	206584	126592	230000	189678	225189	279087	225486	193825	279111	219290	200658	212043	positive	No Fragments				annotated
594	125874	116480	149319	81591.7	89439.3	122757	108645	120065	118472	163686	97822.3	88099.6	98921.8	89130.9	136238	104179	115484	135009	109258	106871	153235	95908.8	138659	101144	positive	No Fragments				annotated
595	75293.1	134990	92689.9	72907.9	106545	88029.3	75623.4	82247.8	102656	69822.8	111164	106033	82514.6	90249.9	111372	122464	113003	86048.7	86267.9	82753.6	80703	112019	112164	151748	positive	No Fragments	Chlorquinox	NHTGQOXRZFUGJX-UHFFFAOYSA-N	C18936	annotated
596	204956	186702	219026	530724	279182	119581	224593	269882	220242	150490	254834	256310	232348	153459	186124	108592	353581	125539	349241	174827	270526	190953	142908	160592	positive	No Fragments	1-Methylinosine;8-Oxocoformycin	WJNGQIYEQLPJMN-IOSLPCCCSA-N,PICFAMQFTUCMDC-PNHWDRBUSA-N	HMDB02721,C02243	annotated
597	55844.1	83201.2	74909.7	141408	105622	58772.9	66428.1	100645	72986.1	63114.1	83580.2	112286	68857.5	61564	61949.1	61974	103645	57497.3	110854	55347.7	121148	94324.9	39661	52205.6	positive	No Fragments	Histidinyl-Aspartate;N2,N2-Dimethylguanosine;Aspartyl-Histidine;1,7-Dimethylguanosine;6-Hydroxyl-1,6-dihydropurine ribonucleoside	MDCTVRUPVLZSPG-UHFFFAOYSA-N,RSPURTUNRHNVGF-IOSLPCCCSA-N,HSPSXROIMXIJQW-UHFFFAOYSA-N,AISVAXNALHBFPC-IOSLPCCCSA-N,WGRXVKRHIMUTPD-HRNNJVHXSA-N	HMDB28881,HMDB04824,HMDB28755,HMDB01961,C04583	annotated
598	435619	421481	472361	467272	434967	396122	510080	437324	400574	498861	447766	456214	529050	443795	529671	371821	429996	487524	434209	411777	460704	447878	351256	435006	positive	No Fragments	2-Methylpropyl propanoate;2-Methylpropyl propionate;Heptanoic acid;Heptanoic acid;Heptylic acid;2-Methylbutyl acetate;Isopropyl 2-methylpropanoate;Ethyl 2-methylbutyrate;ethyl 2-methyl-butanoate;Methyl hexanoate;formyl hexanoate;Propyl butyrate;propionyl butyrate;Isopropyl butyrate;Isopropyl butyrate;Pentyl acetate;Pentyl acetate;Ethyl pentanoate;Gabapentin;Ethyl isovalerate;Ethyl isovalerate;eth…	FZXRXKLUIMKDEL-UHFFFAOYSA-N,FZXRXKLUIMKDEL-UHFFFAOYSA-N,MNWFXJYAOYHMED-UHFFFAOYSA-N,MNWFXJYAOYHMED-UHFFFAOYSA-N,MNWFXJYAOYHMED-UHFFFAOYSA-N,XHIUFYZDQBSEMF-UHFFFAOYSA-N,WVRPFQGZHKZCEB-UHFFFAOYSA-N,HCRBXQFHJMCTLF-UHFFFAOYSA-N,HCRBXQFHJMCTLF-UHFFFAOYSA-N,NUKZAGXMHTUAFE-UHFFFAOYSA-N,NUKZAGXMHTUAFE-UHFFFAOYSA-N,HUAZGNHGCJGYNP-UHFFFAOYSA-N,HUAZGNHGCJGYNP-UHFFFAOYSA-N,FFOPEPMHKILNIT-UHFFFAOYSA-N,FFOPEPM…	HMDB34239,LMFA07010567,HMDB00666,C17714,LMFA01010007,HMDB34166,HMDB38227,HMDB33745,LMFA07010506,HMDB35238,LMFA07010433,HMDB39618,LMFA07010417,HMDB39619,LMFA07010673,HMDB39095,LMFA07010176,HMDB40297,HMDB05015,HMDB30028,C12290,LMFA07010511,HMDB30052,HMDB32204,HMDB36209,HMDB36238,HMDB36237,HMDB31600,HMDB31594,LMFA01020080,HMDB31595,LMFA01020083,HMDB31528,C12296,HMDB32874,LMFA01020086,LMFA01020085,LM…	annotated
599	176905	378555	172149	280370	178614	176221	232482	288965	203942	218880	288341	391319	226834	311893	296209	486845	367972	251103	253313	527937	198610	308623	146197	373723	positive	No Fragments	Pyrocatechol;Benzenediol;Catechol;Catechol;3alpha,4,7,7alpha-Tetrahydro-1H-isoindole-1,3(2H)-dione;2-Amino-3-methylbenzoate;2-Amino-3-methylbenzoate;Ethyl nicotinate;Acetaminophen;Acetaminophen;Methyl 2-aminobenzoate;1,3-Benzenediol;Resorcinol;Leukoaminochrome;2-Descarboxy-cyclo-dopa;2'-Hydroxyacetanilide;Dopamine quinone;Dopamine quinone;2-Phenylglycine;Hydroquinone;Hydroquinone;(E,E)-2,4-Hexadi…	YCIMNLLNPGFGHC-UHFFFAOYSA-N,YCIMNLLNPGFGHC-UHFFFAOYSA-N,YCIMNLLNPGFGHC-UHFFFAOYSA-N,YCIMNLLNPGFGHC-UHFFFAOYSA-N,CIFFBTOJCKSRJY-UHFFFAOYSA-N,WNAJXPYVTFYEST-UHFFFAOYSA-N,WNAJXPYVTFYEST-UHFFFAOYSA-N,XBLVHTDFJBKJLG-UHFFFAOYSA-N,RZVAJINKPMORJF-UHFFFAOYSA-N,RZVAJINKPMORJF-UHFFFAOYSA-N,VAMXMNNIEUEQDV-UHFFFAOYSA-N,GHMLBKRAJCXXBS-UHFFFAOYSA-N,GHMLBKRAJCXXBS-UHFFFAOYSA-N,VGSVNUGKHOVSPK-UHFFFAOYSA-N,VGSVNUG…	HMDB00957,C01785,C00090,C15571,HMDB33903,HMDB60680,C16571,HMDB59846,HMDB01859,C06804,HMDB29703,HMDB32037,C01751,HMDB12992,C17756,HMDB61919,HMDB12219,C17755,HMDB02210,HMDB02434,C00530,HMDB31180,HMDB33002,C11115,HMDB33127,HMDB32609,C03005,C18623,C07301,C02709,C03522,C04350,C04353,LMFA06000011,C20634	annotated
600	202563	426504	475752	234691	525664	400801	233701	192878	213360	256916	225744	145728	162165	276472	183342	92383.4	221471	183003	409522	313505	522291	262910	217644	224563	positive	No Fragments	Rhamnose;L-Rhamnose;L-Rhamnulose;L-Fucose;6-Deoxy-L-galactose;2-O-Methyl-D-xylose;beta-L-fucose;Alpha-L-fucose;D-Fucose;L-Fuculose;L-Fuculose;3-Deoxyfructose;1,5-Anhydrosorbitol;1,5-Anhydro-D-glucitol;2-Deoxygalactopyranose;2-Deoxy-D-galactose;L-Fucose-1P;N-Acetylglucosamine-6P;N-Acetylglucosamine-1P;GlcNAc-GlcA-(Gal)2-Xyl;Beta-D-Fucose;beta-D-Fucose;Quinovose;(-)-Viburnitol;(+)-Quercitol;L-Rhamn…	SHZGCJCMOBCMKK-JFNONXLTSA-N,SHZGCJCMOBCMKK-JFNONXLTSA-N,QZNPNKJXABGCRC-OTWZMJIISA-N,SHZGCJCMOBCMKK-DHVFOXMCSA-N,SHZGCJCMOBCMKK-DHVFOXMCSA-N,STGXGJRRAJKJRG-UHFFFAOYSA-N,SHZGCJCMOBCMKK-KGJVWPDLSA-N,SHZGCJCMOBCMKK-PHYPRBDBSA-N,SHZGCJCMOBCMKK-PHYPRBDBSA-N,QZNPNKJXABGCRC-LFRDXLMFSA-N,QZNPNKJXABGCRC-LFRDXLMFSA-N,OXFWZSUJNURRMW-NTSWFWBYSA-N,MPCAJMNYNOGXPB-SLPGGIOYSA-N,MPCAJMNYNOGXPB-SLPGGIOYSA-N,PMMURAA…	HMDB00849,C00507,HMDB10207,HMDB00174,C01019,HMDB33821,HMDB59625,HMDB59624,HMDB29196,HMDB60267,C01721,HMDB05876,HMDB02712,C07326,HMDB12327,C02781,HMDB62489,HMDB62499,HMDB62498,HMDB62477,HMDB03081,C02095,C08352,C08259,C08258,C00861,C01684,C00586,C02522,C02431,C02476,C02338,C16538,LMFA01050098,C01018	annotated
601	405885	340919	263490	216863	524719	421908	126308	216079	266223	327241	350247	288582	331564	413251	305498	333817	384186	379289	438264	429634	204124	362301	135990	315430	positive	No Fragments				annotated
602	317802	274999	218778	187663	346074	284430	63909.5	126477	196326	181692	240195	230927	217728	255467	220306	221958	249973	300222	312186	276365	137830	224552	93422.8	187945	positive	Annotate in FrAnK				annotated
603	147552	154480	106826	88045.4	189014	152559	28600.2	68288.5	105742	93886	129646	109839	116524	130982	119255	116956	165972	151571	154654	132669	84613.7	138472	57379.5	115255	positive	No Fragments				annotated
604	401024	352580	387368	223529	327842	523192	298609	344566	381409	321959	444747	402310	418561	447221	339481	317753	471474	451385	511338	396105	312462	374520	129793	455940	positive	No Fragments				annotated
605	123075	143981	113285	41545.9	95228.7	134693	50361.5	93641.1	97046.7	95131.8	82309.4	110291	109158	107893	96767.2	104267	120183	127451	143242	101056	84568.4	110050	61821.7	117878	positive	No Fragments	Dimethylsulfonioacetate	PSBDWGZCVUAZQS-UHFFFAOYSA-O	C03392	annotated
606	105394	91462.8	98036.4	44001.7	92398.5	122411	49579.1	75507.2	78807.6	77203.1	86060.3	82312.6	106257	98446.4	88264.5	85177.5	95461.2	113957	141324	85721.1	83373.5	82770.7	36579.5	88804.1	positive	No Fragments				annotated
607	388849	407828	360292	417720	416286	383801	355680	353859	402094	411644	386821	430663	362020	408141	521130	368817	393753	384589	383595	387801	375631	371935	344166	394831	positive	Annotate in FrAnK	Hexadecasphinganine;C16 Sphinganine	ZKLREJQHRKUJHD-JKSUJKDBSA-N,ZKLREJQHRKUJHD-JKSUJKDBSA-N	C13915,LMSP01040001	annotated
608	351312	373850	519752	319709	413304	420796	431024	442207	380352	450822	515403	413120	324211	411585	506102	406173	419851	360328	502268	459879	448465	349973	277438	394299	positive	No Fragments	Ethyl 2-benzylacetoacetate;3-Hexenyl salicylic acid;cis-3-Hexenyl salicylate;Ethyl methyl-p-tolylglycidate;1-(5-Acetyl-2-hydroxyphenyl)-3-methyl-1-butanone;Flossonol;Precocene II;1,2-Dimethoxy-4-[2-(2-propenyloxy)ethenyl]-benzene	XDWQYMXQMNUWID-UHFFFAOYSA-N,IEPWIPZLLIOZLU-ONEGZZNKSA-N,IEPWIPZLLIOZLU-ARJAWSKDSA-N,RJQNJKOCFCXTHZ-UHFFFAOYSA-N,SXPHHWILAWXFLE-UHFFFAOYSA-N,UCEGSXPHVOXHBN-KCJUWKMLSA-N,PTIDGSWTMLSGAH-UHFFFAOYSA-N,LLOQMOYWWWKULV-VQHVLOKHSA-N	HMDB40424,HMDB61823,HMDB61942,HMDB37492,HMDB32589,C09928,C09018,C12263	annotated
609	220858	283338	206313	305329	189482	187494	293473	249920	291990	517298	241434	226567	295743	182293	299085	201037	228646	239282	221922	219346	298050	262219	186472	280737	positive	No Fragments	3-Oxohexanoic acid;3-Oxohexanoic acid;3-keto-n-caproic acid;2-Methyl-3-ketovaleric acid;3-Methyl-2-oxovaleric acid;3-Methyl-2-oxopentanoate;Ketoleucine;4-Methyl-2-oxopentanoate;Mevalonolactone;Pantolactone;2-Ketohexanoic acid;2-Oxohexanoic acid;2-keto-n-caproic acid;4-Acetylbutyrate;5-Oxohexanoic acid;5-keto-n-caproic acid;Adipate semialdehyde;Adipate semialdehyde;Methyl levulinate;Ethyl acetoace…	BDCLDNALSPBWPQ-UHFFFAOYSA-N,BDCLDNALSPBWPQ-UHFFFAOYSA-N,BDCLDNALSPBWPQ-UHFFFAOYSA-N,QTLYPQZWYOHATR-UHFFFAOYSA-N,JVQYSWDUAOAHFM-UHFFFAOYSA-N,JVQYSWDUAOAHFM-UHFFFAOYSA-N,BKAJNAXTPSGJCU-UHFFFAOYSA-N,BKAJNAXTPSGJCU-UHFFFAOYSA-N,JYVXNLLUYHCIIH-LURJTMIESA-N,SERHXTVXHNVDKA-UHFFFAOYSA-N,XNIHZNNZJHYHLC-UHFFFAOYSA-N,XNIHZNNZJHYHLC-UHFFFAOYSA-N,XNIHZNNZJHYHLC-UHFFFAOYSA-N,MGTZCLMLSSAXLD-UHFFFAOYSA-N,MGTZCLM…	HMDB10717,C02122,LMFA01060008,HMDB00408,HMDB00491,C03465,HMDB00695,C00233,HMDB06024,HMDB59876,HMDB01864,C00902,LMFA01060007,HMDB61881,C02129,LMFA01060010,HMDB12882,C06102,HMDB41602,HMDB31216,HMDB31218,C03500,HMDB31214,HMDB33302,HMDB33698,HMDB33286,C06008,LMFA01020280,C11837,C10284,C12314,C00671,LMFA01020275,C14530,C03467,LMFA01020276,C01012,C03241,LMFA07040003,LMFA01060009,LMFA08030002	annotated
610	326703	274521	342488	319374	363645	274966	426834	517089	397258	276115	295762	374984	346365	331608	402176	274937	256801	258687	290223	345065	423141	284612	304654	313405	positive	No Fragments	xi-2,2,6-Trimethyl-1,4-cyclohexanedione;Allyl hexenoate;2-hydroxymexiletine;p-hydroxymexiletine;(E)-2,6-Dimethyl-2,5-heptadienoic acid;4-Oxo-2-nonenal;4-oxo-nonenal;Anapear;2,4-Hexadienyl propionate;3,5,5-Trimethyl-1,2-cyclohexanedione;Enol-3,5,5-Trimethyl-1,2-cyclohexanedione;Methyl 2-octynoate;Octahydro-2H-1-benzopyran-2-one;2-Nonenoic acid gamma-lactone;2-nonen-4-olide;Boschnialactone;(2-Hydro…	HVHHZSFNAYSPSA-UHFFFAOYSA-N,VOLVXFXDLNXTMV-VOTSOKGWSA-N,XMJYSMLLWRQQAE-UHFFFAOYSA-N,YWOSWRCXWBDSRQ-UHFFFAOYSA-N,IGQGIACCENRGLM-SOFGYWHQSA-N,SEPPVOUBHWNCAW-FNORWQNLSA-N,SEPPVOUBHWNCAW-FNORWQNLSA-N,WUNJOFRDOLDAOY-AATRIKPKSA-N,ZVBREIRNEOXCKQ-TWTPFVCWSA-N,DWGZTTFGUFHAJX-UHFFFAOYSA-N,DWGZTTFGUFHAJX-UHFFFAOYSA-N,FRLZQXRXIKQFNS-UHFFFAOYSA-N,MSFLYJIWLHSQLG-UHFFFAOYSA-N,MXZSZHJBUODOJK-UHFFFAOYSA-N,MXZSZHJ…	HMDB38697,HMDB38268,HMDB60953,HMDB60954,HMDB35135,HMDB60285,LMFA06000254,HMDB40285,HMDB32314,HMDB36177,HMDB36239,HMDB31302,HMDB37276,HMDB32442,LMFA07040020,C09772,LMFA07040018,LMFA12000242,LMFA12000243,LMFA01030450,LMFA01030447,LMFA01030449,LMFA01030448,LMFA01030506,LMFA01030505,LMFA01030504,LMFA01030509,LMFA01030508,LMFA01030507	annotated
611	420254	398965	433248	352323	495594	486107	387228	485573	432765	397976	456519	400177	406697	483028	481650	449667	442887	478272	512352	433875	457483	482477	460523	412765	positive	No Fragments	Tetradecanol;1-tetradecanol;Palmitic amide;Palmitamide;Tetradecan-2-ol;3,9-Dimethyldodecan-6-ol;4-methyltridecan-7-ol	HLZKNKRTKFSKGZ-UHFFFAOYSA-N,HLZKNKRTKFSKGZ-UHFFFAOYSA-N,HSEMFIZWXHQJAE-UHFFFAOYSA-N,HSEMFIZWXHQJAE-UHFFFAOYSA-N,BRGJIIMZXMWMCC-UHFFFAOYSA-N,YUCABFMYNWXOSM-UHFFFAOYSA-N,LUBAALNFUOCCPG-UHFFFAOYSA-N	HMDB11638,LMFA05000041,HMDB12273,LMFA08010009,HMDB62733,LMFA05000517,LMFA05000522	annotated
612	148360	246643	204381	251614	165823	222707	118373	343325	219170	246454	267407	122948	134829	383056	113246	246931	167105	211384	261662	203660	285025	511544	210097	290507	positive	No Fragments	Diethanolamine;Diethanolamine;2-Amino-2-methyl-1,3-propandiol	ZBCBWPMODOFKDW-UHFFFAOYSA-N,ZBCBWPMODOFKDW-UHFFFAOYSA-N,UXFQFBNBSPQBJW-UHFFFAOYSA-N	HMDB04437,C06772,C11260	annotated
613	287097	292859	384130	373640	368934	411424	507178	498191	413673	385306	309906	324263	297074	369569	359792	337092	358567	448459	272984	347604	406747	307450	314114	412992	positive	No Fragments	2-Octenoic acid;cis-alpha-octenoic acid;xi-Tetrahydro-6-propyl-2H-pyran-2-one;delta-octanolide;2-Propenyl 3-methylbutanoate;Allyl isovalerate;Ethyl-3-hexanoate;4-Butyl-gamma-butyrolactone;gamma-octanolide;trans-2-Octenoic acid;trans-alpha-octenoic acid;(E)-4-Octenoic acid;Methyl 2-heptenoate;Ethyl (±)-2-methyl-4-pentenoate;Methyprylon;2-Hexenyl acetate;2E-Hexenyl acetate;cis-3-Hexenyl acetate;(Z)…	CWMPPVPFLSZGCY-SREVYHEPSA-N,CWMPPVPFLSZGCY-SREVYHEPSA-N,FYTRVXSHONWYNE-UHFFFAOYSA-N,FYTRVXSHONWYNE-UHFFFAOYSA-N,HOMAGVUCNZNWBC-UHFFFAOYSA-N,HOMAGVUCNZNWBC-UHFFFAOYSA-N,VTSFIPHRNAESED-UHFFFAOYSA-N,IPBFYZQJXZJBFQ-UHFFFAOYSA-N,IPBFYZQJXZJBFQ-UHFFFAOYSA-N,CWMPPVPFLSZGCY-VOTSOKGWSA-N,CWMPPVPFLSZGCY-VOTSOKGWSA-N,PFHBCQFBHMBAMC-SNAWJCMRSA-N,IQQDLHGWGKEQDS-VOTSOKGWSA-N,BDBGKYIBDXAVMX-UHFFFAOYSA-N,SIDLZWO…	HMDB00392,LMFA01030017,HMDB38310,LMFA07040017,HMDB38036,C19318,HMDB59908,HMDB35422,LMFA07040016,HMDB01568,LMFA01030018,HMDB39793,HMDB39872,HMDB29761,HMDB15239,HMDB40212,LMFA07010178,HMDB40215,C19757,LMFA07010181,HMDB32164,HMDB32207,LMFA01030022,HMDB32278,HMDB32268,HMDB32267,HMDB32266,HMDB36212,HMDB36236,HMDB31293,HMDB31403,HMDB31352,C12297,HMDB31343,HMDB13897,C16648,HMDB13904,HMDB13903,C16654,HMD…	annotated
614	343706	250284	310430	454426	269540	213526	291281	496429	317238	428752	259886	315932	243061	212315	240868	229241	219378	223290	313654	236348	380251	228628	186425	232272	positive	No Fragments	4-Hydroxy-3-(3-methyl-2-butenyl)acetophenone;4'-Hydroxy-3'-prenylacetophenone;alpha,alpha-Dimethylanisalacetone;Benzyl 2,3-dimethyl-2-butenoate;3-Isovalidene-3alpha,4-dihydrophthalide;6-(1-Hydroxyethyl)-2,2-dimethyl-2H-1-benzopyran;Cinnamyl isobutyrate;Cinnamyl butyrate;cis-3-Hexenyl benzoate;Isobutyl cinnamate;Butyl cinnamate;2-Phenylethyl 3-methyl-2-butenoate;Phenethyl tiglate;Plastoquinone-1	QJAPFSSVKIZTMR-UHFFFAOYSA-N,QJAPFSSVKIZTMR-UHFFFAOYSA-N,ZIXVMEYRFPMOAV-RMKNXTFCSA-N,LHDWSNQMWAZQPX-UHFFFAOYSA-N,XUAVGKDSFAWBLN-WQLSENKSSA-N,ICIIMFRGWJJFIH-UHFFFAOYSA-N,KLKQSZIWHVEARN-TWGQIWQCSA-N,YZYPQKZWNXANRB-POHAHGRESA-N,BCOXBEHFBZOJJZ-ARJAWSKDSA-N,IQZUZPKOFSOVET-HJWRWDBZSA-N,OHHIVLJVBNCSHV-KTKRTIGZSA-N,QTCRFFUEUAXZNW-UHFFFAOYSA-N,KVMWYGAYARXPOL-JYOAFUTRSA-N,VBFJJMPOYIKNHB-UHFFFAOYSA-N	HMDB30770,C10702,HMDB30904,HMDB36224,HMDB31661,HMDB31553,HMDB41317,HMDB41316,HMDB33379,HMDB37703,HMDB37702,HMDB37721,HMDB37628,C16694	annotated
615	193764	47105.5	221443	484912	337507	79024.6	312307	332046	NA	73310.6	168277	227305	242112	142820	118853	121182	494757	164918	300809	130203	403145	127700	124246	160188	positive	No Fragments				annotated
616	337006	353222	227729	151815	342880	403867	371937	490371	323573	307690	441985	453331	349004	403006	460949	296757	297095	457501	238301	423812	200409	473829	187324	312585	positive	No Fragments				annotated
617	488092	179977	463059	147100	156968	160611	199990	288117	170652	96851.7	137310	163187	96853.2	198546	264336	129914	309494	161322	243386	221029	170531	415913	184539	192296	positive	No Fragments	Hydroxyprolyl-Serine;Serinyl-Hydroxyproline;N-gamma-L-Glutamyl-D-alanine;5-L-Glutamyl-L-alanine;Glutamylalanine;3-Keto-scyllo-inosamine;4-Hydroxy-4-methylglutamate;gamma-L-Glutamyl-D-alanine	UVSBYUFDCGZIMR-UHFFFAOYSA-N,IISAHBYOIFITKV-UHFFFAOYSA-N,WQXXXVRAFAKQJM-UHFFFAOYSA-N,WQXXXVRAFAKQJM-WHFBIAKZSA-N,JZDHUJAFXGNDSB-UHFFFAOYSA-N,QLDKHEMAGFIRMK-URDJKYRMSA-N,ONTAOGAXMOTXQW-DZSWIPIPSA-N,WQXXXVRAFAKQJM-UHNVWZDZSA-N	HMDB28872,HMDB29040,HMDB36301,HMDB06248,HMDB03764,C17576,C06034,C03738	annotated
618	163739	219395	223322	266799	121574	201191	474875	298207	263918	420205	198264	400890	244874	208516	157085	228137	172463	131849	98606.5	265744	266956	334670	135114	323330	positive	No Fragments	Acetone cyanohydrin;Acetone cyanohydrin;2-Pyrrolidinone	MWFMGBPGAXYFAR-UHFFFAOYSA-N,MWFMGBPGAXYFAR-UHFFFAOYSA-N,HNJBEVLQSNELDL-UHFFFAOYSA-N	HMDB60427,C02659,HMDB02039	annotated
619	293282	216040	254951	167665	115783	177030	133996	135835	223677	149917	114180	141399	67954.2	253190	471889	125875	343479	155022	214055	145381	142916	262272	86652	199739	positive	No Fragments	Thiodiacetic acid;Thiodiacetic acid	UVZICZIVKIMRNE-UHFFFAOYSA-N,UVZICZIVKIMRNE-UHFFFAOYSA-N	HMDB42032,C14872	annotated
620	405250	446817	419960	415499	414060	406593	393045	427073	426442	397078	426293	422406	419114	425714	423241	432175	428980	451805	445708	421389	411976	467419	448917	449256	positive	No Fragments				annotated
621	403385	433850	419960	415499	414060	414969	415379	427073	452526	397782	437822	435511	405524	425714	423241	441294	436812	451805	429253	421389	411976	467419	448917	403681	positive	No Fragments				annotated
622	154166	150747	162542	147322	152151	131472	148614	149414	139636	186623	148807	137768	160098	129359	164835	135934	163312	162997	146346	133736	145701	149225	133428	147668	positive	No Fragments				annotated
623	172720	159724	294318	465600	189983	154211	309494	326143	253825	342090	109179	265500	371954	206640	252267	102762	205081	225667	227700	176754	313747	232191	203835	245490	positive	Annotate in FrAnK				annotated
624	236004	198718	278695	318782	204556	191773	297446	295828	274572	325834	152514	290099	301765	229280	271225	112092	224821	236311	264115	209332	310411	219186	224426	240789	positive	No Fragments				annotated
625	83315.4	80669.7	115508	242519	85705.1	68445.9	135846	172153	135595	170218	36673.4	131763	204199	84844.7	135203	44320.7	84632.2	90806.2	111827	84905.3	172824	95926.9	95231.4	118692	positive	No Fragments	6-thiouric acid;6-Thiourate;6-Thiourate	SXHQUGJSTGOXMD-UHFFFAOYSA-N,SXHQUGJSTGOXMD-UHFFFAOYSA-N,SXHQUGJSTGOXMD-UHFFFAOYSA-N	HMDB60601,HMDB60417,C16613	annotated
626	430334	422785	436892	422652	430902	431062	436484	427131	424574	422899	409151	418320	439147	418796	395804	394620	458630	427678	440662	411561	435974	437776	419492	420320	positive	Annotate in FrAnK	Sonchuionoside C;Corchoionol C 9-glucoside;Citroside A	BLQCWBCWZFDGBW-AATRIKPKSA-N,SWYRVCGNMNAFEK-AATRIKPKSA-N,XTODSGVDHGMKSN-UHFFFAOYSA-N	HMDB35212,HMDB29772,HMDB30370	annotated
627	208867	312422	346970	258117	244534	339058	370397	457905	332854	282488	323716	260267	281554	292665	331069	264494	275874	290611	230832	277919	318113	217217	188320	323159	positive	No Fragments	3-Oxooctanoic acid;3-keto-n-caprylic acid;trans-4-Hydroxycyclohexylacetic acid;cis-4-Hydroxycyclohexylacetic acid;3-Methylbutyl 2-oxopropanoate;5-Butyl-1,4-dioxan-2-one;6-Butyl-1,4-dioxan-2-one;2-n-Propyl-4-oxopentanoic acid;2-n-Propyl-4-oxopentanoic acid;3-Oxovalproic acid;3-Oxovalproic acid;N-Methylnicotinium;Butyl acetoacetate;6-Ethyl-1-methyl-2,7,8-trioxabicyclo[3.2.1]octane;1-Methyl-2-oxopro…	FWNRRWJFOZIGQZ-UHFFFAOYSA-N,FWNRRWJFOZIGQZ-UHFFFAOYSA-N,ALTAAUJNHYWOGS-LJGSYFOKSA-N,ALTAAUJNHYWOGS-UHFFFAOYSA-N,LBKWGGFVEDOVEP-UHFFFAOYSA-N,DVBUFRRUKPQWBU-UHFFFAOYSA-N,XTCQDNHLNWLJMO-UHFFFAOYSA-N,HJRMYVTYHORJKC-UHFFFAOYSA-N,HJRMYVTYHORJKC-UHFFFAOYSA-N,PPYHXKUZTSZTQU-UHFFFAOYSA-N,PPYHXKUZTSZTQU-UHFFFAOYSA-N,HIOROZIUERMMRQ-UHFFFAOYSA-N,REIYHFWZISXFKU-UHFFFAOYSA-N,CWTQYXSFDFSPQG-UHFFFAOYSA-N,LJDWJXU…	HMDB10721,LMFA01060017,HMDB00909,HMDB00451,HMDB38305,HMDB59938,HMDB59939,HMDB60683,C16655,HMDB60685,C16652,HMDB01009,HMDB40447,HMDB30303,HMDB36230,HMDB36395,HMDB41616,HMDB31820,HMDB31177,HMDB31307,C02975,HMDB06406,C12448,HMDB62788,HMDB13211,LMFA01060016,C10411,LMFA01060019,LMFA01060018,LMFA01060020,LMFA01060021	annotated
628	251819	410464	322707	275095	290699	226258	126083	445213	309112	401949	338721	253297	356861	385871	309005	380983	258015	453100	425447	277438	230435	256785	265851	239565	positive	No Fragments	2-Octenoic acid;cis-alpha-octenoic acid;xi-Tetrahydro-6-propyl-2H-pyran-2-one;delta-octanolide;2-Propenyl 3-methylbutanoate;Allyl isovalerate;Ethyl-3-hexanoate;4-Butyl-gamma-butyrolactone;gamma-octanolide;trans-2-Octenoic acid;trans-alpha-octenoic acid;(E)-4-Octenoic acid;Methyl 2-heptenoate;Ethyl (±)-2-methyl-4-pentenoate;Methyprylon;2-Hexenyl acetate;2E-Hexenyl acetate;cis-3-Hexenyl acetate;(Z)…	CWMPPVPFLSZGCY-SREVYHEPSA-N,CWMPPVPFLSZGCY-SREVYHEPSA-N,FYTRVXSHONWYNE-UHFFFAOYSA-N,FYTRVXSHONWYNE-UHFFFAOYSA-N,HOMAGVUCNZNWBC-UHFFFAOYSA-N,HOMAGVUCNZNWBC-UHFFFAOYSA-N,VTSFIPHRNAESED-UHFFFAOYSA-N,IPBFYZQJXZJBFQ-UHFFFAOYSA-N,IPBFYZQJXZJBFQ-UHFFFAOYSA-N,CWMPPVPFLSZGCY-VOTSOKGWSA-N,CWMPPVPFLSZGCY-VOTSOKGWSA-N,PFHBCQFBHMBAMC-SNAWJCMRSA-N,IQQDLHGWGKEQDS-VOTSOKGWSA-N,BDBGKYIBDXAVMX-UHFFFAOYSA-N,SIDLZWO…	HMDB00392,LMFA01030017,HMDB38310,LMFA07040017,HMDB38036,C19318,HMDB59908,HMDB35422,LMFA07040016,HMDB01568,LMFA01030018,HMDB39793,HMDB39872,HMDB29761,HMDB15239,HMDB40212,LMFA07010178,HMDB40215,C19757,LMFA07010181,HMDB32164,HMDB32207,LMFA01030022,HMDB32278,HMDB32268,HMDB32267,HMDB32266,HMDB36212,HMDB36236,HMDB31293,HMDB31403,HMDB31352,C12297,HMDB31343,HMDB13897,C16648,HMDB13904,HMDB13903,C16654,HMD…	annotated
629	125336	231268	109975	163299	141248	188805	193129	449369	139919	231603	175514	253204	191358	247275	164815	156516	188362	181989	160005	116032	132650	134124	89872.7	269774	positive	No Fragments	N,N,N-Trimethylethenaminium;Triethanolamine;Triethanolamine	PPJWCUOWPVSSSW-UHFFFAOYSA-N,GSEJCLTVZPLZKY-UHFFFAOYSA-N,GSEJCLTVZPLZKY-UHFFFAOYSA-N	HMDB59961,HMDB32538,C06771	annotated
630	350920	226718	315902	265589	217908	178442	277972	228840	256865	169452	341073	324404	235592	260341	232375	170329	448882	215612	344719	193752	232036	315439	281394	266415	positive	No Fragments	Alanyl-Aspartate;Aspartyl-Alanine;5-L-Glutamylglycine;L-beta-aspartyl-L-alanine ;L-N-Carboxymethylserine;3-Hydroxy-L-glutamate;4-Hydroxy-L-glutamate;L-erythro-4-Hydroxyglutamate	XAEWTDMGFGHWFK-UHFFFAOYSA-N,DVUFTQLHHHJEMK-UHFFFAOYSA-N,ACIJGUBIMXQCMF-BYPYZUCNSA-N,ARSVRKCVNFIICJ-UHFFFAOYSA-N,NAALTSITEQTADZ-UHFFFAOYSA-N,LKZIEAUIOCGXBY-AOIFVJIMSA-N,HBDWQSHEVMSFGY-SCQFTWEKSA-N,HBDWQSHEVMSFGY-STHAYSLISA-N	HMDB28683,HMDB28746,HMDB11667,HMDB11162,HMDB30393,C03066,C03079,C05947	annotated
631	205736	189336	251958	360557	208328	220093	301098	365563	280077	447933	192440	310234	236496	262939	206373	185330	220351	300855	399562	316349	394004	218721	163351	287345	positive	No Fragments	trans-Dec-2-enoic acid;2-decylenic acid;3-Methyl-2,4-nonanedione;Cyclohexyl butanoate;2-Hexenyl butanoate;(E)-2-Hexenyl butyrate;9-Hydroxygeraniol;cis-4-Decenoic acid;4Z-decenoic acid;9-Decenoic acid;Caproleic acid;3-Decenoic acid;3Z-decenoic acid;2-Exo-hydroxy-1,8-cineole;6-endo-hydroxycineole;Linalyl oxide;(E)-3-(Tetrahydro-5,5-dimethyl-2-furanyl)-2-buten-1-ol;Citronellic acid;Citronellate;Citr…	WXBXVVIUZANZAU-CMDGGOBGSA-N,WXBXVVIUZANZAU-CMDGGOBGSA-N,BGVBGAIWXAXBLP-UHFFFAOYSA-N,VZHUBBUZNIULNM-UHFFFAOYSA-N,PCGACKLJNBBQGM-VOTSOKGWSA-N,PCGACKLJNBBQGM-VOTSOKGWSA-N,PREUOUJFXMCMSJ-KWNZIKDBSA-N,XKZKQTCECFWKBN-SREVYHEPSA-N,XKZKQTCECFWKBN-SREVYHEPSA-N,KHAVLLBUVKBTBG-UHFFFAOYSA-N,KHAVLLBUVKBTBG-UHFFFAOYSA-N,CPVUNKGURQKKKX-FPLPWBNLSA-N,CPVUNKGURQKKKX-FPLPWBNLSA-N,YVCUGZBVCHODNB-OYNCUSHFSA-N,YVCUGZB…	HMDB10726,LMFA01030029,HMDB34880,HMDB34427,HMDB34581,LMFA07010585,HMDB38744,HMDB04980,LMFA01030199,HMDB31003,LMFA01030033,HMDB31002,LMFA01030198,HMDB59610,LMPR0102090065,HMDB35907,HMDB35839,HMDB35837,C16462,LMFA01020104,HMDB59852,C20326,HMDB35122,HMDB35365,HMDB40530,HMDB39768,HMDB40726,HMDB40727,HMDB39795,HMDB39149,HMDB29859,HMDB40213,LMFA07010643,HMDB40208,HMDB40194,HMDB40330,C18066,HMDB29358,HM…	annotated
632	412109	432523	436892	406650	430902	400880	414339	416618	424574	407460	409151	403891	439147	418796	404557	394620	407976	417284	423394	406746	400833	446199	399719	418311	positive	Annotate in FrAnK	Sonchuionoside C;Corchoionol C 9-glucoside;Citroside A	BLQCWBCWZFDGBW-AATRIKPKSA-N,SWYRVCGNMNAFEK-AATRIKPKSA-N,XTODSGVDHGMKSN-UHFFFAOYSA-N	HMDB35212,HMDB29772,HMDB30370	annotated
633	231115	256607	218014	249247	444721	231184	217408	271394	233130	231341	177426	148042	340446	400854	262911	218469	263072	155094	343000	208672	282955	261446	272529	296195	positive	No Fragments	2-Pentanone;Pentan-2-one;pentan-2-one;2-Methyl-2-buten-1-ol;Isoprenyl alcohol;xi-3-Methyl-3-buten-2-ol;1-(1-Pyrrolidinyl)-2-propanone;3-Methyl-3-buten-1-ol;3-Methyl-3-buten-1-ol;Prenol;Prenol;3-Methyl-2-buten-1-ol;Nor-psi-tropine;1-Penten-3-ol;(E)-2-Penten-1-ol;2Z-Penten-1-ol;Pentanal;Pentanal;Iso-Valeraldehyde;3-Methylbutanal;(S)-2-Methylbutanal;(±)-2-Methylbutanal;2-Methylbutanal;N-Cyclohexylfo…	XNLICIUVMPYHGG-UHFFFAOYSA-N,XNLICIUVMPYHGG-UHFFFAOYSA-N,XNLICIUVMPYHGG-UHFFFAOYSA-N,NEJDKFPXHQRVMV-HWKANZROSA-N,HNVRRHSXBLFLIG-UHFFFAOYSA-N,JEYLKNVLTAPJAF-UHFFFAOYSA-N,YZZYFRBPGIXHPD-UHFFFAOYSA-N,CPJRRXSHAYUTGL-UHFFFAOYSA-N,CPJRRXSHAYUTGL-UHFFFAOYSA-N,ASUAYTHWZCLXAN-UHFFFAOYSA-N,ASUAYTHWZCLXAN-UHFFFAOYSA-N,ASUAYTHWZCLXAN-UHFFFAOYSA-N,YYMCYJLIYNNOMK-UHFFFAOYSA-N,VHVMXWZXFBOANQ-UHFFFAOYSA-N,BTSIZII…	HMDB34235,C01949,LMFA12000003,HMDB34465,HMDB33854,HMDB39779,HMDB40030,HMDB30126,LMFA05000107,HMDB30124,C01390,LMFA05000106,HMDB31667,HMDB31605,HMDB31604,LMFA05000110,HMDB31206,LMFA06000251,HMDB06478,C07329,HMDB31525,HMDB31526,C02223,C11519,C02020,LMFA05000105,LMFA05000103,LMFA12000024,LMFA12000001	annotated
634	354973	391497	385468	371412	366149	381620	384532	396896	394817	378467	426180	386654	377692	362133	368578	399481	382391	370181	375058	380554	371206	364621	379643	380748	positive	No Fragments				annotated
635	368659	372937	391832	370234	377113	361321	367920	358378	315901	395054	369197	312422	386369	371986	379548	358569	349112	392739	425008	359275	374467	379601	344044	351015	positive	No Fragments	4,8 Dimethylnonanoyl carnitine;(S)-10,16-Dihydroxyhexadecanoic acid;10,16-Dihydroxyhexadecanoic acid;10,16-dihydroxy-palmitic acid;Undecanoylcarnitine;Ustilic acid A;3,12-dihydroxy palmitic acid;4,12-dihydroxy-hexadecanoic acid;9,10-dihydroxy-hexadecanoic acid;9,16-dihydroxy-palmitic acid	DDTDJDZHDFMZED-UHFFFAOYSA-N,VJZBXAQGWLMYMS-UHFFFAOYSA-N,VJZBXAQGWLMYMS-UHFFFAOYSA-N,VJZBXAQGWLMYMS-UHFFFAOYSA-N,FPUYBGZEWPJSDX-UHFFFAOYSA-N,LFTOYWCRNBAZKX-UHFFFAOYSA-N,FEIUPFRYFFTGFY-UHFFFAOYSA-N,QXNNRMXGPQQIRN-UHFFFAOYSA-N,MHWBJDVXYSGJET-UHFFFAOYSA-N,XSIHTLJPWOWWPE-UHFFFAOYSA-N	HMDB06202,HMDB37798,C08285,LMFA01050341,HMDB13321,LMFA01050084,LMFA01050083,LMFA01050189,LMFA01050191,LMFA01050340	annotated
636	156294	202373	224032	236938	201295	175801	169331	231826	161709	177562	165366	192954	138010	256260	188290	151400	423740	140548	323341	189659	211763	258247	281249	270778	positive	No Fragments	(S)-3-Hydroxybutyric acid;(S)-3-Hydroxybutanoate;N-Butyrylglycine;Isobutyrylglycine;Alpha-Hydroxyisobutyric acid;alpha-hydroxy-isobutyric acid;4-Hydroxybutyric acid;4-Hydroxyacid;4-hydroxy-butyric acid;(S)-3-Hydroxyisobutyric acid;(S)-3-Hydroxyisobutyrate;(R)-3-Hydroxybutyric acid;(R)-3-Hydroxybutanoate;3R-hydroxy-butanoic acid;2-Hydroxybutyric acid;(+/-)alpha-hydoxy butyric acid;(R)-3-Hydroxyiso…	WHBMMWSBFZVSSR-VKHMYHEASA-N,WHBMMWSBFZVSSR-VKHMYHEASA-N,WPSSBBPLVMTKRN-UHFFFAOYSA-N,DCICDMMXFIELDF-UHFFFAOYSA-N,BWLBGMIXKSTLSX-UHFFFAOYSA-N,BWLBGMIXKSTLSX-UHFFFAOYSA-N,SJZRECIVHVDYJC-UHFFFAOYSA-N,SJZRECIVHVDYJC-UHFFFAOYSA-N,SJZRECIVHVDYJC-UHFFFAOYSA-N,DBXBTMSZEOQQDU-VKHMYHEASA-N,DBXBTMSZEOQQDU-VKHMYHEASA-N,WHBMMWSBFZVSSR-GSVOUGTGSA-N,WHBMMWSBFZVSSR-GSVOUGTGSA-N,WHBMMWSBFZVSSR-GSVOUGTGSA-N,AFENDNX…	HMDB00442,C03197,HMDB00808,HMDB00730,HMDB00729,LMFA01050417,HMDB00710,C01991,LMFA01050006,HMDB00023,C06001,HMDB00011,C01089,LMFA01050243,HMDB00008,LMFA01050004,HMDB00336,LMFA01050382,HMDB00357,LMFA01050005,HMDB59595,C04076,HMDB59748,HMDB60265,HMDB03681,C02946,HMDB01263,HMDB15127,HMDB29425,HMDB29426,HMDB12131,C03656,LMFA01060173,HMDB12151,C03239,HMDB61156,HMDB31212,C00989,C14601,C01188,C05984,LMFA…	annotated
637	365115	364290	400907	345715	391880	377938	358012	362984	342137	360647	350399	375735	351186	357443	370547	344946	347968	420071	391150	396851	375176	345562	348692	369160	positive	No Fragments	6Z-Nonadecen-9-yne;4E,6Z,9Z-Nonadecatriene;1,3E,6Z,9Z-Nonadecatetraene;3Z,6Z,9Z-Nonadecatriene;6Z,9Z,12Z-Nonadecatriene	OWAGRBFFVIWJKP-QBFSEMIESA-N,NGBDUKKBGSGZKF-YMPQUYFASA-N,MWNTUKOYEZXHLL-UYKONYGJSA-N,MWNTUKOYEZXHLL-JTBMWNAQSA-N,JJWUFROECSXGGK-PNBIJBBKSA-N	LMFA11000087,LMFA11000064,LMFA11000063,LMFA11000166,LMFA11000173	annotated
638	261226	111901	265518	199083	342661	245876	295634	281134	104121	235179	112992	101981	351805	417873	113392	107139	160982	235943	318694	388583	241166	108839	113068	145872	positive	No Fragments				annotated
639	253312	126717	255987	247802	139863	256167	183737	146790	210606	188418	197729	226742	197540	354747	251739	301341	415802	183810	354958	136198	234499	222934	71478.3	223528	positive	No Fragments	alpha-Sinensal;Calamusenone;4,7(11)-Guaiadien-8-one;Xanthorrhizol;beta-Atlantone;Bisacumol;Vulgarone B;beta-Sinensal;Solavetivone;Patchoulenone;Valerenal;Furanoeremophilane;(5alpha,10alpha)-3,7(11)-Eudesmadien-2-one;(5beta,7beta,10beta)-3,11-Eudesmadien-2-one;beta-Elemenone;Isohumbertiol;alpha-Santalal;Rotundone;Zerumbone;beta-Santalal;Mustakone;Vulgarone A;Dendrolasin;Dendrolasin;1,3,5-Bisabolat…	PFSTYGCNVAVZBK-KVDYQJCMSA-N,WJQUHMZHLUTNPJ-UHFFFAOYSA-N,KOBSLTSXWKEUCB-UHFFFAOYSA-N,FKWGCEDRLNNZOZ-UHFFFAOYSA-N,LRDZCBICVMXPBB-UHFFFAOYSA-N,NRBFEAZFHRHFFQ-UHFFFAOYSA-N,KTPOZFYJWLGJGH-UHFFFAOYSA-N,NOPLRNXKHZRXHT-PVMFERMNSA-N,FGCUSSRGQNHZRW-UHFFFAOYSA-N,JAWSHISYWRRQQQ-UHFFFAOYSA-N,RJZWGDPBGWGJNU-CSKARUKUSA-N,LCYZOSVRKHROOX-UHFFFAOYSA-N,SVQMAXHCMOZBSF-UHFFFAOYSA-N,IVZATFCVCDHOLU-UHFFFAOYSA-N,ABLPGPH…	HMDB38215,HMDB38200,HMDB38201,HMDB38195,HMDB38187,HMDB38511,HMDB38164,HMDB35643,HMDB35657,HMDB35747,HMDB35786,HMDB35835,HMDB35081,HMDB35082,HMDB39637,HMDB40686,HMDB36813,HMDB36443,HMDB36667,HMDB36718,HMDB36797,HMDB36733,HMDB36071,C16779,HMDB36109,HMDB36201,HMDB13693,C09729,HMDB13687,HMDB37000,HMDB37068,HMDB37061,C19939,C17494,C17501,C20308,C19677,C09730,C09737,C09744,C09745,C20262,C09938,LMPR0103…	annotated
640	366759	221663	270503	204084	413120	247860	249682	397167	141432	263486	207324	205097	285342	331495	327978	281987	234935	312529	276725	293723	299013	342393	196378	227171	positive	No Fragments	Acetonitrile	WEVYAHXRMPXWCK-UHFFFAOYSA-N	HMDB61869	annotated
641	237625	227861	300119	275319	355184	280848	380534	389134	363025	330629	223378	366399	343727	411743	301353	352320	280053	224012	265129	291108	290225	222538	212339	329193	positive	No Fragments	Peperinic acid;2-Ethoxy-4-(methoxymethyl)phenol;Isoamyl 2-furoate;Furfuryl isovalerate;Amyl 2-furoate;Verimol J;4-Ethyl-2,6-dimethoxyphenol;Furfuryl pentanoate;4-(Ethoxymethyl)-2-methoxyphenol;(±)-threo-Anethole glycol;Bis(2,3-epoxycyclopentyl)ether;Iridotrial;[(1R)-2,2,3-Trimethyl-5-oxocyclopent-3-enyl]acetate;2-Oxo-delta3-4,5,5-trimethylcyclopentenylacetate;Dihydroconiferyl alcohol;5-Oxo-1,2-ca…	LBNWZGLSMCTAQB-UHFFFAOYSA-N,FNEWGEWRECZWQM-UHFFFAOYSA-N,FPBZWZKAUPNMMV-UHFFFAOYSA-N,FKGUIBCHHSHJNQ-UHFFFAOYSA-N,BGJZMKPSRLHMME-UHFFFAOYSA-N,JHAZVELQNMEUTR-UHFFFAOYSA-N,PJWDIHUFLXQRFF-UHFFFAOYSA-N,HRYAVTBTUKVHBU-UHFFFAOYSA-N,KOCVACNWDMSLBM-UHFFFAOYSA-N,MRDZSBVJWOXBRW-OIBJUYFYSA-N,ADAHGVUHKDNLEB-UHFFFAOYSA-N,PFGBAVLSGZLAAY-JYPFKNLRSA-N,UJJNLVMCZZZXFW-ZETCQYMHSA-N,UJJNLVMCZZZXFW-UHFFFAOYSA-N,MWOMNLD…	HMDB38181,HMDB38354,HMDB59891,HMDB39874,HMDB29456,HMDB36522,HMDB33394,HMDB37727,HMDB37641,HMDB32607,C19351,C06070,C20271,C07159,C10448,C02952,C17822,C17823,C17825,LMPR0102070004,LMFA01060085,LMFA01030579,LMPR0102120042	annotated
642	260637	169335	192379	167219	177605	203613	407847	356324	143003	161290	185822	203398	158420	143219	202992	105687	258161	188603	240482	202776	152319	278273	80735.6	138864	positive	No Fragments	L-Lysine;D-Lysine;L-Lysine;Diethanolamine;Diethanolamine;(3S,5S)-3,5-Diaminohexanoate;(3S,5S)-3,5-Diaminohexanoate;(3S)-3,6-Diaminohexanoate;(3S)-3,6-Diaminohexanoate;2,5-Diaminohexanoate;(2R,3R)-3-Methylornithine;D-Lysine;2-Amino-2-methyl-1,3-propandiol;Lysine	KDXKERNSBIXSRK-YFKPBYRVSA-N,KDXKERNSBIXSRK-YFKPBYRVSA-N,KDXKERNSBIXSRK-YFKPBYRVSA-N,ZBCBWPMODOFKDW-UHFFFAOYSA-N,ZBCBWPMODOFKDW-UHFFFAOYSA-N,NGDLSXMSQYUVSJ-WHFBIAKZSA-N,NGDLSXMSQYUVSJ-WHFBIAKZSA-N,QKEWQOJCHPFEAF-YFKPBYRVSA-N,QKEWQOJCHPFEAF-YFKPBYRVSA-N,CEVCRLBFUJAKOG-UHFFFAOYSA-N,HYUPFEBCCJWDJX-RFZPGFLSSA-N,KDXKERNSBIXSRK-RXMQYKEDSA-N,UXFQFBNBSPQBJW-UHFFFAOYSA-N,KDXKERNSBIXSRK-UHFFFAOYSA-N	HMDB00182,HMDB03405,C00047,HMDB04437,C06772,HMDB12115,C01186,HMDB12114,C01142,C05161,C20277,C00739,C11260,C16440	annotated
643	291140	317717	261448	284083	292418	254212	305431	269647	263330	397957	351242	235872	315976	342598	221453	284293	289466	270298	308022	223087	310263	315452	348518	306992	positive	No Fragments	2-Methylbutylamine;3-Methyl-1-butylamine;3-Methylbutanamine	VJROPLWGFCORRM-UHFFFAOYSA-N,BMFVGAAISNGQNM-UHFFFAOYSA-N,BMFVGAAISNGQNM-UHFFFAOYSA-N	HMDB32392,HMDB31659,C02640	annotated
644	295439	319157	300498	340633	311613	320872	356374	387743	362470	362778	304851	364984	334415	349037	359865	377532	371799	396904	349776	309604	397541	369359	318770	286231	positive	No Fragments	Sodium chloride	FAPWRFPIFSIZLT-UHFFFAOYSA-M	C13563	annotated
645	254612	151033	247766	338817	179926	165252	256006	305472	131244	154969	156978	146500	287607	162535	280265	142009	188346	159413	227615	191330	395359	141067	131079	110445	positive	No Fragments	N-Acetyl-L-tyrosine;3,4-Dihydroxyhydrocinnamic acid;3,4-Dihydroxyphenylpropanoate;Hydroxyphenyllactic acid;3-(4-Hydroxyphenyl)lactate;Homovanillic acid;Homovanillate;Isohomovanillic acid;3-Methoxy-4-hydroxyphenylglycolaldehyde;3-Methoxy-4-hydroxyphenylglycolaldehyde;3,4-Dimethoxybenzoic acid;1',2'-Dihydro-1,1'-dimethyl-2'-oxo-4,4'-bipyridinium(1+);2,6-Dimethoxybenzoic acid;3-Hydroxyphenyllactate;…	CAHKINHBCWCHCF-JTQLQIEISA-N,DZAUWHJDUNRCTF-UHFFFAOYSA-N,DZAUWHJDUNRCTF-UHFFFAOYSA-N,JVGVDSSUAVXRDY-UHFFFAOYSA-N,JVGVDSSUAVXRDY-UHFFFAOYSA-N,QRMZSPFSDQBLIX-UHFFFAOYSA-N,QRMZSPFSDQBLIX-UHFFFAOYSA-N,BWXLCOBSWMQCGP-UHFFFAOYSA-N,VISAJVAPYPFKCL-UHFFFAOYSA-N,VISAJVAPYPFKCL-UHFFFAOYSA-N,DAUAQNGYDSHRET-UHFFFAOYSA-N,JJAUDUMTDBMCJW-UHFFFAOYSA-N,MBIZFBDREVRUHY-UHFFFAOYSA-N,BNOUUNAFHCJIJD-UHFFFAOYSA-N,GKSGTWU…	HMDB00866,HMDB00423,C10447,HMDB00755,C03672,HMDB00118,C05582,HMDB00333,HMDB04061,C05583,HMDB59763,HMDB35170,HMDB29273,HMDB29232,HMDB29646,C10680,HMDB02643,HMDB41270,HMDB33624,HMDB62595,HMDB13068,HMDB37274,C04044,C12622,C03964,C14433,C18953	annotated
646	223566	290078	153198	178958	256704	263941	395145	177090	233494	185833	368093	271939	160270	169959	216590	205896	188343	258363	274427	247133	146318	242576	116612	196054	positive	No Fragments	L-Glutamine;L-Glutamine;L-Serine;L-Serine;Alanyl-Glycine;Alanylglycine;Ureidoisobutyric acid;3-Ureidoisobutyrate;Protein serine;DL-Serine;2-Amino-3-hydroxypropanoic acid;D-Glutamine;D-Glutamine;D-Serine;D-Serine;Glutamine;Isoglutamine	ZDXPYRJPNDTMRX-VKHMYHEASA-N,ZDXPYRJPNDTMRX-VKHMYHEASA-N,MTCFGRXMJLQNBG-REOHCLBHSA-N,MTCFGRXMJLQNBG-REOHCLBHSA-N,CXISPYVYMQWFLE-UHFFFAOYSA-N,CXISPYVYMQWFLE-UHFFFAOYSA-N,PHENTZNALBMCQD-UHFFFAOYSA-N,PHENTZNALBMCQD-UHFFFAOYSA-N,MTCFGRXMJLQNBG-UHFFFAOYSA-N,MTCFGRXMJLQNBG-UHFFFAOYSA-N,MTCFGRXMJLQNBG-UHFFFAOYSA-N,ZDXPYRJPNDTMRX-GSVOUGTGSA-N,ZDXPYRJPNDTMRX-GSVOUGTGSA-N,MTCFGRXMJLQNBG-UWTATZPHSA-N,MTCFGRX…	HMDB00641,C00064,HMDB00187,C00065,HMDB28687,HMDB06899,HMDB02031,C05100,HMDB62263,C00716,LMFA01100045,HMDB03423,C00819,HMDB03406,C00740,C00303,C16673	annotated
647	334417	348197	313444	321387	336818	347948	316486	316742	346578	321699	333710	327262	327202	346777	319042	372173	347793	348233	358583	335002	309430	345490	390442	350301	positive	Annotate in FrAnK	Dehydrophytosphingosine;Dehydrophytosphingosine;4-hydroxy-8cis-sphingenine;6-hydroxysphingosine	CQKNELOTFUSOTP-ZHACJKMWSA-N,CQKNELOTFUSOTP-HMTIOLNVSA-N,CQKNELOTFUSOTP-OGAXSGQXSA-N,LUZYTSCABOWJAC-HLJNGVMWSA-N	HMDB38057,LMSP01030002,LMSP01080009,LMSP01080003	annotated
648	285446	228267	188115	167364	259069	272895	225841	245347	141592	268987	239341	209575	279007	294476	249743	319009	242146	326111	386840	233674	178659	267833	276912	263657	positive	No Fragments	Potassium hydroxide	KWYUFKZDYYNOTN-UHFFFAOYSA-M	C12568	annotated
649	158689	194762	210812	132467	226186	256422	204465	219449	91075.1	233631	118469	163101	180101	209462	258948	173147	129722	248559	146514	168479	385256	116920	86571.8	171946	positive	No Fragments				annotated
650	246949	175655	230170	188516	246854	375014	313248	382253	259357	233560	221741	312116	219591	256792	236390	269088	199297	275222	226847	235386	272474	290207	153048	232979	positive	No Fragments	3-Oxohexanoic acid;3-Oxohexanoic acid;3-keto-n-caproic acid;2-Methyl-3-ketovaleric acid;3-Methyl-2-oxovaleric acid;3-Methyl-2-oxopentanoate;Ketoleucine;4-Methyl-2-oxopentanoate;Mevalonolactone;Pantolactone;2-Ketohexanoic acid;2-Oxohexanoic acid;2-keto-n-caproic acid;4-Acetylbutyrate;5-Oxohexanoic acid;5-keto-n-caproic acid;Adipate semialdehyde;Adipate semialdehyde;Methyl levulinate;Ethyl acetoace…	BDCLDNALSPBWPQ-UHFFFAOYSA-N,BDCLDNALSPBWPQ-UHFFFAOYSA-N,BDCLDNALSPBWPQ-UHFFFAOYSA-N,QTLYPQZWYOHATR-UHFFFAOYSA-N,JVQYSWDUAOAHFM-UHFFFAOYSA-N,JVQYSWDUAOAHFM-UHFFFAOYSA-N,BKAJNAXTPSGJCU-UHFFFAOYSA-N,BKAJNAXTPSGJCU-UHFFFAOYSA-N,JYVXNLLUYHCIIH-LURJTMIESA-N,SERHXTVXHNVDKA-UHFFFAOYSA-N,XNIHZNNZJHYHLC-UHFFFAOYSA-N,XNIHZNNZJHYHLC-UHFFFAOYSA-N,XNIHZNNZJHYHLC-UHFFFAOYSA-N,MGTZCLMLSSAXLD-UHFFFAOYSA-N,MGTZCLM…	HMDB10717,C02122,LMFA01060008,HMDB00408,HMDB00491,C03465,HMDB00695,C00233,HMDB06024,HMDB59876,HMDB01864,C00902,LMFA01060007,HMDB61881,C02129,LMFA01060010,HMDB12882,C06102,HMDB41602,HMDB31216,HMDB31218,C03500,HMDB31214,HMDB33302,HMDB33698,HMDB33286,C06008,LMFA01020280,C11837,C10284,C12314,C00671,LMFA01020275,C14530,C03467,LMFA01020276,C01012,C03241,LMFA07040003,LMFA01060009,LMFA08030002	annotated
651	124167	249527	147448	85743.2	86825.2	205015	148435	159298	177874	320033	138440	130284	209569	228022	132011	217292	193360	268014	70504.1	230588	80234.8	378440	69603.8	178426	positive	No Fragments				annotated
652	203001	293975	248531	212851	182868	265630	130476	301014	254197	250144	170703	175699	182579	376720	272311	277092	240370	254831	302546	176130	294818	223322	155562	255516	positive	No Fragments	4-Hydroxycyclohexylcarboxylic acid;Ethyl levulinate;Botryodiplodin;Tetrahydrofurfuryl acetate;Pseudoecgonine;Pseudoecgonine;Ecgonine;Ecgonine;Methyl (R)-3-methyl-2-oxopentanoate;Otonecine;trans-4-Hydroxycyclohexanecarboxylate;7-Oxoheptanoic acid;2S-Hydroxy-2-isopropylbutano-3S-lactone;3-butyrl propionic acid;n-valeryl acetic acid;5-aceto valeric acid;4-propionyl butyric acid;2-Keto-n-heptylic aci…	HCFRWBBJISAZNK-UHFFFAOYSA-N,GMEONFUTDYJSNV-UHFFFAOYSA-N,CLYSZQBIUYRLNX-UHFFFAOYSA-N,AAQDYYFAFXGBFZ-UHFFFAOYSA-N,PHMBVCPLDPDESM-GHNGIAPOSA-N,PHMBVCPLDPDESM-GHNGIAPOSA-N,PHMBVCPLDPDESM-RLXKETGRSA-N,PHMBVCPLDPDESM-RLXKETGRSA-N,ZPSBJVARKCHQDF-UHFFFAOYSA-N,GRAGROPQORVALZ-VKWJFSHESA-N,HCFRWBBJISAZNK-IZLXSQMJSA-N,OOFMTFUTWFAVGC-UHFFFAOYSA-N,KHKLGIPKSSNKPU-FSPLSTOPSA-N,ACHSNZNVVUIPJX-UHFFFAOYSA-N,PRRBQHN…	HMDB01988,HMDB40433,HMDB36594,HMDB31176,HMDB06348,C12449,HMDB06548,C10858,HMDB37114,C10356,C04404,C16590,LMFA07040002,LMFA01060013,LMFA01060012,LMFA01060015,LMFA01060014,LMFA01060011,C20673	annotated
653	207888	296561	206622	225686	128343	231022	347586	371505	281040	356618	264363	238422	326098	264954	244719	159139	205101	276978	233256	157614	309945	173887	127324	178507	positive	No Fragments	p-Mentha-1,3,5,8-tetraene;Tetralin;Dicyclopentadiene	MMSLOZQEMPDGPI-UHFFFAOYSA-N,CXWXQJXEFPUFDZ-UHFFFAOYSA-N,HECLRDQVFMWTQS-UHFFFAOYSA-N	HMDB29641,C14114,C14411	annotated
654	231744	251886	340891	253322	370569	239254	187341	227560	249369	313902	264262	242317	255283	270369	294527	234465	291727	261982	281736	283941	289188	319964	186668	300512	positive	No Fragments				annotated
655	312240	349360	269119	215768	341806	341520	310881	352935	240052	346853	295578	366483	292790	304233	319592	340016	308141	333707	315871	298457	290953	348942	338268	288001	positive	No Fragments	2,6-Dibromohydroquinone	IELUPRVYGHTVHQ-UHFFFAOYSA-N	C16248	annotated
656	126848	115019	107163	98104.2	104898	140932	119024	141197	104725	144393	106790	138797	98547.5	110152	129041	143759	133876	155214	117855	106383	132450	119102	131857	113156	positive	No Fragments				annotated
657	106984	100376	103306	87389.9	96692.2	104594	99425.6	109738	83146	125073	92245.6	104954	89815.5	80121.8	92963.1	101406	91059.2	120398	123801	108566	82907.3	103934	98561.5	97597.6	positive	No Fragments				annotated
658	74052.3	109013	76408.9	90209.9	66193.1	83535.8	77959.8	73898.2	93322.5	88119.2	106531	109852	91828.9	106480	87027.4	95032.6	108941	92037.6	82706.9	88265.9	63655.7	99632.7	58044.3	94011.6	positive	No Fragments	Histidinyl-Asparagine;Asparaginyl-Histidine;Decitabine;Sarmentosin epoxide;2-Deoxy-2,3-dehydro-N-acetylneuraminic acid;2,7-Anhydro-alpha-N-acetylneuraminic acid	WSDOHRLQDGAOGU-UHFFFAOYSA-N,FFMIYIMKQIMDPK-UHFFFAOYSA-N,XAUDJQYHKZQPEU-KVQBGUIXSA-N,MGWCXJDKHMCXRL-YMGPVYFXSA-N,JINJZWSZQKHCIP-UFGQHTETSA-N,NCMJSVDTRDLWJE-GSQQXRCOSA-N	HMDB28880,HMDB28733,HMDB15391,C08341,C04580,C04521	annotated
659	147017	363758	146350	149472	255325	223317	147675	223997	208654	117402	295981	268922	182509	208411	206457	294699	263091	117635	216373	185559	138360	275709	316526	184209	positive	No Fragments	Spermine;Spermine;Thermospermine	PFNFFQXMRSDOHW-UHFFFAOYSA-N,PFNFFQXMRSDOHW-UHFFFAOYSA-N,DODDBCGMRAFLEB-UHFFFAOYSA-N	HMDB01256,C00750,C19669	annotated
660	316590	362789	360344	327894	344624	317406	248403	273664	289754	333504	331198	292461	275525	318661	326350	307148	310990	303259	314560	342328	285920	363641	270407	322883	positive	No Fragments				annotated
661	184067	171792	182920	167313	339763	183397	195205	175234	158783	180764	177181	176674	174272	195194	361017	189537	191489	195611	189253	173599	167857	166921	177503	186713	positive	No Fragments				annotated
662	191471	196564	248411	287804	280940	280862	358948	330685	263655	252329	233784	334015	294388	318631	212625	254030	303172	264438	160192	288463	252096	205833	200290	216127	positive	No Fragments	Suberic acid;Suberic acid;Suberic acid;Diethyl succinate;2-Propylglutaric acid;2-Propylglutaric acid;3-Methylpimelic acid;2,4-Dimethyladipic acid;Dimethyl adipate;Dimethyl adipate;Ethyladipic acid;Ethyladipic acid;N-methylphenylethanolaminium;Propenoylcarnitine;Dimethoxane;2-Amino-9,10-epoxy-8-oxodecanoic acid;2-amino-8-oxo-9,10-epoxy-decanoic acid	TYFQFVWCELRYAO-UHFFFAOYSA-N,TYFQFVWCELRYAO-UHFFFAOYSA-N,TYFQFVWCELRYAO-UHFFFAOYSA-N,DKMROQRQHGEIOW-UHFFFAOYSA-N,IFNXFIJXYVEYLF-UHFFFAOYSA-N,IFNXFIJXYVEYLF-UHFFFAOYSA-N,NXDCNRPLRGMKHU-UHFFFAOYSA-N,OEEUPULXQBRPEO-UHFFFAOYSA-N,UDSFAEKRVUSQDD-UHFFFAOYSA-N,UDSFAEKRVUSQDD-UHFFFAOYSA-N,FANBESOFXBDQSH-UHFFFAOYSA-N,FANBESOFXBDQSH-UHFFFAOYSA-N,ZCTYHONEGJTYQV-UHFFFAOYSA-O,YUCNWOKTRWJLGY-QMMMGPOBSA-N,PHMNXPY…	HMDB00893,C08278,LMFA01170001,HMDB33838,HMDB60684,C16658,HMDB59757,HMDB59727,HMDB41606,C14570,HMDB02023,LMFA01170104,HMDB62808,HMDB13124,C19402,C12027,LMFA01060176	annotated
[truncated: 1,140 more rows]

## Sheet: T-test-all (1B)
Supplemental Table S1. Identified and annotated features with differential abundance between two groups identified by t-test (1B)
Peak ID	p.value	-log10(p)	FDR
403	3.0721e-18	17.513	5.536e-15
290	1.5109e-15	14.821	1.3614e-12
1280	1.7437e-10	9.7585	1.0474e-07
1492	6.0223e-10	9.2202	2.4912e-07
124	6.9123e-10	9.1604	2.4912e-07
1394	3.1538e-09	8.5012	9.4718e-07
1158	4.8538e-09	8.3139	1.1357e-06
199	5.042e-09	8.2974	1.1357e-06
1227	2.4957e-08	7.6028	4.997e-06
459	7.1841e-08	7.1436	1.2419e-05
1692	7.5808e-08	7.1203	1.2419e-05
537	2.3858e-07	6.6224	3.5827e-05
954	3.4263e-07	6.4652	4.7494e-05
953	4.3149e-07	6.365	5.2557e-05
1242	4.3749e-07	6.359	5.2557e-05
55	7.0901e-07	6.1493	7.9853e-05
1037	9.2474e-07	6.034	9.8022e-05
54	9.8759e-07	6.0054	9.8869e-05
1257	1.056e-06	5.9763	0.00010015
955	1.3093e-06	5.883	0.00011638
[truncated: 127 more rows]

## Sheet: T-test_identified (1C)
Supplemental Table S1. Identified features based on retention times and masses of detected peaks match to the standards obtained by t-test (1C)
[truncated: 22 more rows]
