# Supplementary material for: Multi Platforms Strategies and Metabolomics Approaches for the Investigation of Comprehensive Metabolite Profile in Dogs with Babesia canis Infection
Source: Int J Mol Sci. 2022 Jan 29;23(3):1575. doi: 10.3390/ijms23031575 (PMC8835742; doi:10.3390/ijms23031575)
Supplement: Supplementary file 1 [file ijms-23-01575-s001.zip › Supplemental Table S2.xlsx]

## Sheet:  Concentrations_all valid (2A)
Supplemental Table S2. Targeted metabolomics of serum in dogs infected with B.canis => Concentrations of all valid metabolites obtained by AbsoluteIDQ® p400 HR Kit (Biocrates LifeSciences AG, Innsbruck, Austria) (2A)
Status	Ala	Arg	Asn	Asp	Cit	Gln	Glu	Gly	His	Lys	Met	Orn	Phe	Pro	Ser	Trp	Tyr	Val	xLeu	ADMA	Creatinine	Kynurenine	Met-SO	Putrescine	Sarcosine	SDMA	Serotonin	AC(0:0)	AC(2:0)	AC(5:0)	CE(16:0)	CE(16:1)	CE(18:1)	CE(18:2)	CE(18:3)	CE(20:4)	CE(20:5)	CE(22:5)	CE(22:6)	DG(34:1)	DG(36:2)	DG(36:3)	DG(36:4)	DG(39:0)	DG(41:1)	DG-O(32:2)	DG-O(34:1)	DG-O(36:4)	TG(44:1)
Control	486	214	50.7	8.15	52.3	803	45.7	294	104	160	154	13.1	51.3	302	172	84.5	25	259	220	1.6	70	4.76	14.1	0.46	13.6	0.362	1.06	60.6	5.33	1.08	257	76.8	7.36	9598	198	4702	309	76	391	2.29	2.47	4.45	NA	6.05	11.1	0.283	3.88	1.02	0.926
Control	303	152	44.7	NA	45.9	821	32.5	174	89.7	117	61.9	10.1	49.3	115	98.2	109	25.8	174	194	1.63	49.4	4.91	5.78	NA	3.64	0.338	4.09	32.3	3.45	1.02	211	61.5	10.9	6576	163	2710	196	57.6	262	1.83	2.06	3.73	4.58	5.42	9.09	0.319	1.75	0.816	1.18
Control	349	NA	63.3	8.49	53.9	1617	46.7	244	113	236	75	15.2	87.5	142	204	101	24.6	244	296	2.15	49.8	9.85	6.14	0.711	2.6	0.575	NA	47.6	8.17	1.11	514	208	6.42	22739	647	12292	860	157	902	2.48	3.93	6.71	9	12.5	21.6	0.406	3.96	1.46	1.59
Control	544	244	64.1	8.53	39.7	1296	41.3	234	125	264	79.6	15.1	70.2	167	150	109	24.8	225	269	2.2	63.5	4.02	6.87	0.577	5.4	0.517	2.48	42.3	10	0.815	383	163	5.52	17693	453	10007	618	93.7	688	NA	2.85	5.58	5.69	7.31	14.3	0.262	2.82	1.23	0.727
Control	824	316	66.6	9.52	85.8	1302	56.9	297	106	243	84.5	17.4	58.4	240	167	104	24.8	209	190	2.57	101	5.47	6.13	0.787	7.23	0.762	2.11	39	8.48	0.791	399	199	34.7	17825	421	6682	4862	106	1329	3.11	3.69	5.51	NA	67.3	30.1	0.335	4.11	1.33	1.49
Control	429	234	65.3	8.54	52.7	1001	41.6	323	102	162	105	17	44.2	321	225	101	24.9	276	249	1.47	57.6	5.42	25.1	0.472	16.4	0.437	1.33	46.3	7.39	0.707	339	108	3.63	13502	350	5962	572	100	479	4.68	4.57	8.29	8.72	8.65	10.8	0.618	6.63	1.3	0.982
Control	555	237	23.9	NA	36.2	1719	19.4	294	110	79.3	NA	12.5	63.5	175	136	85.7	25.3	189	105	1.34	39.4	2.41	4.33	0.295	2.71	0.31	NA	32.4	5.24	0.661	195	105	47.9	10891	187	7695	234	88.7	407	1.64	2.45	5.66	6.58	2.29	7.61	0.28	2.05	0.836	1.23
Control	381	210	58.1	8.46	54.2	1337	53.5	225	95.2	203	93.1	14.6	86.2	155	163	113	28.8	277	294	2.02	70.1	5.44	7.02	0.632	5.07	0.52	2.52	59	10	1.03	128	209	20.4	30527	904	22280	1225	169	1522	3.25	4.74	10	10.9	14	29.9	0.42	5.13	1.48	1.97
Control	393	NA	74.2	8.22	60.4	1102	45.7	283	104	259	79.5	15.4	79.8	155	170	65.5	25	250	275	2.39	77.9	4.71	4.48	0.714	5.2	0.651	NA	67.6	10.4	1.02	142	292	29.3	30911	800	19832	1021	162	1229	1.76	3.94	8.8	10.2	11.7	24.8	0.395	4.51	1.58	1.72
Control	316	226	49.4	15	51.1	991	50.9	247	93.8	142	68.4	11.7	65.9	182	148	71.1	25.1	210	247	2.21	82.7	5.67	5.78	0.873	9.16	0.473	3.38	41.4	8.87	0.848	439	139	1.56	19382	453	10021	660	106	527	2.38	4.66	8.59	9.46	8.39	11.5	0.422	4.79	1.48	1.33
Control	326	342	66.7	29.8	78.1	NA	81.3	296	141	157	74.9	21.3	89.5	199	253	56.9	NA	269	337	4.37	100	6.32	3.2	1.36	7.57	1.5	4.55	34.8	11.7	1.06	335	111	NA	19019	534	6024	551	85.2	280	6.34	7.66	5.29	4.52	6.16	5.09	0.455	6.19	1.59	1.56
Control	429	NA	95.5	11	112	NA	51.3	483	145	241	112	25.2	108	243	355	93.2	24	304	389	5.91	104	7.08	6.06	1.39	5.13	1.48	NA	18.4	6.98	1.29	249	277	24.1	34721	1100	19334	586	187	691	2.04	4.38	6.85	11.8	6.3	13.1	0.423	4.63	1.88	1.65
Disease	241	209	90	33.3	39.1	1038	94.1	255	147	185	57	75.8	140	137	179	130	23.7	349	297	2.45	42.5	17.8	3.08	NA	5.84	0.519	0.135	14.9	2.2	0.831	429	150	38	17012	554	11764	742	115	739	6.33	8.71	16	21.1	11	16.8	0.48	5.68	1.12	1.18
Disease	471	57.4	64.8	19.5	41	1246	99.3	256	147	232	65.1	262	241	106	155	333	NA	310	308	2.26	74	17.4	1.64	2.1	3.64	0.59	0.395	14.2	NA	0.645	594	222	0.934	27324	624	15827	325	97.5	248	4.53	8.02	15.2	15.7	3.6	2.88	0.556	7.05	2.27	1.7
Disease	522	55.4	68.2	48.8	19.6	574	NA	209	103	291	54.7	271	173	106	134	127	23	308	282	2.68	74.9	30.1	1.49	4.2	1.88	0.555	0.838	41.2	8.1	0.948	54.4	147	84.9	9442	317	12024	217	103	253	4.48	7.87	10.9	9.74	2.45	5.1	0.331	4.17	0.838	NA
Disease	959	NA	137	30.3	46.2	1177	103	357	192	587	95.9	17	169	249	260	157	23	402	391	3.34	122	22.7	4.35	2.28	17.9	0.568	NA	57.8	7.2	0.941	452	223	59.8	18740	736	14894	415	133	271	3.95	8.33	13.5	11.3	5	4.11	0.43	5.96	1.27	1.57
Disease	310	369	85	16.6	15.8	629	58.7	183	126	236	65.1	16.8	153	115	116	126	NA	339	375	2.82	51.7	11.2	3.25	0.908	7.17	0.608	NA	80.7	12	0.667	212	160	72.1	7018	398	6977	177	103	222	3.94	6.53	10.1	9.03	2.01	3.28	0.404	4.11	0.68	0.858
Disease	278	194	52.8	14.4	28	709	45.4	218	84	114	43.4	16.5	107	123	74.9	40.8	26	203	167	1.75	87	18	2.87	1.16	4.1	0.346	0.166	18.8	3.62	0.593	367	166	33.5	14135	389	8349	425	102	333	4.21	8.54	13.3	9.74	7.37	9.34	0.487	5.76	1.08	1.21
Disease	436	239	51.8	11.6	28.7	788	42.8	154	107	160	NA	15.2	160	76.2	112	93.8	24.9	308	275	1.7	77.5	18.3	1.15	1.86	1.85	0.331	0.257	14.1	1.58	0.563	71.7	116	NA	13369	366	5751	285	57.3	369	NA	4.35	9.33	9.08	3.58	7.79	0.387	4.5	1.32	0.895
Disease	606	283	57.5	13.9	27.9	651	53.2	216	95	202	60	13.2	161	127	158	47.2	28.8	205	189	1.88	50.8	10.9	1.56	1.5	12.6	0.329	0.46	36.2	10.6	0.828	227	64.9	4.66	9771	196	6316	145	78.1	212	5.26	6.88	13.2	11.8	2	4.82	0.406	4.35	1.13	0.952
Disease	252	NA	105	26.6	52.8	1453	71.7	244	151	171	NA	13.1	205	130	192	154	24.8	406	320	3.2	28.7	30.2	1.92	1.53	3.3	0.536	0.173	18	7.93	1.06	335	421	113	30541	1222	20659	823	234	1209	13.2	27.6	58.6	53.6	12.8	32.3	2.3	19.6	2.39	3.41
Disease	193	153	59.5	10.9	20.7	1263	40.1	178	101	137	34	12.2	79	117	158	63	26	241	210	2.31	61.9	9.19	3.59	1.27	3.24	0.536	0.155	20	7.39	0.62	229	59.2	29.7	9151	178	5431	163	64.6	337	5.86	5.96	10.6	9.75	1.77	6.84	0.28	3.27	0.996	0.915
Disease	206	179	44.2	8.19	36.7	862	41.3	192	82.1	127	33.4	24.4	91.9	85.8	113	49.8	26.2	160	136	2.04	65.6	8.17	1.45	1.27	3.75	0.38	0.322	13.1	1.25	0.663	354	95.7	0.836	18818	326	9557	197	83	221	3.46	5.1	5.05	NA	1.7	2.8	0.255	4.03	1.31	1.16
Disease	955	NA	102	28	35.2	1458	126	289	231	274	79.9	31.3	298	173	198	194	22.2	514	488	3.3	124	42.8	5.16	2.13	3.43	1.02	0.462	39.9	7.66	0.95	493	229	22.2	21185	545	7490	1166	158	901	10.1	18.1	42.1	41	14.8	18.7	1.5	11.8	2.03	1.86
[truncated: 156 more columns]

## Sheet: Identified_FIA-MS_analysis (2B)
Supplemental Table S2. Significant and identified metabolites with differential abundance between two groups obtained by FIA-MS/MS analysis (2B)
Short Name	p.value	-log10(p)	FDR	Class	Name
LPC(22:6)	3.685e-07	6.4336	2.8975e-05	Lysophosphatidylcholines	Lysophosphatidylcholine 22:6
DG(36:2)	4.2403e-07	6.3726	2.8975e-05	Diglycerides	Diacylglycerol 36:2
PC-O(38:6)	2.2127e-06	5.6551	7.316e-05	Phosphatidylcholines	Phosphatidylcholine O-38:6
PC-O(40:6)	6.7636e-06	5.1698	0.00017332	Phosphatidylcholines	Phosphatidylcholine O-40:6
DG(36:3)	2.3316e-05	4.6324	0.00053108	Diglycerides	Diacylglycerol 36:3
TG(52:2)	2.8334e-05	4.5477	0.00058085	Triglycerides	Triacylglycerol 52:2
PC(32:0)	3.2647e-05	4.4862	0.00060842	Phosphatidylcholines	Phosphatidylcholine 32:0
PC-O(42:6)	4.0208e-05	4.3957	0.00068689	Phosphatidylcholines	Phosphatidylcholine O-42:6
LPC(18:2)	0.00012204	3.9135	0.0018936	Lysophosphatidylcholines	Lysophosphatidylcholine 18:2
SM(40:2)	0.00012932	3.8883	0.0018936	Sphingomyelins	Sphingomyelin 40:2
PC(42:10)	0.00015889	3.7989	0.0020358	Phosphatidylcholines	Phosphatidylcholine 42:10
PC(39:5)	0.00018511	3.7326	0.0022323	Phosphatidylcholines	Phosphatidylcholine 39:5
SM(38:2)	0.0002227	3.6523	0.0023009	Sphingomyelins	Sphingomyelin 38:2
SM(42:3)	0.00022448	3.6488	0.0023009	Sphingomyelins	Sphingomyelin 42:3
TG(52:3)	0.00028653	3.5428	0.0027971	Triglycerides	Triacylglycerol 52:3
PC(41:8)	0.00032256	3.4914	0.0029076	Phosphatidylcholines	Phosphatidylcholine 41:8
LPC(22:5)	0.00032622	3.4865	0.0029076	Lysophosphatidylcholines	Lysophosphatidylcholine 22:5
PC(38:6)	0.00038616	3.4132	0.0032984	Phosphatidylcholines	Phosphatidylcholine 38:6
PC-O(34:2)	0.00045322	3.3437	0.0037164	Phosphatidylcholines	Phosphatidylcholine O-34:2
PC(37:2)	0.00049284	3.3073	0.0038858	Phosphatidylcholines	Phosphatidylcholine 37:2
DG(36:4)	0.00054444	3.2641	0.0041337	Diglycerides	Diacylglycerol 36:4
TG(56:9)	0.00062656	3.203	0.0045873	Triglycerides	Triacylglycerol 56:9
DG(34:1)	0.00072455	3.1399	0.0051201	Diglycerides	Diacylglycerol 34:1
LPC(20:4)	0.00074929	3.1254	0.0051201	Lysophosphatidylcholines	Lysophosphatidylcholine 20:4
TG(54:3)	0.00097865	3.0094	0.0063681	Triglycerides	Triacylglycerol 54:3
PC-O(36:2)	0.00099405	3.0026	0.0063681	Phosphatidylcholines	Phosphatidylcholine O-36:2
PC(39:4)	0.001116	2.9523	0.0069326	Phosphatidylcholines	Phosphatidylcholine 39:4
PC-O(36:5)	0.0012945	2.8879	0.0078053	Phosphatidylcholines	Phosphatidylcholine O-36:5
SM(42:2)	0.0013941	2.8557	0.0079497	Sphingomyelins	Sphingomyelin 42:2
PC(30:0)	0.001396	2.8551	0.0079497	Phosphatidylcholines	Phosphatidylcholine 30:0
TG(54:2)	0.0016466	2.7834	0.0089383	Triglycerides	Triacylglycerol 54:2
SM(33:2)	0.0016569	2.7807	0.0089383	Sphingomyelins	Sphingomyelin 33:2
CE(22:6)	0.001903	2.7206	0.010003	Ceramides	Ceramide 22:6
TG(51:3)	0.002059	2.6863	0.010552	Triglycerides	Triacylglycerol 51:3
PC(40:9)	0.0022176	2.6541	0.011088	Phosphatidylcholines	Phosphatidylcholine 40:9
PC-O(36:6)	0.0023132	2.6358	0.011178	Phosphatidylcholines	Phosphatidylcholine O-36:6
PC(32:1)	0.0024197	2.6162	0.011274	Phosphatidylcholines	Phosphatidylcholine 32:1
PC-O(42:5)	0.0027532	2.5602	0.012542	Phosphatidylcholines	Phosphatidylcholine O-42:5
CE(20:5)	0.0028721	2.5418	0.0128	Ceramides	Ceramide 20:5
PC-O(36:3)	0.0029445	2.531	0.012843	Phosphatidylcholines	Phosphatidylcholine O-36:3
DG(41:1)	0.0036171	2.4416	0.015201	Diglycerides	Diacylglycerol 41:1
LPC(18:1)	0.0036429	2.4386	0.015201	Lysophosphatidylcholines	Lysophosphatidylcholine 18:1
SM(41:2)	0.0037566	2.4252	0.015201	Sphingomyelins	Sphingomyelin 41:2
DG(39:0)	0.0037818	2.4223	0.015201	Diglycerides	Diacylglycerol 39:0
PC(44:12)	0.0044269	2.3539	0.017065	Phosphatidylcholines	Phosphatidylcholine 44:12
TG(51:2)	0.0044951	2.3473	0.017065	Triglycerides	Triacylglycerol 51:2
TG(54:4)	0.0048339	2.3157	0.018017	Triglycerides	Triacylglycerol 54:4
TG(52:4)	0.005121	2.2906	0.018746	Triglycerides	Triacylglycerol 52:4
SM(43:1)	0.0061563	2.2107	0.021759	Sphingomyelins	Sphingomyelin 43:1
PC-O(32:1)	0.0070763	2.1502	0.024587	Phosphatidylcholines	Phosphatidylcholine O-32:1
DG-O(34:1)	0.007976	2.0982	0.027031	Diglycerides	Diacylglycerol O-34:1
PC-O(40:7)	0.0080432	2.0946	0.027031	Phosphatidylcholines	Phosphatidylcholine O-40:7
PC(40:8)	0.0095813	2.0186	0.03168	Phosphatidylcholines	Phosphatidylcholine 40:8
PC(41:5)	0.010758	1.9683	0.035006	Phosphatidylcholines	Phosphatidylcholine 41:5
TG(50:1)	0.011439	1.9416	0.03664	Triglycerides	Triacylglycerol 50:1
PC(42:4)	0.012411	1.9062	0.039142	Phosphatidylcholines	Phosphatidylcholine 42:4
SM(44:1)	0.013113	1.8823	0.040731	Sphingomyelins	Sphingomyelin 44:1
TG(50:3)	0.016053	1.7944	0.048396	Triglycerides	Triacylglycerol 50:3
