# Supplementary material for: Multi Platforms Strategies and Metabolomics Approaches for the Investigation of Comprehensive Metabolite Profile in Dogs with Babesia canis Infection
Source: Int J Mol Sci. 2022 Jan 29;23(3):1575. doi: 10.3390/ijms23031575 (PMC8835742; doi:10.3390/ijms23031575)
Supplement: Supplementary file 1 [file ijms-23-01575-s001.zip › Supplemental Table S3.xlsx]

## Sheet: Pathways_analysis (3A)
Supplemental Table S3. Pathway analysis of significant metabolites identified by untargeted, targeted LC-MS and GC-MS metabolomics analysis (3A)
Pathway Name		p	-log(p)	Holm p	FDR	Impact
Aminoacyl-tRNA biosynthesis		0.00019358	3.7131	0.016261	0.016261	0
Glutathione metabolism		0.0042183	2.3749	0.35012	0.11352	0.10301
Alanine, aspartate and glutamate metabolism		0.0042183	2.3749	0.35012	0.11352	0.22356
Glyoxylate and dicarboxylate metabolism		0.0061909	2.2082	0.50146	0.11352	0.13757
Cysteine and methionine metabolism		0.0067572	2.1702	0.54058	0.11352	0.10446
Arginine and proline metabolism		0.010049	1.9979	0.7939	0.14069	0.18648
Arginine biosynthesis		0.011871	1.9255	0.92593	0.14245	0.22843
Histidine metabolism		0.015427	1.8117	1	0.16198	0
Citrate cycle (TCA cycle)		0.023723	1.6248	1	0.22142	0.13672
Phenylalanine, tyrosine and tryptophan biosynthesis		0.048184	1.3171	1	0.40474	0.5
Glycine, serine and threonine metabolism		0.059985	1.222	1	0.45807	0.24577
Glycerophospholipid metabolism		0.070037	1.1547	1	0.49026	0.0903
Tryptophan metabolism		0.087928	1.0559	1	0.56815	0.1991
Phenylalanine metabolism		0.11636	0.93421	1	0.69813	0.35714
Nicotinate and nicotinamide metabolism		0.1696	0.77056	1	0.92815	0
Glycerolipid metabolism		0.17988	0.74501	1	0.92815	0.04361
Purine metabolism		0.18784	0.72621	1	0.92815	0.01885
Pantothenate and CoA biosynthesis		0.21	0.67778	1	0.98	0
beta-Alanine metabolism		0.22949	0.63923	1	1	0
Pyruvate metabolism		0.23907	0.62148	1	1	0.20684
Glycolysis / Gluconeogenesis		0.27625	0.5587	1	1	0.10044
Porphyrin and chlorophyll metabolism		0.31171	0.50625	1	1	0
Tyrosine metabolism		0.40847	0.38884	1	1	0
Primary bile acid biosynthesis		0.43775	0.35877	1	1	0.00758

## Sheet: Enrichment_analysis (3B)
Supplemental Table S3. Enrichment analysis of significant metabolites identified by untargeted, targeted LC-MS and GC-MS metabolomics analysis (3B)
Metabolite set	Total	Hits	Expect	P value	Holm p	FDR
Urea Cycle	29	0.651	4	0.00317	0.311	0.166
Ammonia Recycling	32	0.719	4	0.00459	0.445	0.166
Arginine and Proline Metabolism	53	1.19	5	0.00507	0.486	0.166
Glutathione Metabolism	21	0.472	3	0.0101	0.961	0.248
Methionine Metabolism	43	0.966	4	0.0133	1	0.261
Purine Metabolism	74	1.66	5	0.0207	1	0.288
Glutamate Metabolism	49	1.1	4	0.0209	1	0.288
Glycerol Phosphate Shuttle	11	0.247	2	0.0235	1	0.288
Alanine Metabolism	17	0.382	2	0.0535	1	0.582
Spermidine and Spermine Biosynthesis	18	0.404	2	0.0594	1	0.582
Transfer of Acetyl Groups into Mitochondria	22	0.494	2	0.0849	1	0.757
Glycolysis	25	0.562	2	0.106	1	0.792
Cysteine Metabolism	26	0.584	2	0.113	1	0.792
Inositol Phosphate Metabolism	26	0.584	2	0.113	1	0.792
Phospholipid Biosynthesis	29	0.651	2	0.136	1	0.818
Warburg Effect	58	1.3	3	0.137	1	0.818
Glycine and Serine Metabolism	59	1.33	3	0.142	1	0.818
Citric Acid Cycle	32	0.719	2	0.159	1	0.827
Inositol Metabolism	33	0.741	2	0.167	1	0.827
Aspartate Metabolism	35	0.786	2	0.184	1	0.827
Gluconeogenesis	35	0.786	2	0.184	1	0.827
De Novo Triacylglycerol Biosynthesis	9	0.202	1	0.186	1	0.827
Malate-Aspartate Shuttle	10	0.225	1	0.204	1	0.833
Pyruvaldehyde Degradation	10	0.225	1	0.204	1	0.833
Cardiolipin Biosynthesis	11	0.247	1	0.222	1	0.871
Glucose-Alanine Cycle	13	0.292	1	0.257	1	0.969
Phosphatidylcholine Biosynthesis	14	0.314	1	0.274	1	0.994
Pyruvate Metabolism	48	1.08	2	0.294	1	1
Phosphatidylinositol Phosphate Metabolism	17	0.382	1	0.322	1	1
Mitochondrial Electron Transport Chain	19	0.427	1	0.353	1	1
Vitamin B6 Metabolism	20	0.449	1	0.368	1	1
Lactose Synthesis	20	0.449	1	0.368	1	1
Betaine Metabolism	21	0.472	1	0.382	1	1
Tryptophan Metabolism	60	1.35	2	0.395	1	1
Carnitine Synthesis	22	0.494	1	0.397	1	1
Glycerolipid Metabolism	25	0.562	1	0.437	1	1
Plasmalogen Synthesis	26	0.584	1	0.45	1	1
Phenylalanine and Tyrosine Metabolism	28	0.629	1	0.475	1	1
Selenoamino Acid Metabolism	28	0.629	1	0.475	1	1
Mitochondrial Beta-Oxidation of Long Chain Saturated Fatty Acids	28	0.629	1	0.475	1	1
Fructose and Mannose Degradation	32	0.719	1	0.522	1	1
Amino Sugar Metabolism	33	0.741	1	0.533	1	1
Beta-Alanine Metabolism	34	0.764	1	0.544	1	1
Nicotinate and Nicotinamide Metabolism	37	0.831	1	0.575	1	1
Galactose Metabolism	38	0.854	1	0.585	1	1
Porphyrin Metabolism	40	0.898	1	0.604	1	1
Sphingolipid Metabolism	40	0.898	1	0.604	1	1
Propanoate Metabolism	42	0.943	1	0.622	1	1
Histidine Metabolism	43	0.966	1	0.631	1	1
Pyrimidine Metabolism	59	1.33	1	0.748	1	1
Valine, Leucine and Isoleucine Degradation	60	1.35	1	0.754	1	1
Bile Acid Biosynthesis	65	1.46	1	0.782	1	1
Tyrosine Metabolism	72	1.62	1	0.817	1	1
