# Supplementary material for: Multi Platforms Strategies and Metabolomics Approaches for the Investigation of Comprehensive Metabolite Profile in Dogs with Babesia canis Infection
Source: Int J Mol Sci. 2022 Jan 29;23(3):1575. doi: 10.3390/ijms23031575 (PMC8835742; doi:10.3390/ijms23031575)
Supplement: Supplementary file 1 [file ijms-23-01575-s001.zip › Supplemental Table S4.xlsx]

## Sheet: Samples_untargeted
Supplemental Table S4. List of samples (Untargeted metabolomics)
Sample type:	Treatment:	Protocol REF	Sample Name	Organism	Organism part	Treatment
Pooled Quality Control Sample	Control	Sample collection	Stds3	Reference compound	pure substance
Experimental Sample	Case	Sample collection	Stds2	Reference compound	pure substance
		Sample collection	Stds1	Reference compound	pure substance
		Sample collection	pooled sample	Canis lupus familiaris	serum
		Sample collection	1Z	Canis lupus familiaris	serum	Control
		Sample collection	2Z	Canis lupus familiaris	serum	Control
		Sample collection	3Z	Canis lupus familiaris	serum	Control
		Sample collection	4Z	Canis lupus familiaris	serum	Control
		Sample collection	5Z	Canis lupus familiaris	serum	Control
		Sample collection	6Z	Canis lupus familiaris	serum	Control
		Sample collection	7Z	Canis lupus familiaris	serum	Control
		Sample collection	10Z	Canis lupus familiaris	serum	Control
		Sample collection	13Z	Canis lupus familiaris	serum	Control
		Sample collection	22Z	Canis lupus familiaris	serum	Control
		Sample collection	28Z	Canis lupus familiaris	serum	Control
		Sample collection	30Z	Canis lupus familiaris	serum	Control
		Sample collection	1B	Canis lupus familiaris	serum	Case
		Sample collection	2B	Canis lupus familiaris	serum	Case
		Sample collection	3B	Canis lupus familiaris	serum	Case
		Sample collection	4B	Canis lupus familiaris	serum	Case
		Sample collection	5B	Canis lupus familiaris	serum	Case
		Sample collection	6B	Canis lupus familiaris	serum	Case
		Sample collection	7B	Canis lupus familiaris	serum	Case
		Sample collection	8B	Canis lupus familiaris	serum	Case
		Sample collection	9B	Canis lupus familiaris	serum	Case
		Sample collection	10B	Canis lupus familiaris	serum	Case
		Sample collection	11B	Canis lupus familiaris	serum	Case
		Sample collection	12B	Canis lupus familiaris	serum	Case

## Sheet: Samples_targeted
Supplemental Table S4. List of samples (Targeted metabolomics)
Sample type:	Treatment:	Protocol REF	Sample Name	Organism	Organism part	Treatment
Pooled Quality Control Sample	Control	Sample collection	Cal1	Reference compound	pure substance
Experimental Sample	Case	Sample collection	Cal2	Reference compound	pure substance
		Sample collection	Cal3	Reference compound	pure substance
		Sample collection	Cal4	Reference compound	pure substance
		Sample collection	Cal5	Reference compound	pure substance
		Sample collection	Cal6	Reference compound	pure substance
		Sample collection	Cal7	Reference compound	pure substance
		Sample collection	QC1	Reference compound	pure substance
		Sample collection	QC2	Reference compound	pure substance
		Sample collection	QC3	Reference compound	pure substance
		Sample collection	PBS	Blank	pure substance
		Sample collection	1Z	Canis lupus familiaris	serum	Control
		Sample collection	2Z	Canis lupus familiaris	serum	Control
		Sample collection	3Z	Canis lupus familiaris	serum	Control
		Sample collection	4Z	Canis lupus familiaris	serum	Control
		Sample collection	5Z	Canis lupus familiaris	serum	Control
		Sample collection	6Z	Canis lupus familiaris	serum	Control
		Sample collection	7Z	Canis lupus familiaris	serum	Control
		Sample collection	10Z	Canis lupus familiaris	serum	Control
		Sample collection	13Z	Canis lupus familiaris	serum	Control
		Sample collection	22Z	Canis lupus familiaris	serum	Control
		Sample collection	28Z	Canis lupus familiaris	serum	Control
		Sample collection	30Z	Canis lupus familiaris	serum	Control
		Sample collection	1B	Canis lupus familiaris	serum	Case
		Sample collection	2B	Canis lupus familiaris	serum	Case
		Sample collection	3B	Canis lupus familiaris	serum	Case
		Sample collection	4B	Canis lupus familiaris	serum	Case
		Sample collection	5B	Canis lupus familiaris	serum	Case
		Sample collection	6B	Canis lupus familiaris	serum	Case
		Sample collection	7B	Canis lupus familiaris	serum	Case
		Sample collection	8B	Canis lupus familiaris	serum	Case
		Sample collection	9B	Canis lupus familiaris	serum	Case
		Sample collection	10B	Canis lupus familiaris	serum	Case
		Sample collection	11B	Canis lupus familiaris	serum	Case
		Sample collection	12B	Canis lupus familiaris	serum	Case

## Sheet: Samples_GC-MS
Supplemental Table S4. List of samples (GC-MS-based metabolomics)
Sample type:	Treatment:	Protocol REF	Sample Name	Organism	Organism part	Treatment
Pooled Quality Control Sample	Control	Sample collection	Internal standard_2-isopropyl malic	Reference compound	pure substance
Experimental Sample	Case	Sample collection	1Z	Canis lupus familiaris	serum	Control
		Sample collection	2Z	Canis lupus familiaris	serum	Control
		Sample collection	3Z	Canis lupus familiaris	serum	Control
		Sample collection	4Z	Canis lupus familiaris	serum	Control
		Sample collection	5Z	Canis lupus familiaris	serum	Control
		Sample collection	6Z	Canis lupus familiaris	serum	Control
		Sample collection	7Z	Canis lupus familiaris	serum	Control
		Sample collection	10Z	Canis lupus familiaris	serum	Control
		Sample collection	13Z	Canis lupus familiaris	serum	Control
		Sample collection	22Z	Canis lupus familiaris	serum	Control
		Sample collection	28Z	Canis lupus familiaris	serum	Control
		Sample collection	30Z	Canis lupus familiaris	serum	Control
		Sample collection	1B	Canis lupus familiaris	serum	Case
		Sample collection	2B	Canis lupus familiaris	serum	Case
		Sample collection	3B	Canis lupus familiaris	serum	Case
		Sample collection	4B	Canis lupus familiaris	serum	Case
		Sample collection	5B	Canis lupus familiaris	serum	Case
		Sample collection	6B	Canis lupus familiaris	serum	Case
		Sample collection	7B	Canis lupus familiaris	serum	Case
		Sample collection	8B	Canis lupus familiaris	serum	Case
		Sample collection	9B	Canis lupus familiaris	serum	Case
		Sample collection	10B	Canis lupus familiaris	serum	Case
		Sample collection	11B	Canis lupus familiaris	serum	Case
		Sample collection	12B	Canis lupus familiaris	serum	Case
